# Supplementary material for: Establishment of Prognosis Model in Acute Myeloid Leukemia Based on Hypoxia Microenvironment, and Exploration of Hypoxia-Related Mechanisms
Source: Front Genet. 2021 Oct 26;12:727392. doi: 10.3389/fgene.2021.727392 (PMC8578022; doi:10.3389/fgene.2021.727392)
Supplement: Supplementary file 2 [file DataSheet4.CSV]

id	CEBPA_Biallelic	CumulativeChemo	CumulativeTreatmentTypeCount	DNAseq	DxAtInclusion	ELN2017	FLT3-ITD_consensus_call	Gender	NPM1_consensus_call	days	PercentBlastsInBM	PercentBlastsInPB	PlateletCount	SpecimenType	vital_status	WBC_Count
BA2123	n	y	1	TRUE	ACUTE MYELOID LEUKAEMIA (AML) AND RELATED PRECURSOR NEOPLASMS	Favorable	negative	Male	positive	269	10	1	23	Bone Marrow Aspirate	Dead	1.6
BA2499	n	y	1	TRUE	ACUTE MYELOID LEUKAEMIA (AML) AND RELATED PRECURSOR NEOPLASMS	Intermediate	negative	Male	negative	53	N/A	50	11	Peripheral Blood	Dead	45.6
BA2846	n	n	1	TRUE	ACUTE MYELOID LEUKAEMIA (AML) AND RELATED PRECURSOR NEOPLASMS	Favorable	negative	Male	positive	17	90	90	28	Bone Marrow Aspirate	Dead	62.87
BA2304	n	y	2	TRUE	ACUTE MYELOID LEUKAEMIA (AML) AND RELATED PRECURSOR NEOPLASMS	Adverse	negative	Female	negative	544	N/A	N/A	N/A	Bone Marrow Aspirate	Alive	N/A
BA2195	n	y	1	TRUE	ACUTE MYELOID LEUKAEMIA (AML) AND RELATED PRECURSOR NEOPLASMS	Adverse	negative	Female	negative	70	33	37	N/A	Peripheral Blood	Dead	29.1
BA2226	n	y	1	TRUE	ACUTE MYELOID LEUKAEMIA (AML) AND RELATED PRECURSOR NEOPLASMS	Favorable	negative	Female	positive	202	93	80	36	Bone Marrow Aspirate	Alive	42.34
BA2861	n	y	2	TRUE	ACUTE MYELOID LEUKAEMIA (AML) AND RELATED PRECURSOR NEOPLASMS	Intermediate	negative	Female	negative	1001	55	29	34	Bone Marrow Aspirate	Alive	29.4
BA2816	n	y	2	TRUE	ACUTE MYELOID LEUKAEMIA (AML) AND RELATED PRECURSOR NEOPLASMS	Adverse	negative	Male	negative	605	66	1	N/A	Bone Marrow Aspirate	Alive	2.1
BA2156	y	y	2	TRUE	ACUTE MYELOID LEUKAEMIA (AML) AND RELATED PRECURSOR NEOPLASMS	Favorable	negative	Male	negative	906	50	25	15	Bone Marrow Aspirate	Alive	3.85
BA2905	n	y	2	TRUE	ACUTE MYELOID LEUKAEMIA (AML) AND RELATED PRECURSOR NEOPLASMS	Adverse	negative	Male	negative	38	70	72	174	Peripheral Blood	Dead	33.1
BA2006	n	n	1	TRUE	ACUTE MYELOID LEUKAEMIA (AML) AND RELATED PRECURSOR NEOPLASMS	Adverse	negative	Female	negative	37	N/A	1	50	Peripheral Blood	Dead	51.64
BA2032	n	y	2	TRUE	ACUTE MYELOID LEUKAEMIA (AML) AND RELATED PRECURSOR NEOPLASMS	Adverse	positive	Female	positive	455	81	94	11	Peripheral Blood	Dead	26
BA2505	n	y	1	FALSE	ACUTE MYELOID LEUKAEMIA (AML) AND RELATED PRECURSOR NEOPLASMS	Adverse	negative	Male	negative	262	N/A	N/A	N/A	Peripheral Blood	Dead	N/A
BA2461	n	y	2	TRUE	ACUTE MYELOID LEUKAEMIA (AML) AND RELATED PRECURSOR NEOPLASMS	Intermediate	negative	Male	negative	231	0	0	345	Bone Marrow Aspirate	Dead	8.94
BA2122	n	y	1	TRUE	ACUTE MYELOID LEUKAEMIA (AML) AND RELATED PRECURSOR NEOPLASMS	Intermediate	negative	Female	negative	1134	N/A	N/A	N/A	Bone Marrow Aspirate	Dead	N/A
BA2474	n	y	1	TRUE	ACUTE MYELOID LEUKAEMIA (AML) AND RELATED PRECURSOR NEOPLASMS	Favorable	negative	Female	positive	788	80	45	107	Bone Marrow Aspirate	Alive	57.23
BA2065	n	y	1	TRUE	ACUTE MYELOID LEUKAEMIA (AML) AND RELATED PRECURSOR NEOPLASMS	Favorable	negative	Female	positive	788	70	64.6	138	Bone Marrow Aspirate	Alive	16.95
BA2501	n	y	1	TRUE	ACUTE MYELOID LEUKAEMIA (AML) AND RELATED PRECURSOR NEOPLASMS	Favorable	positive	Male	negative	514	91.8	95	N/A	Peripheral Blood	Alive	55.42
BA2348	n	y	2	TRUE	ACUTE MYELOID LEUKAEMIA (AML) AND RELATED PRECURSOR NEOPLASMS	Adverse	negative	Female	negative	420	N/A	N/A	N/A	Peripheral Blood	Alive	N/A
BA2269	n	y	2	TRUE	ACUTE MYELOID LEUKAEMIA (AML) AND RELATED PRECURSOR NEOPLASMS	Adverse	negative	Female	negative	157	15	N/A	426	Bone Marrow Aspirate	Dead	26.4
BA2712	n	y	0	FALSE	ACUTE MYELOID LEUKAEMIA (AML) AND RELATED PRECURSOR NEOPLASMS	Intermediate	negative	Female	negative	16	50	89	24	Peripheral Blood	Dead	53
BA2212	n	y	1	TRUE	ACUTE MYELOID LEUKAEMIA (AML) AND RELATED PRECURSOR NEOPLASMS	Adverse	negative	Male	negative	159	27	2	121	Bone Marrow Aspirate	Dead	3.09
BA2731	y	y	2	TRUE	ACUTE MYELOID LEUKAEMIA (AML) AND RELATED PRECURSOR NEOPLASMS	Adverse	negative	Male	negative	1433	N/A	85	N/A	Peripheral Blood	Alive	33
BA2887	n	y	3	FALSE	ACUTE MYELOID LEUKAEMIA (AML) AND RELATED PRECURSOR NEOPLASMS	Intermediate	negative	Male	negative	1207	88	94	89	Bone Marrow Aspirate	Alive	21.7
BA2955	n	y	3	TRUE	ACUTE MYELOID LEUKAEMIA (AML) AND RELATED PRECURSOR NEOPLASMS	Adverse	positive	Female	negative	838	60	N/A	92	Bone Marrow Aspirate	Alive	14.94
BA2575	n	y	1	TRUE	ACUTE MYELOID LEUKAEMIA (AML) AND RELATED PRECURSOR NEOPLASMS	Favorable	negative	Female	negative	15	74	82	12	Bone Marrow Aspirate	Dead	117.53
BA2280	n	y	2	TRUE	ACUTE MYELOID LEUKAEMIA (AML) AND RELATED PRECURSOR NEOPLASMS	FavorableOrIntermediate	positive	Female	positive	118	90	78	211	Peripheral Blood	Dead	24.01
BA2277	n	y	2	TRUE	ACUTE MYELOID LEUKAEMIA (AML) AND RELATED PRECURSOR NEOPLASMS	Intermediate	positive	Female	positive	118	70	3.56	32	Peripheral Blood	Dead	6.04
BA2634	n	y	1	TRUE	ACUTE MYELOID LEUKAEMIA (AML) AND RELATED PRECURSOR NEOPLASMS	Adverse	positive	Male	negative	415	N/A	N/A	N/A	Peripheral Blood	Dead	N/A
BA2623	n	y	2	TRUE	ACUTE MYELOID LEUKAEMIA (AML) AND RELATED PRECURSOR NEOPLASMS	Favorable	negative	Male	negative	188	N/A	58	N/A	Peripheral Blood	Dead	8.21
BA2354	n	y	2	TRUE	ACUTE MYELOID LEUKAEMIA (AML) AND RELATED PRECURSOR NEOPLASMS	Favorable	negative	Male	negative	566	N/A	N/A	42	Bone Marrow Aspirate	Alive	8.15
BA2272	n	y	3	TRUE	ACUTE MYELOID LEUKAEMIA (AML) AND RELATED PRECURSOR NEOPLASMS	Adverse	positive	Male	negative	233	70	85	49	Leukapheresis	Alive	214.49
BA2106	n	y	2	TRUE	ACUTE MYELOID LEUKAEMIA (AML) AND RELATED PRECURSOR NEOPLASMS	Favorable	negative	Female	positive	761	92	97	N/A	Bone Marrow Aspirate	Dead	140
BA2939	n	y	2	FALSE	ACUTE MYELOID LEUKAEMIA (AML) AND RELATED PRECURSOR NEOPLASMS	Favorable	negative	Female	positive	761	N/A	N/A	N/A	Peripheral Blood	Dead	N/A
BA2659	n	y	2	TRUE	ACUTE MYELOID LEUKAEMIA (AML) AND RELATED PRECURSOR NEOPLASMS	Intermediate	negative	Male	negative	596	23	12.1	299	Bone Marrow Aspirate	Dead	10
BA2054	n	y	2	TRUE	ACUTE MYELOID LEUKAEMIA (AML) AND RELATED PRECURSOR NEOPLASMS	Favorable	negative	Female	positive	462	54	3	N/A	Bone Marrow Aspirate	Alive	N/A
BA2322	n	y	1	TRUE	ACUTE MYELOID LEUKAEMIA (AML) AND RELATED PRECURSOR NEOPLASMS	Favorable	negative	Female	negative	188	42	29.6	63	Bone Marrow Aspirate	Alive	12.78
BA2762	n	y	3	TRUE	ACUTE MYELOID LEUKAEMIA (AML) AND RELATED PRECURSOR NEOPLASMS	Intermediate	positive	Female	positive	464	63	42	176	Peripheral Blood	Alive	22.01
BA2589	n	y	2	TRUE	ACUTE MYELOID LEUKAEMIA (AML) AND RELATED PRECURSOR NEOPLASMS	Adverse	negative	Female	negative	448	50	51	256	Peripheral Blood	Dead	10.7
BA2020	n	y	2	TRUE	ACUTE MYELOID LEUKAEMIA (AML) AND RELATED PRECURSOR NEOPLASMS	FavorableOrIntermediate	positive	Male	positive	452	51	54	N/A	Bone Marrow Aspirate	Alive	12
BA2066	n	y	3	TRUE	ACUTE MYELOID LEUKAEMIA (AML) AND RELATED PRECURSOR NEOPLASMS	Adverse	negative	Female	negative	27	95	67.25	26	Bone Marrow Aspirate	Alive	87.72
BA2482	n	y	1	FALSE	ACUTE MYELOID LEUKAEMIA (AML) AND RELATED PRECURSOR NEOPLASMS	Favorable	negative	Female	negative	142	N/A	N/A	31	Bone Marrow Aspirate	Alive	55.35
BA2932	n	y	2	TRUE	ACUTE MYELOID LEUKAEMIA (AML) AND RELATED PRECURSOR NEOPLASMS	IntermediateOrAdverse	positive	Female	negative	476	95	78	12	Bone Marrow Aspirate	Alive	68.79
BA2592	n	y	4	TRUE	ACUTE MYELOID LEUKAEMIA (AML) AND RELATED PRECURSOR NEOPLASMS	Intermediate	negative	Female	negative	2661	7	1	45	Bone Marrow Aspirate	Dead	2.2
BA2510	n	y	3	TRUE	ACUTE MYELOID LEUKAEMIA (AML) AND RELATED PRECURSOR NEOPLASMS	Adverse	negative	Male	negative	210	95	62	33	Peripheral Blood	Dead	19.8
BA2256	n	y	1	TRUE	ACUTE MYELOID LEUKAEMIA (AML) AND RELATED PRECURSOR NEOPLASMS	Adverse	positive	Female	negative	324	98	95	81	Bone Marrow Aspirate	Dead	67.7
BA2023	n	y	2	TRUE	ACUTE MYELOID LEUKAEMIA (AML) AND RELATED PRECURSOR NEOPLASMS	Intermediate	negative	Male	negative	386	54	54	47	Bone Marrow Aspirate	Dead	16.66
BA2344	n	y	2	TRUE	ACUTE MYELOID LEUKAEMIA (AML) AND RELATED PRECURSOR NEOPLASMS	Intermediate	negative	Female	negative	280	82	66	N/A	Peripheral Blood	Dead	133.7
BA2534	n	y	2	TRUE	ACUTE MYELOID LEUKAEMIA (AML) AND RELATED PRECURSOR NEOPLASMS	Intermediate	positive	Female	negative	280	&gt;95	99	N/A	Bone Marrow Aspirate	Dead	20.39
BA3029	n	y	3	TRUE	ACUTE MYELOID LEUKAEMIA (AML) AND RELATED PRECURSOR NEOPLASMS	Intermediate	positive	Male	positive	568	81	59	17	Peripheral Blood	Dead	1.8
BA2735	n	y	3	TRUE	ACUTE MYELOID LEUKAEMIA (AML) AND RELATED PRECURSOR NEOPLASMS	Intermediate	positive	Male	positive	568	N/A	N/A	30	Peripheral Blood	Dead	27.4
BA2089	n	y	1	TRUE	ACUTE MYELOID LEUKAEMIA (AML) AND RELATED PRECURSOR NEOPLASMS	Adverse	negative	Male	negative	122	N/A	83	104	Leukapheresis	Dead	140.18
BA2034	n	y	1	TRUE	ACUTE MYELOID LEUKAEMIA (AML) AND RELATED PRECURSOR NEOPLASMS	Intermediate	negative	Male	negative	122	N/A	N/A	60	Peripheral Blood	Dead	6.21
BA2449	n	y	1	FALSE	ACUTE MYELOID LEUKAEMIA (AML) AND RELATED PRECURSOR NEOPLASMS	Favorable	negative	Female	negative	158	85	30	71	Bone Marrow Aspirate	Dead	4.8
BA2778	n	y	2	TRUE	ACUTE MYELOID LEUKAEMIA (AML) AND RELATED PRECURSOR NEOPLASMS	Favorable	negative	Female	positive	197	75	44	175	Bone Marrow Aspirate	Alive	34.6
BA2306	n	y	1	FALSE	ACUTE MYELOID LEUKAEMIA (AML) AND RELATED PRECURSOR NEOPLASMS	Favorable	negative	Male	negative	424	70	91	28	Peripheral Blood	Alive	71.1
BA2842	n	y	1	TRUE	ACUTE MYELOID LEUKAEMIA (AML) AND RELATED PRECURSOR NEOPLASMS	Favorable	negative	Male	negative	424	8	0	224	Peripheral Blood	Alive	6.8
BA2855	n	y	1	TRUE	ACUTE MYELOID LEUKAEMIA (AML) AND RELATED PRECURSOR NEOPLASMS	Intermediate	negative	Male	negative	424	0	N/A	126	Bone Marrow Aspirate	Alive	7.7
BA2858	n	y	1	TRUE	ACUTE MYELOID LEUKAEMIA (AML) AND RELATED PRECURSOR NEOPLASMS	Intermediate	negative	Male	negative	1165	N/A	N/A	N/A	Bone Marrow Aspirate	Dead	N/A
BA2113	n	y	1	TRUE	ACUTE MYELOID LEUKAEMIA (AML) AND RELATED PRECURSOR NEOPLASMS	Adverse	negative	Female	negative	25	41	2.6	6	Bone Marrow Aspirate	Dead	1.61
BA2911	n	y	2	TRUE	ACUTE MYELOID LEUKAEMIA (AML) AND RELATED PRECURSOR NEOPLASMS	FavorableOrIntermediate	positive	Female	positive	261	N/A	97	15	Leukapheresis	Alive	181.66
BA2728	n	y	2	TRUE	ACUTE MYELOID LEUKAEMIA (AML) AND RELATED PRECURSOR NEOPLASMS	Adverse	negative	Female	negative	157	21	0	360	Bone Marrow Aspirate	Alive	13.83
BA2649	n	y	1	TRUE	ACUTE MYELOID LEUKAEMIA (AML) AND RELATED PRECURSOR NEOPLASMS	Favorable	positive	Female	negative	7	72	57	10	Bone Marrow Aspirate	Dead	9.8
BA2496	n	y	2	FALSE	MYELODYSPLASTIC/MYELOPROLIFERATIVE NEOPLASMS	Intermediate	positive	Male	negative	311	36	9	47	Bone Marrow Aspirate	Dead	21
BA2804	n	y	2	TRUE	ACUTE MYELOID LEUKAEMIA (AML) AND RELATED PRECURSOR NEOPLASMS	Adverse	negative	Male	negative	249	60	39	43	Bone Marrow Aspirate	Dead	139.9
BA2682	n	y	1	TRUE	ACUTE MYELOID LEUKAEMIA (AML) AND RELATED PRECURSOR NEOPLASMS	Intermediate	negative	Female	negative	320	N/A	N/A	N/A	Peripheral Blood	Dead	N/A
BA2657	n	y	2	TRUE	ACUTE MYELOID LEUKAEMIA (AML) AND RELATED PRECURSOR NEOPLASMS	Intermediate	negative	Male	negative	259	N/A	N/A	5	Peripheral Blood	Dead	11.13
BA2248	n	y	2	TRUE	ACUTE MYELOID LEUKAEMIA (AML) AND RELATED PRECURSOR NEOPLASMS	Intermediate	negative	Male	negative	537	88	92	N/A	Peripheral Blood	Dead	3.2
BA2420	n	y	1	TRUE	ACUTE MYELOID LEUKAEMIA (AML) AND RELATED PRECURSOR NEOPLASMS	Adverse	negative	Male	negative	470	N/A	N/A	47	Bone Marrow Aspirate	Dead	2.05
BA2832	n	y	1	FALSE	ACUTE MYELOID LEUKAEMIA (AML) AND RELATED PRECURSOR NEOPLASMS	Intermediate	negative	Male	negative	29	N/A	41	N/A	Peripheral Blood	Dead	9.5
BA2986	n	y	3	TRUE	ACUTE MYELOID LEUKAEMIA (AML) AND RELATED PRECURSOR NEOPLASMS	Adverse	negative	Female	negative	3069	62	5	53	Bone Marrow Aspirate	Dead	1.46
BA2972	y	y	1	TRUE	ACUTE MYELOID LEUKAEMIA (AML) AND RELATED PRECURSOR NEOPLASMS	Favorable	negative	Male	negative	164	80	27.8	66	Bone Marrow Aspirate	Alive	2.68
BA2350	n	y	2	TRUE	ACUTE MYELOID LEUKAEMIA (AML) AND RELATED PRECURSOR NEOPLASMS	Intermediate	negative	Male	negative	74	N/A	N/A	N/A	Peripheral Blood	Alive	N/A
BA2952	n	y	1	TRUE	ACUTE MYELOID LEUKAEMIA (AML) AND RELATED PRECURSOR NEOPLASMS	Adverse	negative	Female	negative	318	93	0	39	Bone Marrow Aspirate	Alive	24.72
BA2072	n	y	1	TRUE	ACUTE MYELOID LEUKAEMIA (AML) AND RELATED PRECURSOR NEOPLASMS	Favorable	negative	Female	negative	358	49.4	28.6	36	Bone Marrow Aspirate	Alive	49.4
BA2867	n	y	1	TRUE	ACUTE MYELOID LEUKAEMIA (AML) AND RELATED PRECURSOR NEOPLASMS	Intermediate	negative	Male	negative	347	25	4	15	Bone Marrow Aspirate	Dead	5.79
BA2999	n	y	2	TRUE	ACUTE MYELOID LEUKAEMIA (AML) AND RELATED PRECURSOR NEOPLASMS	Adverse	negative	Male	negative	543	75	90	25	Bone Marrow Aspirate	Dead	118
BA2718	n	y	2	TRUE	ACUTE MYELOID LEUKAEMIA (AML) AND RELATED PRECURSOR NEOPLASMS	Intermediate	negative	Male	negative	442	90	90.5	34	Bone Marrow Aspirate	Alive	427.46
BA2500	n	y	1	TRUE	ACUTE MYELOID LEUKAEMIA (AML) AND RELATED PRECURSOR NEOPLASMS	Favorable	negative	Female	negative	28	90	90	30	Bone Marrow Aspirate	Alive	47.35
BA2041	n	y	2	TRUE	ACUTE MYELOID LEUKAEMIA (AML) AND RELATED PRECURSOR NEOPLASMS	Intermediate	negative	Female	negative	833	24	2	67	Bone Marrow Aspirate	Alive	1.4
BA2096	n	y	2	FALSE	ACUTE MYELOID LEUKAEMIA (AML) AND RELATED PRECURSOR NEOPLASMS	Intermediate	negative	Female	negative	833	2	0	113	Bone Marrow Aspirate	Alive	0.9
BA2024	n	y	1	TRUE	ACUTE MYELOID LEUKAEMIA (AML) AND RELATED PRECURSOR NEOPLASMS	FavorableOrIntermediate	positive	Male	positive	33	13	N/A	330	Bone Marrow Aspirate	Dead	6.3
BA2956	n	y	1	TRUE	ACUTE MYELOID LEUKAEMIA (AML) AND RELATED PRECURSOR NEOPLASMS	Favorable	negative	Male	negative	421	N/A	54	N/A	Peripheral Blood	Dead	8.2
BA2163	n	y	2	TRUE	ACUTE MYELOID LEUKAEMIA (AML) AND RELATED PRECURSOR NEOPLASMS	Adverse	negative	Male	negative	179	42.5	54	22	Bone Marrow Aspirate	Alive	1.27
BA2935	n	y	2	TRUE	ACUTE MYELOID LEUKAEMIA (AML) AND RELATED PRECURSOR NEOPLASMS	Adverse	positive	Male	negative	705	N/A	N/A	N/A	Peripheral Blood	Dead	N/A
BA2675	n	y	3	TRUE	ACUTE MYELOID LEUKAEMIA (AML) AND RELATED PRECURSOR NEOPLASMS	IntermediateOrAdverse	positive	Male	negative	75	75	86	42	Peripheral Blood	Alive	133.63
BA2524	n	y	2	TRUE	ACUTE MYELOID LEUKAEMIA (AML) AND RELATED PRECURSOR NEOPLASMS	Favorable	negative	Female	negative	795	74	61	N/A	Peripheral Blood	Alive	34.4
BA2004	n	y	1	TRUE	ACUTE MYELOID LEUKAEMIA (AML) AND RELATED PRECURSOR NEOPLASMS	Adverse	negative	Female	negative	341	N/A	N/A	16	Peripheral Blood	Dead	8.29
BA2775	n	y	1	TRUE	ACUTE MYELOID LEUKAEMIA (AML) AND RELATED PRECURSOR NEOPLASMS	Favorable	negative	Male	positive	603	N/A	N/A	N/A	Peripheral Blood	Alive	N/A
BA2885	n	n	1	TRUE	ACUTE MYELOID LEUKAEMIA (AML) AND RELATED PRECURSOR NEOPLASMS	Favorable	negative	Female	positive	14	90	70	29	Bone Marrow Aspirate	Dead	97.26
BA2789	n	y	2	TRUE	ACUTE MYELOID LEUKAEMIA (AML) AND RELATED PRECURSOR NEOPLASMS	Favorable	negative	Female	positive	534	95	90.2	10	Bone Marrow Aspirate	Alive	66.67
BA2406	n	y	1	TRUE	ACUTE MYELOID LEUKAEMIA (AML) AND RELATED PRECURSOR NEOPLASMS	Adverse	negative	Male	negative	80	17	N/A	43	Bone Marrow Aspirate	Dead	2.2
BA2902	n	y	1	TRUE	ACUTE MYELOID LEUKAEMIA (AML) AND RELATED PRECURSOR NEOPLASMS	Intermediate	positive	Male	positive	47	N/A	N/A	N/A	Bone Marrow Aspirate	Dead	N/A
BA2821	n	y	1	TRUE	ACUTE MYELOID LEUKAEMIA (AML) AND RELATED PRECURSOR NEOPLASMS	Adverse	negative	Female	negative	17	95	74	49	Bone Marrow Aspirate	Alive	26.57
BA2595	n	y	3	TRUE	ACUTE MYELOID LEUKAEMIA (AML) AND RELATED PRECURSOR NEOPLASMS	Adverse	negative	Male	negative	395	96	85	N/A	Peripheral Blood	Dead	0.1
BA3023	n	y	1	TRUE	ACUTE MYELOID LEUKAEMIA (AML) AND RELATED PRECURSOR NEOPLASMS	Favorable	negative	Female	positive	250	69	68	N/A	Peripheral Blood	Alive	5.1
BA2620	n	y	2	TRUE	ACUTE MYELOID LEUKAEMIA (AML) AND RELATED PRECURSOR NEOPLASMS	IntermediateOrAdverse	positive	Female	negative	450	N/A	30	60	Bone Marrow Aspirate	Alive	31.66
BA2423	n	y	2	TRUE	ACUTE MYELOID LEUKAEMIA (AML) AND RELATED PRECURSOR NEOPLASMS	Intermediate	negative	Male	negative	111	70	8	N/A	Peripheral Blood	Dead	7.1
BA2088	n	y	1	TRUE	ACUTE MYELOID LEUKAEMIA (AML) AND RELATED PRECURSOR NEOPLASMS	Adverse	negative	Female	negative	465	3	N/A	69	Bone Marrow Aspirate	Alive	1.3
BA2981	n	y	1	TRUE	ACUTE MYELOID LEUKAEMIA (AML) AND RELATED PRECURSOR NEOPLASMS	Adverse	negative	Female	negative	151	86	50	27	Bone Marrow Aspirate	Dead	14.3
BA2452	n	y	1	FALSE	ACUTE MYELOID LEUKAEMIA (AML) AND RELATED PRECURSOR NEOPLASMS	Intermediate	positive	Male	positive	595	90	30	14	Bone Marrow Aspirate	Dead	0.6
BA2651	n	y	3	TRUE	ACUTE MYELOID LEUKAEMIA (AML) AND RELATED PRECURSOR NEOPLASMS	Intermediate	negative	Female	negative	453	65	90	N/A	Bone Marrow Aspirate	Alive	40.2
BA2903	n	y	1	TRUE	ACUTE MYELOID LEUKAEMIA (AML) AND RELATED PRECURSOR NEOPLASMS	Intermediate	negative	Male	negative	207	N/A	1	22	Peripheral Blood	Dead	9.1
BA2567	n	y	3	TRUE	ACUTE MYELOID LEUKAEMIA (AML) AND RELATED PRECURSOR NEOPLASMS	Intermediate	negative	Male	negative	1005	25.9	0.5	N/A	Peripheral Blood	Dead	3.6
BA2697	n	y	2	TRUE	ACUTE MYELOID LEUKAEMIA (AML) AND RELATED PRECURSOR NEOPLASMS	Adverse	negative	Female	negative	246	N/A	N/A	N/A	Peripheral Blood	Alive	N/A
BA2756	n	y	1	TRUE	ACUTE MYELOID LEUKAEMIA (AML) AND RELATED PRECURSOR NEOPLASMS	IntermediateOrAdverse	positive	Male	negative	304	N/A	N/A	N/A	Bone Marrow Aspirate	Dead	N/A
BA2660	n	y	2	TRUE	ACUTE MYELOID LEUKAEMIA (AML) AND RELATED PRECURSOR NEOPLASMS	Adverse	positive	Female	negative	245	N/A	N/A	59	Bone Marrow Aspirate	Dead	22.95
BA2483	n	y	3	TRUE	ACUTE MYELOID LEUKAEMIA (AML) AND RELATED PRECURSOR NEOPLASMS	Intermediate	negative	Female	negative	348	N/A	38.5	18	Peripheral Blood	Dead	19.76
BA3002	n	y	3	TRUE	ACUTE MYELOID LEUKAEMIA (AML) AND RELATED PRECURSOR NEOPLASMS	Intermediate	negative	Female	negative	348	N/A	N/A	21	Peripheral Blood	Dead	49.93
BA2245	n	y	1	TRUE	ACUTE MYELOID LEUKAEMIA (AML) AND RELATED PRECURSOR NEOPLASMS	Intermediate	negative	Male	negative	1020	N/A	77	22	Peripheral Blood	Dead	19.5
BA2583	n	n	1	TRUE	ACUTE MYELOID LEUKAEMIA (AML) AND RELATED PRECURSOR NEOPLASMS	Adverse	negative	Male	negative	34	90	48	65	Bone Marrow Aspirate	Dead	6.6
BA2540	n	y	1	TRUE	ACUTE MYELOID LEUKAEMIA (AML) AND RELATED PRECURSOR NEOPLASMS	Intermediate	negative	Female	negative	0	94	83	N/A	Bone Marrow Aspirate	Alive	137.6
BA2843	n	y	1	TRUE	ACUTE MYELOID LEUKAEMIA (AML) AND RELATED PRECURSOR NEOPLASMS	Adverse	positive	Male	negative	67	85	88	N/A	Bone Marrow Aspirate	Dead	30
BA2069	n	y	1	TRUE	ACUTE MYELOID LEUKAEMIA (AML) AND RELATED PRECURSOR NEOPLASMS	Adverse	positive	Male	positive	246	75	N/A	32	Bone Marrow Aspirate	Dead	10.21
BA2240	n	y	2	TRUE	ACUTE MYELOID LEUKAEMIA (AML) AND RELATED PRECURSOR NEOPLASMS	Intermediate	positive	Female	positive	263	N/A	N/A	49	Peripheral Blood	Dead	73.28
BA2037	n	y	2	TRUE	ACUTE MYELOID LEUKAEMIA (AML) AND RELATED PRECURSOR NEOPLASMS	Adverse	negative	Male	negative	291	60	28.9	916	Bone Marrow Aspirate	Dead	6.13
BA3040	n	y	1	TRUE	ACUTE MYELOID LEUKAEMIA (AML) AND RELATED PRECURSOR NEOPLASMS	Adverse	negative	Male	negative	13	39	11	N/A	Bone Marrow Aspirate	Alive	1.6
BA2619	n	y	1	TRUE	ACUTE MYELOID LEUKAEMIA (AML) AND RELATED PRECURSOR NEOPLASMS	Adverse	negative	Female	negative	167	22	17.4	34	Peripheral Blood	Dead	10.75
BA2926	n	y	2	TRUE	ACUTE MYELOID LEUKAEMIA (AML) AND RELATED PRECURSOR NEOPLASMS	Intermediate	negative	Male	negative	278	N/A	N/A	N/A	Bone Marrow Aspirate	Dead	4.17
BA2329	n	y	1	TRUE	ACUTE MYELOID LEUKAEMIA (AML) AND RELATED PRECURSOR NEOPLASMS	Adverse	negative	Male	negative	370	17	10	40	Bone Marrow Aspirate	Dead	5.5
BA2677	n	y	1	TRUE	ACUTE MYELOID LEUKAEMIA (AML) AND RELATED PRECURSOR NEOPLASMS	Adverse	negative	Male	negative	370	17	2	21	Bone Marrow Aspirate	Dead	7.2
BA2653	n	y	1	TRUE	ACUTE MYELOID LEUKAEMIA (AML) AND RELATED PRECURSOR NEOPLASMS	Intermediate	negative	Female	negative	273	70	9	13	Peripheral Blood	Dead	7.9
BA2715	n	n	1	TRUE	ACUTE MYELOID LEUKAEMIA (AML) AND RELATED PRECURSOR NEOPLASMS	Adverse	negative	Male	negative	97	33	8	28	Bone Marrow Aspirate	Dead	2.2
BA2116	n	n	1	TRUE	ACUTE MYELOID LEUKAEMIA (AML) AND RELATED PRECURSOR NEOPLASMS	Adverse	negative	Male	negative	97	N/A	70	74	Peripheral Blood	Dead	39.12
BA2055	n	y	1	FALSE	ACUTE MYELOID LEUKAEMIA (AML) AND RELATED PRECURSOR NEOPLASMS	Favorable	negative	Male	negative	1287	N/A	15	14	Peripheral Blood	Dead	20.7
BA2421	n	y	1	TRUE	ACUTE MYELOID LEUKAEMIA (AML) AND RELATED PRECURSOR NEOPLASMS	Adverse	negative	Male	negative	383	N/A	N/A	N/A	Peripheral Blood	Dead	N/A
BA2399	n	y	2	TRUE	ACUTE MYELOID LEUKAEMIA (AML) AND RELATED PRECURSOR NEOPLASMS	Adverse	positive	Male	negative	393	91	99.2	28	Bone Marrow Aspirate	Alive	181.08
BA2301	n	y	1	TRUE	ACUTE MYELOID LEUKAEMIA (AML) AND RELATED PRECURSOR NEOPLASMS	Favorable	negative	Female	positive	104	90	N/A	71	Bone Marrow Aspirate	Alive	18.3
BA2876	n	y	3	TRUE	ACUTE MYELOID LEUKAEMIA (AML) AND RELATED PRECURSOR NEOPLASMS	Intermediate	negative	Female	negative	719	34	8	N/A	Peripheral Blood	Dead	4.2
BA2275	n	y	1	TRUE	ACUTE MYELOID LEUKAEMIA (AML) AND RELATED PRECURSOR NEOPLASMS	Adverse	negative	Male	negative	35	45	N/A	77	Bone Marrow Aspirate	Dead	5.92
BA2415	n	y	3	TRUE	ACUTE MYELOID LEUKAEMIA (AML) AND RELATED PRECURSOR NEOPLASMS	Intermediate	negative	Male	negative	443	N/A	N/A	N/A	Bone Marrow Aspirate	Dead	N/A
BA2097	n	y	1	TRUE	ACUTE MYELOID LEUKAEMIA (AML) AND RELATED PRECURSOR NEOPLASMS	Adverse	positive	Male	negative	217	41	18	N/A	Peripheral Blood	Alive	2.2
BA2224	n	y	1	TRUE	ACUTE MYELOID LEUKAEMIA (AML) AND RELATED PRECURSOR NEOPLASMS	Adverse	negative	Male	negative	424	21	2.5	174	Bone Marrow Aspirate	Dead	3.74
BA2470	n	y	1	TRUE	ACUTE MYELOID LEUKAEMIA (AML) AND RELATED PRECURSOR NEOPLASMS	Adverse	negative	Male	negative	424	N/A	N/A	139	Peripheral Blood	Dead	46.79
BA2552	n	y	1	TRUE	ACUTE MYELOID LEUKAEMIA (AML) AND RELATED PRECURSOR NEOPLASMS	Intermediate	positive	Female	positive	927	N/A	94	28	Peripheral Blood	Alive	108.9
BA2747	n	y	1	TRUE	ACUTE MYELOID LEUKAEMIA (AML) AND RELATED PRECURSOR NEOPLASMS	Intermediate	negative	Male	negative	357	N/A	N/A	N/A	Peripheral Blood	Dead	N/A
BA2813	n	y	2	TRUE	ACUTE MYELOID LEUKAEMIA (AML) AND RELATED PRECURSOR NEOPLASMS	Favorable	positive	Male	positive	440	83	74	39	Bone Marrow Aspirate	Alive	53.3
BA2850	n	y	2	TRUE	ACUTE MYELOID LEUKAEMIA (AML) AND RELATED PRECURSOR NEOPLASMS	Adverse	positive	Male	negative	576	75	73	26	Peripheral Blood	Alive	17.1
BA2993	n	y	2	TRUE	ACUTE MYELOID LEUKAEMIA (AML) AND RELATED PRECURSOR NEOPLASMS	Adverse	positive	Male	negative	576	N/A	68	39	Peripheral Blood	Alive	2.1
BA2937	n	y	2	TRUE	ACUTE MYELOID LEUKAEMIA (AML) AND RELATED PRECURSOR NEOPLASMS	Adverse	negative	Male	negative	213	25	20	243	Bone Marrow Aspirate	Dead	96.64
BA3009	n	y	2	TRUE	ACUTE MYELOID LEUKAEMIA (AML) AND RELATED PRECURSOR NEOPLASMS	Adverse	negative	Female	negative	352	95	40.2	154	Bone Marrow Aspirate	Alive	9.27
BA2587	n	y	2	TRUE	ACUTE MYELOID LEUKAEMIA (AML) AND RELATED PRECURSOR NEOPLASMS	Favorable	negative	Male	negative	197	90	25.2	10	Bone Marrow Aspirate	Alive	24.64
BA2658	n	y	2	TRUE	ACUTE MYELOID LEUKAEMIA (AML) AND RELATED PRECURSOR NEOPLASMS	Intermediate	negative	Male	negative	187	N/A	N/A	102	Peripheral Blood	Alive	21.84
BA2477	n	y	2	TRUE	ACUTE MYELOID LEUKAEMIA (AML) AND RELATED PRECURSOR NEOPLASMS	Favorable	negative	Male	positive	528	93	94	30	Bone Marrow Aspirate	Alive	125.16
BA2244	n	y	2	TRUE	ACUTE MYELOID LEUKAEMIA (AML) AND RELATED PRECURSOR NEOPLASMS	Favorable	negative	Male	positive	528	N/A	N/A	N/A	Leukapheresis	Alive	N/A
BA2162	n	y	1	FALSE	ACUTE MYELOID LEUKAEMIA (AML) AND RELATED PRECURSOR NEOPLASMS	Adverse	negative	Male	negative	129	N/A	47	N/A	Peripheral Blood	Dead	25.3
BA2087	n	y	2	TRUE	ACUTE MYELOID LEUKAEMIA (AML) AND RELATED PRECURSOR NEOPLASMS	Intermediate	negative	Female	negative	486	84	29	34	Peripheral Blood	Alive	9.1
BA2311	n	y	3	TRUE	ACUTE MYELOID LEUKAEMIA (AML) AND RELATED PRECURSOR NEOPLASMS	Intermediate	negative	Female	negative	517	20	8	38	Peripheral Blood	Alive	6.63
BA2079	n	y	1	TRUE	ACUTE MYELOID LEUKAEMIA (AML) AND RELATED PRECURSOR NEOPLASMS	Intermediate	negative	Female	negative	414	N/A	N/A	395	Peripheral Blood	Alive	6.5
BA2934	n	y	1	FALSE	ACUTE MYELOID LEUKAEMIA (AML) AND RELATED PRECURSOR NEOPLASMS	Unknown	N/A	Female	N/A	151	N/A	N/A	206	Peripheral Blood	Alive	4.26
BA2822	n	y	2	TRUE	ACUTE MYELOID LEUKAEMIA (AML) AND RELATED PRECURSOR NEOPLASMS	Adverse	negative	Male	negative	207	N/A	95	20	Peripheral Blood	Dead	38.47
BA2645	n	y	2	TRUE	ACUTE MYELOID LEUKAEMIA (AML) AND RELATED PRECURSOR NEOPLASMS	Intermediate	negative	Male	negative	330	84	71	N/A	Peripheral Blood	Dead	16.2
BA2561	n	y	1	TRUE	ACUTE MYELOID LEUKAEMIA (AML) AND RELATED PRECURSOR NEOPLASMS	Intermediate	negative	Male	negative	335	64	7	N/A	Bone Marrow Aspirate	Dead	4.67
BA2094	n	y	1	FALSE	ACUTE MYELOID LEUKAEMIA (AML) AND RELATED PRECURSOR NEOPLASMS	Intermediate	negative	Male	negative	335	N/A	N/A	N/A	Peripheral Blood	Dead	9.7
BA2744	n	n	1	TRUE	ACUTE MYELOID LEUKAEMIA (AML) AND RELATED PRECURSOR NEOPLASMS	Favorable	positive	Male	positive	8	96	93.3	17	Leukapheresis	Dead	230.05
BA2454	n	y	1	TRUE	ACUTE MYELOID LEUKAEMIA (AML) AND RELATED PRECURSOR NEOPLASMS	Intermediate	negative	Male	negative	31	83	59	22	Peripheral Blood	Dead	24.23
BA2782	n	n	0	TRUE	ACUTE MYELOID LEUKAEMIA (AML) AND RELATED PRECURSOR NEOPLASMS	Favorable	negative	Male	positive	752	73	32	N/A	Bone Marrow Aspirate	Dead	22.79
BA3011	n	y	2	TRUE	ACUTE MYELOID LEUKAEMIA (AML) AND RELATED PRECURSOR NEOPLASMS	Favorable	positive	Male	negative	292	N/A	N/A	49	Bone Marrow Aspirate	Alive	7.19
BA2829	n	y	2	TRUE	ACUTE MYELOID LEUKAEMIA (AML) AND RELATED PRECURSOR NEOPLASMS	Intermediate	positive	Male	positive	168	N/A	N/A	170	Peripheral Blood	Dead	16.65
BA2579	n	y	2	TRUE	ACUTE MYELOID LEUKAEMIA (AML) AND RELATED PRECURSOR NEOPLASMS	FavorableOrIntermediate	positive	Male	positive	168	8	1	17	Peripheral Blood	Dead	1.06
BA2249	n	y	2	TRUE	ACUTE MYELOID LEUKAEMIA (AML) AND RELATED PRECURSOR NEOPLASMS	Adverse	positive	Male	positive	168	N/A	N/A	21	Peripheral Blood	Dead	20.77
BA3006	n	y	2	TRUE	ACUTE MYELOID LEUKAEMIA (AML) AND RELATED PRECURSOR NEOPLASMS	Intermediate	positive	Female	positive	439	N/A	N/A	N/A	Peripheral Blood	Dead	N/A
BA2229	n	y	2	TRUE	ACUTE MYELOID LEUKAEMIA (AML) AND RELATED PRECURSOR NEOPLASMS	Adverse	negative	Female	negative	464	40	28	26	Peripheral Blood	Alive	4.8
BA2737	n	y	2	FALSE	ACUTE MYELOID LEUKAEMIA (AML) AND RELATED PRECURSOR NEOPLASMS	Adverse	negative	Female	negative	138	76	79	64	Peripheral Blood	Dead	19.5
BA2463	n	y	2	FALSE	ACUTE MYELOID LEUKAEMIA (AML) AND RELATED PRECURSOR NEOPLASMS	Adverse	negative	Female	negative	138	N/A	58	10	Peripheral Blood	Dead	11.2
BA2836	n	y	1	TRUE	ACUTE MYELOID LEUKAEMIA (AML) AND RELATED PRECURSOR NEOPLASMS	Favorable	negative	Male	positive	430	35	27.4	35	Peripheral Blood	Dead	3.6
BA2722	n	y	1	TRUE	ACUTE MYELOID LEUKAEMIA (AML) AND RELATED PRECURSOR NEOPLASMS	Adverse	negative	Female	negative	35	N/A	N/A	21	Peripheral Blood	Dead	17.63
BA2357	n	y	3	TRUE	ACUTE MYELOID LEUKAEMIA (AML) AND RELATED PRECURSOR NEOPLASMS	Adverse	negative	Male	negative	1237	21	5	22	Bone Marrow Aspirate	Dead	3.42
BA2494	n	y	1	TRUE	ACUTE MYELOID LEUKAEMIA (AML) AND RELATED PRECURSOR NEOPLASMS	Intermediate	negative	Male	negative	204	13	rare	136	Peripheral Blood	Dead	3.1
BA2234	n	y	1	TRUE	ACUTE MYELOID LEUKAEMIA (AML) AND RELATED PRECURSOR NEOPLASMS	Adverse	negative	Female	negative	148	90	94	33	Bone Marrow Aspirate	Dead	104.44
BA2308	n	y	2	TRUE	ACUTE MYELOID LEUKAEMIA (AML) AND RELATED PRECURSOR NEOPLASMS	Adverse	positive	Male	negative	555	N/A	N/A	N/A	Peripheral Blood	Dead	N/A
BA2413	n	y	2	FALSE	ACUTE MYELOID LEUKAEMIA (AML) AND RELATED PRECURSOR NEOPLASMS	Adverse	negative	Male	negative	555	N/A	N/A	N/A	Bone Marrow Aspirate	Dead	N/A
BA2441	n	y	1	TRUE	ACUTE MYELOID LEUKAEMIA (AML) AND RELATED PRECURSOR NEOPLASMS	Adverse	negative	Male	negative	99	76	93	14	Peripheral Blood	Dead	50.74
BA2109	n	y	1	TRUE	ACUTE MYELOID LEUKAEMIA (AML) AND RELATED PRECURSOR NEOPLASMS	Intermediate	negative	Female	negative	181	N/A	N/A	21	Peripheral Blood	Alive	65.58
BA2600	n	y	2	TRUE	ACUTE MYELOID LEUKAEMIA (AML) AND RELATED PRECURSOR NEOPLASMS	Adverse	positive	Female	negative	1021	N/A	N/A	N/A	Peripheral Blood	Alive	N/A
BA2704	n	y	1	TRUE	ACUTE MYELOID LEUKAEMIA (AML) AND RELATED PRECURSOR NEOPLASMS	Intermediate	positive	Female	positive	8	93	85	43	Bone Marrow Aspirate	Dead	30.54
BA2512	n	n	1	TRUE	ACUTE MYELOID LEUKAEMIA (AML) AND RELATED PRECURSOR NEOPLASMS	Favorable	negative	Female	positive	179	N/A	N/A	N/A	Peripheral Blood	Dead	N/A
BA2546	n	y	2	TRUE	ACUTE MYELOID LEUKAEMIA (AML) AND RELATED PRECURSOR NEOPLASMS	Adverse	negative	Male	negative	228	51	3.5	24	Bone Marrow Aspirate	Dead	5.23
BA2412	n	y	1	TRUE	ACUTE MYELOID LEUKAEMIA (AML) AND RELATED PRECURSOR NEOPLASMS	Intermediate	negative	Male	negative	333	N/A	N/A	18	Peripheral Blood	Dead	13.22
BA2910	n	y	2	TRUE	ACUTE MYELOID LEUKAEMIA (AML) AND RELATED PRECURSOR NEOPLASMS	Favorable	positive	Female	positive	124	N/A	N/A	N/A	Peripheral Blood	Dead	N/A
BA3025	n	y	1	TRUE	ACUTE MYELOID LEUKAEMIA (AML) AND RELATED PRECURSOR NEOPLASMS	Intermediate	negative	Female	negative	843	N/A	N/A	8	Peripheral Blood	Dead	20.18
BA2685	n	y	1	TRUE	ACUTE MYELOID LEUKAEMIA (AML) AND RELATED PRECURSOR NEOPLASMS	Adverse	negative	Male	negative	112	60	N/A	N/A	Bone Marrow Aspirate	Alive	N/A
BA2044	n	y	2	TRUE	ACUTE MYELOID LEUKAEMIA (AML) AND RELATED PRECURSOR NEOPLASMS	Adverse	negative	Male	negative	245	N/A	N/A	91	Bone Marrow Aspirate	Dead	3.53
BA2922	n	y	5	FALSE	ACUTE MYELOID LEUKAEMIA (AML) AND RELATED PRECURSOR NEOPLASMS	Adverse	positive	Male	N/A	1655	80	0	50	Bone Marrow Aspirate	Dead	2.2
BA2334	n	y	2	TRUE	ACUTE MYELOID LEUKAEMIA (AML) AND RELATED PRECURSOR NEOPLASMS	Adverse	positive	Female	negative	568	N/A	47	10	Peripheral Blood	Dead	20.2
BA2050	n	y	2	FALSE	ACUTE MYELOID LEUKAEMIA (AML) AND RELATED PRECURSOR NEOPLASMS	Adverse	positive	Female	N/A	568	65	52	20	Bone Marrow Aspirate	Dead	43.3
BA2865	n	y	2	FALSE	ACUTE MYELOID LEUKAEMIA (AML) AND RELATED PRECURSOR NEOPLASMS	Favorable	negative	Female	positive	1396	90	82	8	Bone Marrow Aspirate	Alive	84.1
BA2871	n	n	1	TRUE	ACUTE MYELOID LEUKAEMIA (AML) AND RELATED PRECURSOR NEOPLASMS	Adverse	negative	Female	negative	10	N/A	N/A	N/A	Peripheral Blood	Dead	N/A
BA2841	y	y	4	TRUE	ACUTE MYELOID LEUKAEMIA (AML) AND RELATED PRECURSOR NEOPLASMS	Favorable	negative	Male	negative	902	28	23	N/A	Bone Marrow Aspirate	Alive	4
BA2369	n	y	1	TRUE	ACUTE MYELOID LEUKAEMIA (AML) AND RELATED PRECURSOR NEOPLASMS	Intermediate	negative	Male	negative	302	60	50	N/A	Bone Marrow Aspirate	Alive	25
BA3038	n	y	3	TRUE	ACUTE MYELOID LEUKAEMIA (AML) AND RELATED PRECURSOR NEOPLASMS	Favorable	negative	Male	negative	400	50	6	53	Bone Marrow Aspirate	Alive	13.8
BA2948	n	y	1	TRUE	ACUTE MYELOID LEUKAEMIA (AML) AND RELATED PRECURSOR NEOPLASMS	Adverse	negative	Male	negative	30	N/A	N/A	N/A	Peripheral Blood	Dead	N/A
BA2644	n	y	2	TRUE	ACUTE MYELOID LEUKAEMIA (AML) AND RELATED PRECURSOR NEOPLASMS	Intermediate	negative	Male	negative	395	26.3	12	69	Bone Marrow Aspirate	Alive	9.28
BA2011	n	y	2	TRUE	ACUTE MYELOID LEUKAEMIA (AML) AND RELATED PRECURSOR NEOPLASMS	Intermediate	negative	Male	negative	395	N/A	N/A	N/A	Peripheral Blood	Alive	N/A
BA2995	n	y	1	TRUE	ACUTE MYELOID LEUKAEMIA (AML) AND RELATED PRECURSOR NEOPLASMS	Intermediate	negative	Male	negative	156	76	58	93	Bone Marrow Aspirate	Dead	7.5
BA2218	n	y	1	TRUE	ACUTE MYELOID LEUKAEMIA (AML) AND RELATED PRECURSOR NEOPLASMS	Favorable	negative	Female	positive	399	N/A	91	66	Peripheral Blood	Alive	73
BA2538	n	n	2	TRUE	ACUTE MYELOID LEUKAEMIA (AML) AND RELATED PRECURSOR NEOPLASMS	Adverse	negative	Male	negative	72	N/A	12	117	Peripheral Blood	Dead	33.1
BA2450	n	y	2	TRUE	ACUTE MYELOID LEUKAEMIA (AML) AND RELATED PRECURSOR NEOPLASMS	Favorable	positive	Female	positive	634	N/A	N/A	14	Peripheral Blood	Dead	6.18
BA2994	n	y	2	TRUE	ACUTE MYELOID LEUKAEMIA (AML) AND RELATED PRECURSOR NEOPLASMS	Favorable	negative	Female	positive	634	N/A	N/A	N/A	Peripheral Blood	Dead	N/A
BA2824	n	y	2	TRUE	ACUTE MYELOID LEUKAEMIA (AML) AND RELATED PRECURSOR NEOPLASMS	Intermediate	positive	Female	positive	634	90	90	43	Peripheral Blood	Dead	18.38
BA2806	n	y	2	TRUE	ACUTE MYELOID LEUKAEMIA (AML) AND RELATED PRECURSOR NEOPLASMS	Intermediate	positive	Male	positive	832	81	85	39	Peripheral Blood	Alive	48.03
BA2667	n	n	0	TRUE	ACUTE MYELOID LEUKAEMIA (AML) AND RELATED PRECURSOR NEOPLASMS	Adverse	negative	Male	negative	126	60	29	107	Bone Marrow Aspirate	Dead	11.8
BA2681	n	y	2	TRUE	MYELOPROLIFERATIVE NEOPLASMS	Adverse	negative	Female	negative	339	29	40	N/A	Bone Marrow Aspirate	Dead	11.36
BA2688	n	y	2	TRUE	ACUTE MYELOID LEUKAEMIA (AML) AND RELATED PRECURSOR NEOPLASMS	Intermediate	negative	Female	negative	137	9	4	38	Peripheral Blood	Dead	2.1
BA2597	n	y	1	TRUE	ACUTE MYELOID LEUKAEMIA (AML) AND RELATED PRECURSOR NEOPLASMS	Intermediate	negative	Female	negative	189	73	56	N/A	Peripheral Blood	Dead	8.7
BA2201	n	y	2	TRUE	ACUTE MYELOID LEUKAEMIA (AML) AND RELATED PRECURSOR NEOPLASMS	FavorableOrIntermediate	positive	Male	positive	447	86	74.8	83	Bone Marrow Aspirate	Alive	134.36
BA2386	n	y	1	TRUE	ACUTE MYELOID LEUKAEMIA (AML) AND RELATED PRECURSOR NEOPLASMS	Favorable	negative	Female	positive	633	83	48.6	48	Peripheral Blood	Dead	22.1
BA2879	n	y	1	TRUE	ACUTE MYELOID LEUKAEMIA (AML) AND RELATED PRECURSOR NEOPLASMS	Intermediate	negative	Female	negative	633	76	1	N/A	Bone Marrow Aspirate	Dead	N/A
BA2276	n	y	1	TRUE	ACUTE MYELOID LEUKAEMIA (AML) AND RELATED PRECURSOR NEOPLASMS	Intermediate	negative	Male	negative	364	21	47	110	Bone Marrow Aspirate	Dead	64.6
BA2168	n	y	2	TRUE	ACUTE MYELOID LEUKAEMIA (AML) AND RELATED PRECURSOR NEOPLASMS	Adverse	positive	Female	negative	582	62	66	29	Peripheral Blood	Dead	58.5
BA2360	n	y	1	TRUE	ACUTE MYELOID LEUKAEMIA (AML) AND RELATED PRECURSOR NEOPLASMS	Intermediate	negative	Male	negative	267	87	72	15	Bone Marrow Aspirate	Dead	8.5
BA2808	n	y	2	TRUE	ACUTE MYELOID LEUKAEMIA (AML) AND RELATED PRECURSOR NEOPLASMS	Adverse	positive	Male	negative	198	72	88	N/A	Peripheral Blood	Dead	12.9
BA2153	n	y	2	TRUE	ACUTE MYELOID LEUKAEMIA (AML) AND RELATED PRECURSOR NEOPLASMS	Adverse	negative	Male	negative	523	N/A	N/A	23	Bone Marrow Aspirate	Alive	4.85
BA2674	n	y	2	TRUE	ACUTE MYELOID LEUKAEMIA (AML) AND RELATED PRECURSOR NEOPLASMS	Adverse	negative	Male	negative	523	90	90	91	Bone Marrow Aspirate	Alive	73.42
BA2809	n	y	2	TRUE	ACUTE MYELOID LEUKAEMIA (AML) AND RELATED PRECURSOR NEOPLASMS	Intermediate	negative	Male	negative	523	N/A	N/A	44	Peripheral Blood	Alive	50.58
BA2281	n	y	1	FALSE	ACUTE MYELOID LEUKAEMIA (AML) AND RELATED PRECURSOR NEOPLASMS	Favorable	positive	Male	negative	28	N/A	N/A	16	Bone Marrow Aspirate	Alive	18.25
BA2000	n	y	2	TRUE	ACUTE MYELOID LEUKAEMIA (AML) AND RELATED PRECURSOR NEOPLASMS	Adverse	positive	Female	negative	633	N/A	N/A	N/A	Leukapheresis	Dead	N/A
BA2110	n	y	2	TRUE	ACUTE MYELOID LEUKAEMIA (AML) AND RELATED PRECURSOR NEOPLASMS	FavorableOrIntermediate	positive	Female	positive	439	70	N/A	112	Bone Marrow Aspirate	Dead	58.86
BA2828	n	y	1	TRUE	ACUTE MYELOID LEUKAEMIA (AML) AND RELATED PRECURSOR NEOPLASMS	Favorable	negative	Male	negative	68	N/A	N/A	53	Peripheral Blood	Alive	8.69
BA2414	n	y	2	TRUE	ACUTE MYELOID LEUKAEMIA (AML) AND RELATED PRECURSOR NEOPLASMS	Adverse	positive	Male	negative	201	75	82	12	Bone Marrow Aspirate	Dead	119.6
BA2526	n	y	2	FALSE	ACUTE MYELOID LEUKAEMIA (AML) AND RELATED PRECURSOR NEOPLASMS	Adverse	negative	Female	negative	1938	72	81	N/A	Peripheral Blood	Dead	3.8
BA2726	n	y	3	TRUE	ACUTE MYELOID LEUKAEMIA (AML) AND RELATED PRECURSOR NEOPLASMS	Adverse	negative	Female	positive	129	98	3.1	18	Peripheral Blood	Dead	2.42
BA3076	n	y	3	TRUE	ACUTE MYELOID LEUKAEMIA (AML) AND RELATED PRECURSOR NEOPLASMS	Adverse	negative	Female	positive	129	N/A	N/A	N/A	Peripheral Blood	Dead	N/A
BA3077	n	y	3	TRUE	ACUTE MYELOID LEUKAEMIA (AML) AND RELATED PRECURSOR NEOPLASMS	Adverse	negative	Female	positive	129	N/A	N/A	43	Peripheral Blood	Dead	12.98
BA2124	n	y	1	TRUE	ACUTE MYELOID LEUKAEMIA (AML) AND RELATED PRECURSOR NEOPLASMS	Favorable	negative	Male	positive	31	71.5	56	N/A	Bone Marrow Aspirate	Alive	16.24
BA2707	n	y	1	FALSE	ACUTE MYELOID LEUKAEMIA (AML) AND RELATED PRECURSOR NEOPLASMS	Adverse	negative	Male	negative	1238	N/A	N/A	32	Peripheral Blood	Dead	47.2
BA2603	n	y	2	TRUE	ACUTE MYELOID LEUKAEMIA (AML) AND RELATED PRECURSOR NEOPLASMS	Favorable	negative	Female	positive	566	13	14	57	Bone Marrow Aspirate	Alive	63.75
BA2233	n	y	1	TRUE	ACUTE MYELOID LEUKAEMIA (AML) AND RELATED PRECURSOR NEOPLASMS	Favorable	negative	Male	positive	95	97	96	N/A	Bone Marrow Aspirate	Alive	125.9
BA2915	n	y	1	TRUE	ACUTE MYELOID LEUKAEMIA (AML) AND RELATED PRECURSOR NEOPLASMS	Intermediate	negative	Female	negative	833	87	87	N/A	Peripheral Blood	Alive	99.3
BA2022	n	y	1	TRUE	ACUTE MYELOID LEUKAEMIA (AML) AND RELATED PRECURSOR NEOPLASMS	Favorable	positive	Female	negative	468	N/A	N/A	26	Peripheral Blood	Alive	12.75
BA2184	n	y	2	TRUE	ACUTE MYELOID LEUKAEMIA (AML) AND RELATED PRECURSOR NEOPLASMS	Intermediate	negative	Male	negative	381	N/A	72.9	34	Bone Marrow Aspirate	Alive	8.98
BA2171	n	y	1	TRUE	ACUTE MYELOID LEUKAEMIA (AML) AND RELATED PRECURSOR NEOPLASMS	Favorable	positive	Female	positive	4	90	98.4	19	Bone Marrow Aspirate	Dead	122.89
BA2837	n	y	2	TRUE	ACUTE MYELOID LEUKAEMIA (AML) AND RELATED PRECURSOR NEOPLASMS	Adverse	negative	Male	negative	605	N/A	70	23	Peripheral Blood	Dead	240.43
BA2532	n	y	3	TRUE	ACUTE MYELOID LEUKAEMIA (AML) AND RELATED PRECURSOR NEOPLASMS	Favorable	negative	Female	negative	155	92	83	35	Bone Marrow Aspirate	Alive	N/A
BA3027	n	y	1	TRUE	ACUTE MYELOID LEUKAEMIA (AML) AND RELATED PRECURSOR NEOPLASMS	Adverse	negative	Female	negative	72	N/A	N/A	N/A	Peripheral Blood	Dead	N/A
BA2239	n	y	1	TRUE	ACUTE MYELOID LEUKAEMIA (AML) AND RELATED PRECURSOR NEOPLASMS	Favorable	negative	Male	positive	972	90	24	122	Bone Marrow Aspirate	Alive	28
BA2970	n	n	1	TRUE	ACUTE MYELOID LEUKAEMIA (AML) AND RELATED PRECURSOR NEOPLASMS	Intermediate	positive	Male	positive	8	9	15.4	126	Bone Marrow Aspirate	Dead	73.4
BA2502	n	y	2	TRUE	ACUTE MYELOID LEUKAEMIA (AML) AND RELATED PRECURSOR NEOPLASMS	Intermediate	negative	Female	negative	302	N/A	N/A	31	Peripheral Blood	Dead	206.64
BA2559	n	y	2	TRUE	ACUTE MYELOID LEUKAEMIA (AML) AND RELATED PRECURSOR NEOPLASMS	Adverse	positive	Female	negative	505	35	2	35	Bone Marrow Aspirate	Alive	49.7
BA2375	n	y	1	TRUE	ACUTE MYELOID LEUKAEMIA (AML) AND RELATED PRECURSOR NEOPLASMS	Adverse	negative	Male	negative	60	41	N/A	42	Peripheral Blood	Alive	12.44
BA2417	n	y	1	TRUE	ACUTE MYELOID LEUKAEMIA (AML) AND RELATED PRECURSOR NEOPLASMS	Intermediate	negative	Male	negative	95	85	77.8	103	Peripheral Blood	Alive	25.85
BA2251	n	y	1	TRUE	ACUTE MYELOID LEUKAEMIA (AML) AND RELATED PRECURSOR NEOPLASMS	Intermediate	negative	Male	negative	167	N/A	N/A	8	Peripheral Blood	Dead	25.63
BA2302	n	y	1	TRUE	ACUTE MYELOID LEUKAEMIA (AML) AND RELATED PRECURSOR NEOPLASMS	Intermediate	negative	Female	negative	161	78	77	N/A	Peripheral Blood	Dead	5.6
BA2363	n	y	3	TRUE	ACUTE MYELOID LEUKAEMIA (AML) AND RELATED PRECURSOR NEOPLASMS	Intermediate	negative	Male	negative	53	N/A	35	438	Peripheral Blood	Alive	116.52
BA2198	n	y	1	TRUE	ACUTE MYELOID LEUKAEMIA (AML) AND RELATED PRECURSOR NEOPLASMS	Adverse	negative	Male	negative	36	84	91	N/A	Bone Marrow Aspirate	Alive	25
BA2564	n	y	1	TRUE	ACUTE MYELOID LEUKAEMIA (AML) AND RELATED PRECURSOR NEOPLASMS	Favorable	negative	Female	negative	151	50	22	23	Peripheral Blood	Alive	8.8
BA2174	n	y	2	TRUE	ACUTE MYELOID LEUKAEMIA (AML) AND RELATED PRECURSOR NEOPLASMS	Adverse	negative	Female	negative	637	25	26.7	92	Bone Marrow Aspirate	Dead	42.57
BA2139	n	y	3	TRUE	ACUTE MYELOID LEUKAEMIA (AML) AND RELATED PRECURSOR NEOPLASMS	Intermediate	positive	Female	positive	435	86	77	N/A	Peripheral Blood	Alive	81
BA2093	n	y	2	TRUE	ACUTE MYELOID LEUKAEMIA (AML) AND RELATED PRECURSOR NEOPLASMS	Adverse	negative	Male	negative	296	N/A	N/A	77	Bone Marrow Aspirate	Alive	0.5
BA3001	n	y	1	TRUE	ACUTE MYELOID LEUKAEMIA (AML) AND RELATED PRECURSOR NEOPLASMS	Favorable	negative	Female	positive	201	95	95	57	Bone Marrow Aspirate	Alive	25.02
BA2227	n	y	1	TRUE	ACUTE MYELOID LEUKAEMIA (AML) AND RELATED PRECURSOR NEOPLASMS	Intermediate	negative	Male	negative	713	N/A	N/A	25	Bone Marrow Aspirate	Dead	4.34
BA2709	n	y	1	TRUE	ACUTE MYELOID LEUKAEMIA (AML) AND RELATED PRECURSOR NEOPLASMS	Favorable	negative	Female	negative	854	36	22	33	Bone Marrow Aspirate	Alive	55
BA2621	n	n	0	TRUE	ACUTE MYELOID LEUKAEMIA (AML) AND RELATED PRECURSOR NEOPLASMS	Adverse	negative	Male	negative	14	19	7	35	Peripheral Blood	Dead	47.5
BA2992	n	y	1	TRUE	ACUTE MYELOID LEUKAEMIA (AML) AND RELATED PRECURSOR NEOPLASMS	Favorable	negative	Female	negative	36	91	79	N/A	Bone Marrow Aspirate	Alive	28.1
BA2539	n	y	1	TRUE	ACUTE MYELOID LEUKAEMIA (AML) AND RELATED PRECURSOR NEOPLASMS	Intermediate	negative	Female	negative	425	N/A	N/A	N/A	Bone Marrow Aspirate	Dead	10.08
BA2405	n	y	2	TRUE	ACUTE MYELOID LEUKAEMIA (AML) AND RELATED PRECURSOR NEOPLASMS	Intermediate	positive	Female	negative	342	86.1	65	N/A	Peripheral Blood	Dead	11.38
BA2121	n	y	1	TRUE	ACUTE MYELOID LEUKAEMIA (AML) AND RELATED PRECURSOR NEOPLASMS	Intermediate	negative	Male	negative	213	25	38	29	Bone Marrow Aspirate	Alive	24.98
BA2081	n	y	2	TRUE	ACUTE MYELOID LEUKAEMIA (AML) AND RELATED PRECURSOR NEOPLASMS	Adverse	negative	Female	negative	569	90	30	56	Bone Marrow Aspirate	Alive	6.44
BA2889	n	y	1	TRUE	ACUTE MYELOID LEUKAEMIA (AML) AND RELATED PRECURSOR NEOPLASMS	Favorable	negative	Female	negative	0	96	47	32	Bone Marrow Aspirate	Alive	0.5
BA2479	n	y	2	FALSE	ACUTE MYELOID LEUKAEMIA (AML) AND RELATED PRECURSOR NEOPLASMS	Favorable	negative	Female	positive	868	65	N/A	96	Peripheral Blood	Alive	1.6
BA2209	n	y	2	TRUE	ACUTE MYELOID LEUKAEMIA (AML) AND RELATED PRECURSOR NEOPLASMS	Intermediate	negative	Male	negative	1824	59.5	12	46	Peripheral Blood	Dead	N/A
BA2870	n	y	1	TRUE	ACUTE MYELOID LEUKAEMIA (AML) AND RELATED PRECURSOR NEOPLASMS	Intermediate	negative	Female	positive	16	95	9	8	Bone Marrow Aspirate	Dead	3.65
BA2019	n	y	1	TRUE	ACUTE MYELOID LEUKAEMIA (AML) AND RELATED PRECURSOR NEOPLASMS	Adverse	negative	Male	negative	169	59.3	28	N/A	Peripheral Blood	Dead	1.7
BA2714	n	y	2	TRUE	ACUTE MYELOID LEUKAEMIA (AML) AND RELATED PRECURSOR NEOPLASMS	Favorable	negative	Male	positive	870	90	39.6	80	Peripheral Blood	Dead	70.84
BA2570	n	y	1	TRUE	ACUTE MYELOID LEUKAEMIA (AML) AND RELATED PRECURSOR NEOPLASMS	Intermediate	negative	Male	negative	9	92	75	31	Peripheral Blood	Dead	151.6
BA2639	n	y	2	TRUE	ACUTE MYELOID LEUKAEMIA (AML) AND RELATED PRECURSOR NEOPLASMS	Favorable	negative	Female	negative	209	40	60	24	Peripheral Blood	Alive	20.44
BA2631	n	y	1	TRUE	ACUTE MYELOID LEUKAEMIA (AML) AND RELATED PRECURSOR NEOPLASMS	Favorable	negative	Male	positive	201	30	42.4	141	Bone Marrow Aspirate	Alive	11.93
BA2200	n	y	1	TRUE	ACUTE MYELOID LEUKAEMIA (AML) AND RELATED PRECURSOR NEOPLASMS	Intermediate	positive	Male	positive	256	93.2	47.5	N/A	Bone Marrow Aspirate	Dead	42.91
BA2455	n	n	1	TRUE	ACUTE MYELOID LEUKAEMIA (AML) AND RELATED PRECURSOR NEOPLASMS	Favorable	negative	Male	positive	33	94	71	N/A	Peripheral Blood	Dead	24.2
BA2480	n	y	2	FALSE	ACUTE MYELOID LEUKAEMIA (AML) AND RELATED PRECURSOR NEOPLASMS	Intermediate	positive	Male	positive	1735	77.5	75	9	Peripheral Blood	Dead	7.9
BA2507	n	y	1	TRUE	ACUTE MYELOID LEUKAEMIA (AML) AND RELATED PRECURSOR NEOPLASMS	Favorable	negative	Male	negative	116	72	95	31	Peripheral Blood	Alive	93.2
BA2104	n	y	0	FALSE	ACUTE MYELOID LEUKAEMIA (AML) AND RELATED PRECURSOR NEOPLASMS	Favorable	negative	Male	positive	9	N/A	&gt;90	14	Peripheral Blood	Dead	85.9
BA2394	n	y	1	TRUE	ACUTE MYELOID LEUKAEMIA (AML) AND RELATED PRECURSOR NEOPLASMS	Adverse	negative	Male	negative	36	N/A	79	N/A	Peripheral Blood	Dead	19.64
BA2175	n	y	1	TRUE	ACUTE MYELOID LEUKAEMIA (AML) AND RELATED PRECURSOR NEOPLASMS	Adverse	negative	Female	negative	358	30	5	16	Peripheral Blood	Alive	44.63
BA2133	n	y	1	TRUE	ACUTE MYELOID LEUKAEMIA (AML) AND RELATED PRECURSOR NEOPLASMS	Favorable	negative	Female	positive	560	N/A	N/A	6	Peripheral Blood	Dead	3.8
BA2473	n	y	1	FALSE	ACUTE MYELOID LEUKAEMIA (AML) AND RELATED PRECURSOR NEOPLASMS	Favorable	negative	Female	positive	560	5	N/A	24	Bone Marrow Aspirate	Dead	1.8
BA2377	n	y	2	TRUE	ACUTE MYELOID LEUKAEMIA (AML) AND RELATED PRECURSOR NEOPLASMS	Adverse	positive	Male	positive	1226	N/A	N/A	N/A	Bone Marrow Aspirate	Alive	N/A
BA2271	n	y	2	TRUE	ACUTE MYELOID LEUKAEMIA (AML) AND RELATED PRECURSOR NEOPLASMS	Favorable	negative	Male	positive	172	N/A	N/A	40	Peripheral Blood	Alive	67.53
BA2031	n	y	3	TRUE	ACUTE MYELOID LEUKAEMIA (AML) AND RELATED PRECURSOR NEOPLASMS	Adverse	negative	Female	negative	428	80	52.2	40	Bone Marrow Aspirate	Alive	57.08
BA2723	n	y	1	TRUE	ACUTE MYELOID LEUKAEMIA (AML) AND RELATED PRECURSOR NEOPLASMS	Intermediate	negative	Male	negative	444	N/A	14	33	Peripheral Blood	Alive	1.6
BA2492	n	y	1	TRUE	ACUTE MYELOID LEUKAEMIA (AML) AND RELATED PRECURSOR NEOPLASMS	Adverse	negative	Male	negative	444	70	8	10	Bone Marrow Aspirate	Alive	30.2
BA3037	n	y	2	FALSE	ACUTE MYELOID LEUKAEMIA (AML) AND RELATED PRECURSOR NEOPLASMS	FavorableOrIntermediate	positive	Female	positive	707	88	93	19	Bone Marrow Aspirate	Dead	17.9
BA2662	n	y	3	TRUE	ACUTE MYELOID LEUKAEMIA (AML) AND RELATED PRECURSOR NEOPLASMS	FavorableOrIntermediate	positive	Female	positive	181	74	60	150	Bone Marrow Aspirate	Alive	84.69
BA2220	n	y	2	TRUE	ACUTE MYELOID LEUKAEMIA (AML) AND RELATED PRECURSOR NEOPLASMS	Adverse	negative	Male	negative	318	3	20.4	24	Bone Marrow Aspirate	Dead	40.76
BA2720	n	y	2	TRUE	ACUTE MYELOID LEUKAEMIA (AML) AND RELATED PRECURSOR NEOPLASMS	Adverse	negative	Male	negative	318	5	10	48	Bone Marrow Aspirate	Dead	11.28
BA2798	n	n	0	TRUE	ACUTE MYELOID LEUKAEMIA (AML) AND RELATED PRECURSOR NEOPLASMS	Adverse	negative	Male	negative	402	75	26	24	Bone Marrow Aspirate	Alive	5
BA2883	n	n	0	TRUE	ACUTE MYELOID LEUKAEMIA (AML) AND RELATED PRECURSOR NEOPLASMS	Intermediate	negative	Male	negative	402	33	N/A	22	Bone Marrow Aspirate	Alive	N/A
BA2520	n	y	3	TRUE	ACUTE MYELOID LEUKAEMIA (AML) AND RELATED PRECURSOR NEOPLASMS	Adverse	negative	Male	negative	309	80	86	4	Peripheral Blood	Dead	N/A
BA2155	n	y	2	TRUE	ACUTE MYELOID LEUKAEMIA (AML) AND RELATED PRECURSOR NEOPLASMS	Adverse	negative	Female	negative	565	81	43	10	Bone Marrow Aspirate	Dead	35
BA2742	n	n	0	TRUE	ACUTE MYELOID LEUKAEMIA (AML) AND RELATED PRECURSOR NEOPLASMS	Adverse	positive	Male	negative	2	95	66.3	92	Leukapheresis	Dead	250.23
BA2316	n	n	0	TRUE	ACUTE MYELOID LEUKAEMIA (AML) AND RELATED PRECURSOR NEOPLASMS	IntermediateOrAdverse	positive	Male	negative	2	95	95	92	Bone Marrow Aspirate	Dead	250.23
BA3008	n	y	1	TRUE	ACUTE MYELOID LEUKAEMIA (AML) AND RELATED PRECURSOR NEOPLASMS	Intermediate	negative	Male	negative	114	N/A	N/A	17	Peripheral Blood	Dead	53.76
BA2418	n	y	2	TRUE	ACUTE MYELOID LEUKAEMIA (AML) AND RELATED PRECURSOR NEOPLASMS	Favorable	negative	Female	positive	934	N/A	72	10	Peripheral Blood	Dead	1.2
BA2235	n	y	1	TRUE	ACUTE MYELOID LEUKAEMIA (AML) AND RELATED PRECURSOR NEOPLASMS	Favorable	negative	Female	positive	1379	80	32	228	Bone Marrow Aspirate	Alive	53.9
BA2733	n	y	1	TRUE	ACUTE MYELOID LEUKAEMIA (AML) AND RELATED PRECURSOR NEOPLASMS	Favorable	negative	Female	negative	1480	72	18	18	Peripheral Blood	Alive	26.3
BA2514	n	y	4	TRUE	ACUTE MYELOID LEUKAEMIA (AML) AND RELATED PRECURSOR NEOPLASMS	Intermediate	negative	Female	negative	449	24	6	288	Bone Marrow Aspirate	Dead	3.3
BA2695	n	y	4	TRUE	ACUTE MYELOID LEUKAEMIA (AML) AND RELATED PRECURSOR NEOPLASMS	Adverse	positive	Female	negative	449	N/A	N/A	24	Peripheral Blood	Dead	27.5
BA2402	n	y	0	TRUE	ACUTE MYELOID LEUKAEMIA (AML) AND RELATED PRECURSOR NEOPLASMS	Intermediate	negative	Female	negative	268	50	N/A	44	Peripheral Blood	Dead	1.36
BA2978	n	y	2	TRUE	ACUTE MYELOID LEUKAEMIA (AML) AND RELATED PRECURSOR NEOPLASMS	Adverse	negative	Female	negative	252	N/A	N/A	N/A	Peripheral Blood	Alive	N/A
BA2052	n	n	1	TRUE	ACUTE MYELOID LEUKAEMIA (AML) AND RELATED PRECURSOR NEOPLASMS	Adverse	negative	Male	negative	288	N/A	N/A	73	Bone Marrow Aspirate	Dead	N/A
BA2098	n	y	2	TRUE	ACUTE MYELOID LEUKAEMIA (AML) AND RELATED PRECURSOR NEOPLASMS	Favorable	negative	Female	positive	189	83	11.5	146	Bone Marrow Aspirate	Alive	44.83
BA2872	n	y	2	TRUE	ACUTE MYELOID LEUKAEMIA (AML) AND RELATED PRECURSOR NEOPLASMS	Adverse	negative	Male	negative	158	18	12	40	Bone Marrow Aspirate	Dead	161.89
BA2134	n	y	1	FALSE	ACUTE MYELOID LEUKAEMIA (AML) AND RELATED PRECURSOR NEOPLASMS	Adverse	negative	Male	negative	176	N/A	5	19	Peripheral Blood	Dead	56.5
BA2409	n	y	2	FALSE	ACUTE MYELOID LEUKAEMIA (AML) AND RELATED PRECURSOR NEOPLASMS	Intermediate	negative	Female	negative	397	68	N/A	125	Bone Marrow Aspirate	Dead	14.9
BA2701	n	y	2	TRUE	ACUTE MYELOID LEUKAEMIA (AML) AND RELATED PRECURSOR NEOPLASMS	Intermediate	negative	Male	negative	1487	N/A	1	16	Peripheral Blood	Alive	3.2
BA3004	n	y	1	TRUE	ACUTE MYELOID LEUKAEMIA (AML) AND RELATED PRECURSOR NEOPLASMS	FavorableOrIntermediate	positive	Female	positive	26	95	0	29	Bone Marrow Aspirate	Dead	27.17
BA2584	n	y	2	TRUE	ACUTE MYELOID LEUKAEMIA (AML) AND RELATED PRECURSOR NEOPLASMS	Adverse	negative	Male	negative	223	N/A	N/A	N/A	Peripheral Blood	Alive	N/A
BA2035	n	y	2	TRUE	ACUTE MYELOID LEUKAEMIA (AML) AND RELATED PRECURSOR NEOPLASMS	IntermediateOrAdverse	positive	Male	negative	276	92	98	49	Peripheral Blood	Alive	84.96
BA2400	n	y	1	TRUE	ACUTE MYELOID LEUKAEMIA (AML) AND RELATED PRECURSOR NEOPLASMS	Favorable	negative	Female	positive	170	65	11.2	222	Bone Marrow Aspirate	Alive	2.41
BA2446	n	y	2	TRUE	ACUTE MYELOID LEUKAEMIA (AML) AND RELATED PRECURSOR NEOPLASMS	Intermediate	negative	Female	negative	270	64	65	29	Bone Marrow Aspirate	Dead	29.25
BA2025	n	y	2	TRUE	ACUTE MYELOID LEUKAEMIA (AML) AND RELATED PRECURSOR NEOPLASMS	Intermediate	negative	Female	negative	270	75	35	39	Bone Marrow Aspirate	Dead	43.72
BA2776	n	n	1	TRUE	ACUTE MYELOID LEUKAEMIA (AML) AND RELATED PRECURSOR NEOPLASMS	Intermediate	positive	Female	positive	316	N/A	N/A	N/A	Peripheral Blood	Dead	N/A
BA2033	n	y	1	TRUE	ACUTE MYELOID LEUKAEMIA (AML) AND RELATED PRECURSOR NEOPLASMS	Adverse	negative	Male	negative	11	60	14	17	Peripheral Blood	Dead	21.6
BA2521	n	y	3	FALSE	ACUTE MYELOID LEUKAEMIA (AML) AND RELATED PRECURSOR NEOPLASMS	FavorableOrIntermediate	positive	Female	positive	319	75	80	42	Bone Marrow Aspirate	Dead	69.84
BA2851	n	y	1	TRUE	ACUTE MYELOID LEUKAEMIA (AML) AND RELATED PRECURSOR NEOPLASMS	Intermediate	negative	Female	negative	119	45	50	33	Bone Marrow Aspirate	Alive	137.54
BA2347	n	y	2	TRUE	MYELODYSPLASTIC/MYELOPROLIFERATIVE NEOPLASMS	Intermediate	negative	Male	negative	256	N/A	1	237	Peripheral Blood	Alive	16.4
BA2379	n	y	2	TRUE	MYELODYSPLASTIC/MYELOPROLIFERATIVE NEOPLASMS	Intermediate	negative	Male	negative	256	9	N/A	N/A	Bone Marrow Aspirate	Alive	N/A
BA2588	n	y	1	TRUE	ACUTE MYELOID LEUKAEMIA (AML) AND RELATED PRECURSOR NEOPLASMS	Favorable	negative	Male	positive	188	30	10.5	101	Bone Marrow Aspirate	Alive	4.4
BA2868	y	y	1	TRUE	ACUTE MYELOID LEUKAEMIA (AML) AND RELATED PRECURSOR NEOPLASMS	Favorable	negative	Male	negative	250	60	N/A	N/A	Peripheral Blood	Dead	33
BA2361	n	y	2	TRUE	ACUTE MYELOID LEUKAEMIA (AML) AND RELATED PRECURSOR NEOPLASMS	Adverse	negative	Female	negative	153	30	0	83	Bone Marrow Aspirate	Alive	10.6
BA2036	n	y	1	TRUE	ACUTE MYELOID LEUKAEMIA (AML) AND RELATED PRECURSOR NEOPLASMS	Favorable	negative	Female	positive	21	N/A	N/A	N/A	Peripheral Blood	Dead	N/A
BA2236	n	y	1	TRUE	ACUTE MYELOID LEUKAEMIA (AML) AND RELATED PRECURSOR NEOPLASMS	Favorable	negative	Male	positive	1378	71	83	119	Bone Marrow Aspirate	Dead	33.8
BA2260	n	y	1	TRUE	ACUTE MYELOID LEUKAEMIA (AML) AND RELATED PRECURSOR NEOPLASMS	Favorable	negative	Male	negative	761	N/A	N/A	N/A	Peripheral Blood	Alive	N/A
BA2787	n	y	1	TRUE	ACUTE MYELOID LEUKAEMIA (AML) AND RELATED PRECURSOR NEOPLASMS	Intermediate	negative	Male	negative	761	0.4	N/A	N/A	Peripheral Blood	Alive	29.18
BA2811	n	y	1	TRUE	ACUTE MYELOID LEUKAEMIA (AML) AND RELATED PRECURSOR NEOPLASMS	Favorable	positive	Female	negative	461	N/A	N/A	9	Bone Marrow Aspirate	Alive	25.11
BA2904	n	y	1	TRUE	ACUTE MYELOID LEUKAEMIA (AML) AND RELATED PRECURSOR NEOPLASMS	Favorable	negative	Female	negative	336	N/A	N/A	N/A	Peripheral Blood	Dead	N/A
BA2622	n	y	1	TRUE	ACUTE MYELOID LEUKAEMIA (AML) AND RELATED PRECURSOR NEOPLASMS	Adverse	negative	Male	negative	520	50	&lt;5	104	Bone Marrow Aspirate	Dead	4.48
BA2758	n	y	1	TRUE	ACUTE MYELOID LEUKAEMIA (AML) AND RELATED PRECURSOR NEOPLASMS	Adverse	negative	Male	negative	520	N/A	N/A	7	Peripheral Blood	Dead	3.4
BA2930	n	y	1	TRUE	ACUTE MYELOID LEUKAEMIA (AML) AND RELATED PRECURSOR NEOPLASMS	Adverse	negative	Male	negative	520	54	13	22	Peripheral Blood	Dead	4.5
BA2387	n	y	2	TRUE	ACUTE MYELOID LEUKAEMIA (AML) AND RELATED PRECURSOR NEOPLASMS	Intermediate	negative	Female	negative	462	N/A	N/A	19	Bone Marrow Aspirate	Dead	78.71
BA2893	n	y	2	TRUE	ACUTE MYELOID LEUKAEMIA (AML) AND RELATED PRECURSOR NEOPLASMS	Intermediate	positive	Female	positive	254	51.5	72	N/A	Bone Marrow Aspirate	Dead	89.17
BA2670	n	y	2	TRUE	ACUTE MYELOID LEUKAEMIA (AML) AND RELATED PRECURSOR NEOPLASMS	Adverse	negative	Female	negative	465	N/A	25	N/A	Peripheral Blood	Dead	58.2
BA3013	n	y	3	TRUE	ACUTE MYELOID LEUKAEMIA (AML) AND RELATED PRECURSOR NEOPLASMS	Intermediate	positive	Male	negative	228	70	79	N/A	Bone Marrow Aspirate	Dead	261.2
BA2655	n	y	2	TRUE	ACUTE MYELOID LEUKAEMIA (AML) AND RELATED PRECURSOR NEOPLASMS	Intermediate	negative	Male	negative	357	10	6	75	Bone Marrow Aspirate	Dead	1.6
BA2882	n	y	1	TRUE	ACUTE MYELOID LEUKAEMIA (AML) AND RELATED PRECURSOR NEOPLASMS	Adverse	negative	Male	negative	65	82	20	52	Peripheral Blood	Dead	3.88
BA2051	n	y	2	TRUE	ACUTE MYELOID LEUKAEMIA (AML) AND RELATED PRECURSOR NEOPLASMS	Favorable	negative	Male	negative	581	33	23	42	Bone Marrow Aspirate	Dead	29
BA2866	n	y	3	TRUE	ACUTE MYELOID LEUKAEMIA (AML) AND RELATED PRECURSOR NEOPLASMS	Intermediate	negative	Male	negative	192	57	24	N/A	Bone Marrow Aspirate	Alive	100.2
BA2921	n	y	2	FALSE	ACUTE MYELOID LEUKAEMIA (AML) AND RELATED PRECURSOR NEOPLASMS	Intermediate	positive	Male	negative	194	N/A	78	18	Peripheral Blood	Dead	24.4
BA2840	n	y	2	TRUE	ACUTE MYELOID LEUKAEMIA (AML) AND RELATED PRECURSOR NEOPLASMS	Adverse	negative	Female	negative	24	N/A	N/A	17	Bone Marrow Aspirate	Dead	6.28
BA2211	n	y	1	TRUE	ACUTE MYELOID LEUKAEMIA (AML) AND RELATED PRECURSOR NEOPLASMS	Intermediate	positive	Female	positive	142	95	92.9	42	Bone Marrow Aspirate	Dead	166.91
BA2429	n	y	1	TRUE	ACUTE MYELOID LEUKAEMIA (AML) AND RELATED PRECURSOR NEOPLASMS	Intermediate	negative	Male	negative	356	N/A	N/A	N/A	Peripheral Blood	Dead	N/A
BA3010	n	y	1	TRUE	ACUTE MYELOID LEUKAEMIA (AML) AND RELATED PRECURSOR NEOPLASMS	Adverse	negative	Male	negative	51	20	10	13	Peripheral Blood	Dead	44.8
BA2489	n	y	3	TRUE	ACUTE MYELOID LEUKAEMIA (AML) AND RELATED PRECURSOR NEOPLASMS	Adverse	negative	Male	negative	1059	20	0	72	Bone Marrow Aspirate	Alive	1.8
BA2456	n	y	1	TRUE	ACUTE MYELOID LEUKAEMIA (AML) AND RELATED PRECURSOR NEOPLASMS	Favorable	negative	Male	positive	2	N/A	N/A	N/A	Peripheral Blood	Dead	N/A
BA2769	n	y	1	TRUE	ACUTE MYELOID LEUKAEMIA (AML) AND RELATED PRECURSOR NEOPLASMS	Intermediate	negative	Female	negative	417	N/A	N/A	N/A	Peripheral Blood	Alive	N/A
BA2541	n	y	2	TRUE	ACUTE MYELOID LEUKAEMIA (AML) AND RELATED PRECURSOR NEOPLASMS	Adverse	negative	Male	negative	216	N/A	N/A	31	Bone Marrow Aspirate	Dead	21.12
BA2100	n	y	2	TRUE	ACUTE MYELOID LEUKAEMIA (AML) AND RELATED PRECURSOR NEOPLASMS	Adverse	positive	Male	negative	658	32	67	90	Peripheral Blood	Dead	24.2
BA2953	n	y	2	TRUE	ACUTE MYELOID LEUKAEMIA (AML) AND RELATED PRECURSOR NEOPLASMS	Adverse	positive	Male	negative	658	66	40	67	Bone Marrow Aspirate	Dead	13.9
BA2629	n	y	1	TRUE	ACUTE MYELOID LEUKAEMIA (AML) AND RELATED PRECURSOR NEOPLASMS	Intermediate	negative	Male	negative	104	N/A	N/A	57	Bone Marrow Aspirate	Dead	13.68
BA2374	n	y	2	TRUE	ACUTE MYELOID LEUKAEMIA (AML) AND RELATED PRECURSOR NEOPLASMS	Favorable	positive	Female	negative	283	90	69.14	25	Bone Marrow Aspirate	Alive	103.66
BA2545	n	y	3	TRUE	ACUTE MYELOID LEUKAEMIA (AML) AND RELATED PRECURSOR NEOPLASMS	Intermediate	negative	Male	negative	474	1	0	162	Bone Marrow Aspirate	Alive	5.35
BA2488	n	y	1	TRUE	ACUTE MYELOID LEUKAEMIA (AML) AND RELATED PRECURSOR NEOPLASMS	Favorable	negative	Female	negative	1429	75	2.1	N/A	Bone Marrow Aspirate	Alive	6
BA2928	n	y	2	FALSE	ACUTE MYELOID LEUKAEMIA (AML) AND RELATED PRECURSOR NEOPLASMS	Intermediate	negative	Female	negative	458	N/A	N/A	87	Peripheral Blood	Alive	49.29
BA2003	n	y	1	FALSE	ACUTE MYELOID LEUKAEMIA (AML) AND RELATED PRECURSOR NEOPLASMS	Intermediate	positive	Female	positive	257	N/A	N/A	N/A	Peripheral Blood	Dead	N/A
BA2325	n	y	1	FALSE	ACUTE MYELOID LEUKAEMIA (AML) AND RELATED PRECURSOR NEOPLASMS	Favorable	negative	Female	positive	28	N/A	N/A	71	Peripheral Blood	Alive	35.91
BA2563	n	y	2	TRUE	ACUTE MYELOID LEUKAEMIA (AML) AND RELATED PRECURSOR NEOPLASMS	Favorable	positive	Male	positive	184	86	89	57	Bone Marrow Aspirate	Alive	115.15
BA2976	n	y	1	TRUE	ACUTE MYELOID LEUKAEMIA (AML) AND RELATED PRECURSOR NEOPLASMS	Intermediate	negative	Male	negative	80	36	23.7	46	Bone Marrow Aspirate	Dead	40.53
BA2410	n	y	1	TRUE	ACUTE MYELOID LEUKAEMIA (AML) AND RELATED PRECURSOR NEOPLASMS	FavorableOrIntermediate	positive	Female	positive	81	55	47	N/A	Bone Marrow Aspirate	Dead	26.5
BA2296	y	y	1	TRUE	ACUTE MYELOID LEUKAEMIA (AML) AND RELATED PRECURSOR NEOPLASMS	Favorable	negative	Female	negative	192	N/A	N/A	N/A	Bone Marrow Aspirate	Alive	N/A
BA2618	n	y	2	TRUE	ACUTE MYELOID LEUKAEMIA (AML) AND RELATED PRECURSOR NEOPLASMS	Intermediate	negative	Male	negative	434	12	3	213	Bone Marrow Aspirate	Dead	3.72
BA2294	n	y	1	TRUE	ACUTE MYELOID LEUKAEMIA (AML) AND RELATED PRECURSOR NEOPLASMS	Favorable	negative	Female	negative	239	52	57	N/A	Bone Marrow Aspirate	Alive	12.9
BA2947	n	y	1	FALSE	ACUTE MYELOID LEUKAEMIA (AML) AND RELATED PRECURSOR NEOPLASMS	Favorable	negative	Male	negative	1011	62	64	63	Peripheral Blood	Alive	13.3
BA2242	n	y	2	TRUE	ACUTE MYELOID LEUKAEMIA (AML) AND RELATED PRECURSOR NEOPLASMS	Favorable	negative	Female	positive	187	N/A	N/A	32	Peripheral Blood	Alive	67.36
BA2914	n	y	1	TRUE	ACUTE MYELOID LEUKAEMIA (AML) AND RELATED PRECURSOR NEOPLASMS	Favorable	negative	Female	positive	303	47	21.7	N/A	Bone Marrow Aspirate	Alive	46.27
BA2909	n	y	1	TRUE	ACUTE MYELOID LEUKAEMIA (AML) AND RELATED PRECURSOR NEOPLASMS	Favorable	negative	Male	negative	857	30	17	109	Bone Marrow Aspirate	Alive	19.5
BA2727	n	y	3	TRUE	ACUTE MYELOID LEUKAEMIA (AML) AND RELATED PRECURSOR NEOPLASMS	Adverse	negative	Female	negative	533	N/A	N/A	38	Peripheral Blood	Dead	7.08
BA2376	n	y	1	TRUE	ACUTE MYELOID LEUKAEMIA (AML) AND RELATED PRECURSOR NEOPLASMS	Favorable	negative	Male	positive	123	68	0	74	Bone Marrow Aspirate	Alive	16.84
BA2288	n	n	0	TRUE	ACUTE MYELOID LEUKAEMIA (AML) AND RELATED PRECURSOR NEOPLASMS	Intermediate	negative	Male	negative	0	20	N/A	N/A	Bone Marrow Aspirate	Alive	N/A
BA2908	n	y	1	TRUE	ACUTE MYELOID LEUKAEMIA (AML) AND RELATED PRECURSOR NEOPLASMS	Intermediate	negative	Male	negative	323	N/A	N/A	17	Bone Marrow Aspirate	Alive	5.39
BA2497	n	y	1	TRUE	ACUTE MYELOID LEUKAEMIA (AML) AND RELATED PRECURSOR NEOPLASMS	Adverse	negative	Male	negative	162	95	80	59	Bone Marrow Aspirate	Dead	71.19
BA2751	n	n	0	FALSE	ACUTE MYELOID LEUKAEMIA (AML) AND RELATED PRECURSOR NEOPLASMS	Adverse	positive	Male	negative	3	95	96	51	Leukapheresis	Dead	97
BA2984	n	y	1	TRUE	ACUTE MYELOID LEUKAEMIA (AML) AND RELATED PRECURSOR NEOPLASMS	Favorable	negative	Male	positive	355	N/A	80	16	Peripheral Blood	Alive	33.81
BA2691	n	y	0	TRUE	ACUTE MYELOID LEUKAEMIA (AML) AND RELATED PRECURSOR NEOPLASMS	Intermediate	negative	Male	negative	50	N/A	N/A	N/A	Peripheral Blood	Dead	N/A
BA2746	n	y	2	TRUE	ACUTE MYELOID LEUKAEMIA (AML) AND RELATED PRECURSOR NEOPLASMS	Favorable	positive	Female	positive	323	1.5	2	28	Bone Marrow Aspirate	Dead	58.7
BA3075	n	y	2	TRUE	ACUTE MYELOID LEUKAEMIA (AML) AND RELATED PRECURSOR NEOPLASMS	Intermediate	positive	Female	positive	323	90	N/A	N/A	Bone Marrow Aspirate	Dead	N/A
BA2760	n	y	1	TRUE	ACUTE MYELOID LEUKAEMIA (AML) AND RELATED PRECURSOR NEOPLASMS	Adverse	negative	Female	negative	36	75	N/A	9	Bone Marrow Aspirate	Dead	37.2
BA2261	n	y	2	TRUE	ACUTE MYELOID LEUKAEMIA (AML) AND RELATED PRECURSOR NEOPLASMS	Adverse	negative	Female	negative	198	34	3.3	36	Bone Marrow Aspirate	Dead	8.35
BA2901	n	y	1	TRUE	ACUTE MYELOID LEUKAEMIA (AML) AND RELATED PRECURSOR NEOPLASMS	Favorable	negative	Male	positive	976	79	54	61	Bone Marrow Aspirate	Alive	41.4
BA2221	n	y	1	TRUE	ACUTE MYELOID LEUKAEMIA (AML) AND RELATED PRECURSOR NEOPLASMS	Intermediate	negative	Male	negative	976	1	0	61	Bone Marrow Aspirate	Alive	2.6
BA2469	n	y	2	TRUE	ACUTE MYELOID LEUKAEMIA (AML) AND RELATED PRECURSOR NEOPLASMS	Intermediate	negative	Female	negative	555	12	N/A	16	Bone Marrow Aspirate	Alive	1.5
BA2528	n	y	1	TRUE	ACUTE MYELOID LEUKAEMIA (AML) AND RELATED PRECURSOR NEOPLASMS	Intermediate	negative	Male	negative	151	23	N/A	28	Bone Marrow Aspirate	Alive	1
BA2425	n	y	2	TRUE	ACUTE MYELOID LEUKAEMIA (AML) AND RELATED PRECURSOR NEOPLASMS	Adverse	negative	Female	negative	314	N/A	49	8	Peripheral Blood	Dead	11.01
BA2515	n	y	1	TRUE	ACUTE MYELOID LEUKAEMIA (AML) AND RELATED PRECURSOR NEOPLASMS	Intermediate	negative	Male	negative	324	32	5	178	Bone Marrow Aspirate	Dead	2.3
BA2646	n	y	1	TRUE	ACUTE MYELOID LEUKAEMIA (AML) AND RELATED PRECURSOR NEOPLASMS	Favorable	negative	Male	negative	320	90	53	38	Bone Marrow Aspirate	Alive	9.87
BA2312	n	y	1	TRUE	ACUTE MYELOID LEUKAEMIA (AML) AND RELATED PRECURSOR NEOPLASMS	Intermediate	negative	Female	negative	169	N/A	N/A	N/A	Peripheral Blood	Dead	N/A
BA2217	y	y	1	TRUE	ACUTE MYELOID LEUKAEMIA (AML) AND RELATED PRECURSOR NEOPLASMS	Favorable	negative	Male	negative	317	83	82	24	Bone Marrow Aspirate	Alive	18.71
BA2814	n	y	2	TRUE	ACUTE MYELOID LEUKAEMIA (AML) AND RELATED PRECURSOR NEOPLASMS	Intermediate	negative	Male	negative	979	93	58	N/A	Peripheral Blood	Dead	14.66
BA2485	n	y	1	FALSE	ACUTE MYELOID LEUKAEMIA (AML) AND RELATED PRECURSOR NEOPLASMS	FavorableOrIntermediate	positive	Male	positive	217	95	95	20	Bone Marrow Aspirate	Alive	13.26
BA2820	n	y	1	TRUE	ACUTE MYELOID LEUKAEMIA (AML) AND RELATED PRECURSOR NEOPLASMS	Intermediate	positive	Male	positive	28	88	38	55	Bone Marrow Aspirate	Dead	58.97
BA2525	n	y	1	TRUE	ACUTE MYELOID LEUKAEMIA (AML) AND RELATED PRECURSOR NEOPLASMS	Adverse	positive	Female	positive	420	N/A	N/A	N/A	Peripheral Blood	Dead	N/A
BA2923	n	y	1	FALSE	ACUTE MYELOID LEUKAEMIA (AML) AND RELATED PRECURSOR NEOPLASMS	Adverse	negative	Female	negative	147	N/A	N/A	46	Peripheral Blood	Dead	37.1
BA2472	n	y	2	TRUE	ACUTE MYELOID LEUKAEMIA (AML) AND RELATED PRECURSOR NEOPLASMS	Intermediate	negative	Male	negative	372	20	3.8	30	Bone Marrow Aspirate	Dead	4.9
BA2135	n	y	1	TRUE	ACUTE MYELOID LEUKAEMIA (AML) AND RELATED PRECURSOR NEOPLASMS	Adverse	negative	Female	negative	122	71	3	95	Bone Marrow Aspirate	Alive	63.4
BA2694	n	y	2	TRUE	ACUTE MYELOID LEUKAEMIA (AML) AND RELATED PRECURSOR NEOPLASMS	Intermediate	negative	Male	negative	680	70	55	46	Peripheral Blood	Dead	4.5
BA2594	n	y	1	TRUE	ACUTE MYELOID LEUKAEMIA (AML) AND RELATED PRECURSOR NEOPLASMS	Adverse	negative	Male	negative	252	55	46	33	Bone Marrow Aspirate	Dead	20.82
BA2721	n	y	3	TRUE	ACUTE MYELOID LEUKAEMIA (AML) AND RELATED PRECURSOR NEOPLASMS	Adverse	positive	Female	negative	442	40	42.1	12	Peripheral Blood	Alive	61.22
BA2817	n	n	2	TRUE	ACUTE MYELOID LEUKAEMIA (AML) AND RELATED PRECURSOR NEOPLASMS	Adverse	negative	Male	negative	1490	95	48	23	Peripheral Blood	Dead	3
BA2962	n	y	2	TRUE	ACUTE MYELOID LEUKAEMIA (AML) AND RELATED PRECURSOR NEOPLASMS	IntermediateOrAdverse	positive	Male	negative	327	90	N/A	45	Bone Marrow Aspirate	Dead	98.9
BA2427	n	y	1	TRUE	ACUTE MYELOID LEUKAEMIA (AML) AND RELATED PRECURSOR NEOPLASMS	Favorable	negative	Female	negative	2522	82	25	N/A	Peripheral Blood	Alive	4.3
BA2906	n	y	2	TRUE	ACUTE MYELOID LEUKAEMIA (AML) AND RELATED PRECURSOR NEOPLASMS	Intermediate	negative	Male	negative	690	N/A	80	34	Peripheral Blood	Alive	95.2
BA2748	n	y	1	TRUE	ACUTE MYELOID LEUKAEMIA (AML) AND RELATED PRECURSOR NEOPLASMS	Intermediate	negative	Female	negative	569	80	75	74	Bone Marrow Aspirate	Alive	39.69
BA2577	n	y	1	TRUE	ACUTE MYELOID LEUKAEMIA (AML) AND RELATED PRECURSOR NEOPLASMS	Intermediate	negative	Female	negative	569	46	N/A	11	Bone Marrow Aspirate	Alive	1.93
BA2511	n	y	1	TRUE	ACUTE MYELOID LEUKAEMIA (AML) AND RELATED PRECURSOR NEOPLASMS	Adverse	negative	Female	negative	952	22	8	N/A	Peripheral Blood	Alive	2.6
BA2228	n	y	2	TRUE	ACUTE MYELOID LEUKAEMIA (AML) AND RELATED PRECURSOR NEOPLASMS	Favorable	negative	Female	positive	259	2	0	219	Bone Marrow Aspirate	Dead	5.54
BA2282	n	y	2	TRUE	ACUTE MYELOID LEUKAEMIA (AML) AND RELATED PRECURSOR NEOPLASMS	Favorable	negative	Male	negative	1968	N/A	N/A	N/A	Peripheral Blood	Alive	N/A
BA2464	n	y	1	TRUE	ACUTE MYELOID LEUKAEMIA (AML) AND RELATED PRECURSOR NEOPLASMS	Favorable	negative	Female	negative	587	90	20	53	Bone Marrow Aspirate	Alive	1.9
BA2636	n	y	1	TRUE	ACUTE MYELOID LEUKAEMIA (AML) AND RELATED PRECURSOR NEOPLASMS	Intermediate	negative	Male	negative	357	N/A	N/A	N/A	Peripheral Blood	Dead	N/A
BA2944	n	y	2	TRUE	ACUTE MYELOID LEUKAEMIA (AML) AND RELATED PRECURSOR NEOPLASMS	Adverse	negative	Male	negative	466	N/A	N/A	N/A	Peripheral Blood	Alive	N/A
BA3043	n	y	2	TRUE	ACUTE MYELOID LEUKAEMIA (AML) AND RELATED PRECURSOR NEOPLASMS	FavorableOrIntermediate	positive	Female	positive	221	N/A	N/A	99	Peripheral Blood	Dead	21.7
BA3042	n	y	3	TRUE	ACUTE MYELOID LEUKAEMIA (AML) AND RELATED PRECURSOR NEOPLASMS	Intermediate	negative	Female	negative	2513	90	30	17	Bone Marrow Aspirate	Dead	2
BA3049	n	y	3	TRUE	ACUTE MYELOID LEUKAEMIA (AML) AND RELATED PRECURSOR NEOPLASMS	Intermediate	negative	Male	negative	596	3	0	188	Bone Marrow Aspirate	Alive	5.16
BA3051	n	y	2	TRUE	ACUTE MYELOID LEUKAEMIA (AML) AND RELATED PRECURSOR NEOPLASMS	Adverse	negative	Male	negative	918	1	0	365	Bone Marrow Aspirate	Dead	7.5
BA3053	n	y	3	TRUE	ACUTE MYELOID LEUKAEMIA (AML) AND RELATED PRECURSOR NEOPLASMS	Intermediate	positive	Female	positive	395	N/A	N/A	N/A	Peripheral Blood	Dead	25.7
BA3064	n	y	3	TRUE	ACUTE MYELOID LEUKAEMIA (AML) AND RELATED PRECURSOR NEOPLASMS	Adverse	positive	Male	negative	717	71	46	N/A	Peripheral Blood	Dead	34
BA3067	n	y	3	TRUE	MYELODYSPLASTIC SYNDROMES	Adverse	negative	Male	negative	72	30	25	11	Peripheral Blood	Dead	4.54
BA3068	n	y	3	TRUE	MYELODYSPLASTIC SYNDROMES	Adverse	negative	Male	negative	72	70	50	8	Peripheral Blood	Dead	8.35
BA3070	n	y	4	TRUE	ACUTE MYELOID LEUKAEMIA (AML) AND RELATED PRECURSOR NEOPLASMS	Intermediate	negative	Male	negative	833	N/A	N/A	193	Peripheral Blood	Alive	4.53
BA3071	n	y	4	TRUE	ACUTE MYELOID LEUKAEMIA (AML) AND RELATED PRECURSOR NEOPLASMS	Favorable	negative	Male	positive	833	N/A	N/A	31	Peripheral Blood	Alive	162.21
BA3072	n	y	4	TRUE	ACUTE MYELOID LEUKAEMIA (AML) AND RELATED PRECURSOR NEOPLASMS	Favorable	negative	Male	positive	833	N/A	N/A	32	Peripheral Blood	Alive	39.25
