# Supplementary material for: Establishment of Prognosis Model in Acute Myeloid Leukemia Based on Hypoxia Microenvironment, and Exploration of Hypoxia-Related Mechanisms
Source: Front Genet. 2021 Oct 26;12:727392. doi: 10.3389/fgene.2021.727392 (PMC8578022; doi:10.3389/fgene.2021.727392)
Supplement: Supplementary file 3 [file DataSheet6.CSV]

id	days	vital_status
TCGA-AB-2805	577	Dead
TCGA-AB-2806	945	Dead
TCGA-AB-2808	2861	Alive
TCGA-AB-2810	31	Dead
TCGA-AB-2811	243	Dead
TCGA-AB-2812	366	Dead
TCGA-AB-2813	31	Dead
TCGA-AB-2814	792	Dead
TCGA-AB-2815	822	Dead
TCGA-AB-2817	273	Dead
TCGA-AB-2818	303	Dead
TCGA-AB-2819	2496	Alive
TCGA-AB-2820	0	Dead
TCGA-AB-2821	822	Dead
TCGA-AB-2822	973	Dead
TCGA-AB-2823	0	Dead
TCGA-AB-2825	212	Dead
TCGA-AB-2826	731	Dead
TCGA-AB-2828	2284	Alive
TCGA-AB-2830	275	Dead
TCGA-AB-2834	245	Dead
TCGA-AB-2835	1673	Alive
TCGA-AB-2836	518	Dead
TCGA-AB-2839	486	Dead
TCGA-AB-2840	28	Dead
TCGA-AB-2841	1401	Dead
TCGA-AB-2842	0	Dead
TCGA-AB-2843	215	Dead
TCGA-AB-2844	122	Dead
TCGA-AB-2845	304	Dead
TCGA-AB-2846	1402	Dead
TCGA-AB-2847	608	Dead
TCGA-AB-2849	2220	Alive
TCGA-AB-2851	242	Dead
TCGA-AB-2853	89	Dead
TCGA-AB-2856	150	Dead
TCGA-AB-2857	306	Dead
TCGA-AB-2858	577	Dead
TCGA-AB-2859	304	Dead
TCGA-AB-2861	0	Dead
TCGA-AB-2862	1430	Alive
TCGA-AB-2863	31	Dead
TCGA-AB-2865	61	Dead
TCGA-AB-2866	153	Dead
TCGA-AB-2867	184	Dead
TCGA-AB-2869	243	Alive
TCGA-AB-2870	153	Dead
TCGA-AB-2871	153	Alive
TCGA-AB-2872	638	Alive
TCGA-AB-2873	273	Alive
TCGA-AB-2874	396	Alive
TCGA-AB-2875	212	Alive
TCGA-AB-2876	1219	Alive
TCGA-AB-2877	638	Alive
TCGA-AB-2878	365	Dead
TCGA-AB-2880	424	Dead
TCGA-AB-2881	393	Alive
TCGA-AB-2882	365	Dead
TCGA-AB-2883	730	Alive
TCGA-AB-2884	731	Dead
TCGA-AB-2885	214	Dead
TCGA-AB-2886	181	Alive
TCGA-AB-2888	334	Alive
TCGA-AB-2889	304	Alive
TCGA-AB-2890	0	Dead
TCGA-AB-2891	0	Dead
TCGA-AB-2892	943	Alive
TCGA-AB-2893	212	Dead
TCGA-AB-2894	181	Dead
TCGA-AB-2895	153	Dead
TCGA-AB-2896	214	Dead
TCGA-AB-2897	243	Alive
TCGA-AB-2898	393	Alive
TCGA-AB-2899	671	Dead
TCGA-AB-2900	184	Dead
TCGA-AB-2901	59	Alive
TCGA-AB-2908	31	Dead
TCGA-AB-2910	0	Dead
TCGA-AB-2911	1186	Alive
TCGA-AB-2912	274	Dead
TCGA-AB-2913	1216	Alive
TCGA-AB-2914	792	Alive
TCGA-AB-2915	0	Dead
TCGA-AB-2916	882	Alive
TCGA-AB-2917	1216	Alive
TCGA-AB-2918	0	Dead
TCGA-AB-2919	61	Alive
TCGA-AB-2920	366	Dead
TCGA-AB-2921	0	Dead
TCGA-AB-2924	90	Alive
TCGA-AB-2925	243	Dead
TCGA-AB-2927	90	Dead
TCGA-AB-2928	59	Dead
TCGA-AB-2929	123	Dead
TCGA-AB-2930	0	Dead
TCGA-AB-2931	0	Dead
TCGA-AB-2932	0	Alive
TCGA-AB-2933	122	Dead
TCGA-AB-2934	28	Alive
TCGA-AB-2935	61	Dead
TCGA-AB-2936	59	Alive
TCGA-AB-2937	215	Dead
TCGA-AB-2938	304	Dead
TCGA-AB-2939	455	Alive
TCGA-AB-2940	0	Dead
TCGA-AB-2941	0	Dead
TCGA-AB-2942	641	Alive
TCGA-AB-2943	0	Dead
TCGA-AB-2944	0	Dead
TCGA-AB-2946	0	Alive
TCGA-AB-2948	580	Dead
TCGA-AB-2949	699	Alive
TCGA-AB-2950	306	Alive
TCGA-AB-2952	31	Dead
TCGA-AB-2955	489	Dead
TCGA-AB-2956	183	Dead
TCGA-AB-2959	489	Dead
TCGA-AB-2963	1642	Dead
TCGA-AB-2965	335	Dead
TCGA-AB-2966	854	Dead
TCGA-AB-2970	305	Dead
TCGA-AB-2971	792	Dead
TCGA-AB-2973	609	Dead
TCGA-AB-2975	0	Dead
TCGA-AB-2976	915	Dead
TCGA-AB-2977	31	Dead
TCGA-AB-2979	671	Alive
TCGA-AB-2980	699	Alive
TCGA-AB-2981	487	Alive
TCGA-AB-2982	150	Alive
TCGA-AB-2983	335	Dead
TCGA-AB-2984	1157	Alive
TCGA-AB-2986	212	Dead
TCGA-AB-2987	184	Dead
TCGA-AB-2988	30	Dead
TCGA-AB-2990	457	Alive
TCGA-AB-2991	1826	Alive
TCGA-AB-2992	1706	Dead
TCGA-AB-2994	1798	Alive
TCGA-AB-2995	1551	Alive
TCGA-AB-2996	1581	Alive
TCGA-AB-2998	31	Dead
TCGA-AB-2999	1735	Alive
TCGA-AB-3000	1249	Alive
TCGA-AB-3001	1581	Alive
TCGA-AB-3002	1431	Dead
TCGA-AB-3007	1581	Alive
TCGA-AB-3008	822	Dead
TCGA-AB-3009	577	Dead
TCGA-AB-3011	1885	Alive
TCGA-AB-3012	1887	Alive
