# Supplementary material for: Establishment of Prognosis Model in Acute Myeloid Leukemia Based on Hypoxia Microenvironment, and Exploration of Hypoxia-Related Mechanisms
Source: Front Genet. 2021 Oct 26;12:727392. doi: 10.3389/fgene.2021.727392 (PMC8578022; doi:10.3389/fgene.2021.727392)
Supplement: Supplementary file 5 [file DataSheet8.CSV]

id	ERRFI1	ENO1	PINK1	HDAC1	AK2	PSMB2	EDN2	SLC2A1	LRP8	JUN	PGM1	DR1	F3	PSMA5	PROK1	SLC16A1	TXNIP	ARNT	PSMD4	PSMB4	EFNA1	MUC1	QSOX1	RNASEL	PTGS2	TIMM17A	ELF3	IRF6	BATF3	EGLN1	ID2	ODC1	EPAS1	PSME4	RPS27A	TGFA	HK2	SLC20A1	CXCR4	PSMD14	COL5A2	HSPD1	CLK1	FN1	XRCC5	IGFBP2	IGFBP5	PSMD1	BHLHE40
TARGET-20-PABLDZ	0.453823624	8.414426715	2.846370193	7.172965868	5.472951117	6.868980083	-5.959140652	4.448456434	1.544972028	7.977529659	4.60361625	5.396140407	1.783504439	4.569443757	-9.319159621	1.201108397	8.764980908	4.66239198	6.277433485	7.650516648	3.145786589	0.235073342	5.500275803	1.574514651	2.911807553	5.750354395	0.874220989	-6.678228167	-0.045647256	2.256840358	6.649034247	5.814500998	-1.15774533	6.43016645	10.91927101	-0.824333213	5.613479261	4.987740598	8.980959109	3.575010818	-6.319377912	5.736264511	8.04719752	-8.886065179	7.865645923	4.894173496	-2.999532253	5.880591586	7.467765358
TARGET-20-PADYIR	1.419294159	9.038327085	3.751392781	6.829612621	5.277676334	6.602503816	-1.28840517	6.301748274	3.868972388	8.536466188	4.596503358	5.970381921	2.405764756	5.042103296	-3.237298037	4.841046599	11.80951331	5.602827035	6.195980448	7.986914633	2.782673273	1.816202682	6.295466014	3.489029663	5.31268731	6.358550849	1.708709797	0.863311731	-0.231357442	5.392762389	7.72167833	8.525398297	2.038598975	6.703075737	10.37884551	1.335375885	5.672430094	6.945808487	11.58203722	4.081037619	0.39978064	7.213907163	8.833884833	2.992925057	8.202065807	-0.146855232	-3.990397554	6.080865048	7.5969211
TARGET-20-PADZCG	3.15324082	10.69315937	4.189929495	7.325785231	8.376131714	6.416890186	-2.961346055	5.031166543	4.758542769	10.67453683	6.052620905	5.317345082	4.640474331	5.754802214	-9.319159621	3.502804208	10.07172813	6.721305577	6.923557322	7.905061693	0.606745945	4.39687684	6.818308592	4.501285839	6.783883153	5.64100078	0.093416379	0.278926201	-1.087681626	5.605872751	5.140177177	7.697069038	3.215875701	5.551196088	9.505319487	3.963204465	6.269302753	6.223707126	9.520439115	4.461734737	0.166964994	7.96213568	8.109451037	2.549748255	8.33531479	5.335529856	4.86831145	6.577932618	7.227726282
TARGET-20-PAEAKL	1.118379772	11.11390945	4.262349731	6.7877247	8.388259598	7.131057693	-3.658996851	4.183519825	2.748105757	9.782025022	4.830242003	5.049376062	1.657818258	5.151512568	-1.840592163	1.956428831	8.546216663	6.434129643	7.548124555	8.282381116	-1.294696288	2.610202781	7.34175102	4.598379397	0.753158053	4.778213109	-0.656439224	-0.038311118	1.336712563	4.145642926	6.658945897	7.038823581	1.037404641	4.085952052	8.620151409	4.016104185	4.710361903	5.268395105	8.769620293	3.962574589	-1.682759018	7.183601935	5.690297951	1.329380281	7.769458496	3.795281476	2.693814788	5.889208813	5.433596239
TARGET-20-PAECCE	-0.375188203	10.95753176	4.226823831	7.430288108	8.038371035	6.968628936	-1.661243407	6.374946009	4.702902473	6.555277121	5.639647955	5.824882717	3.891455633	5.609407046	-3.459488545	3.731759638	10.96406433	6.128704515	7.016734771	8.037458532	-0.248590633	3.253266126	7.901456484	3.749108151	5.07057778	6.228893947	1.754179722	-1.000498092	-0.9421058	4.282309922	9.713234409	8.158807194	-0.14620107	5.541268974	9.093415104	2.956382916	5.759005526	6.758951672	9.306762367	4.609789725	-0.636183229	7.476651844	7.911350344	1.165296311	8.25858725	2.959915403	-6.367786475	6.267923455	7.952197491
TARGET-20-PAEDKB	1.180999116	9.485114036	4.715780763	7.279732756	5.727405932	7.153046916	-3.321810102	6.743093327	4.258041414	6.778892452	6.120936877	6.032221298	3.738824143	5.156271465	-1.699594097	5.153682506	11.09510805	6.069875637	6.748269501	7.911617664	4.162360626	3.919592331	6.832160904	3.541813718	4.280945691	6.284249268	2.118977948	-0.045716783	0.42234313	5.917099308	7.346663206	7.328781373	2.33565288	6.818786246	10.40096518	2.810627627	5.844619243	6.993457873	11.70268461	4.361633275	-1.647788806	6.800754442	8.323799427	2.064013579	8.234517219	3.471071389	-5.187065647	6.255576384	8.326830109
TARGET-20-PAEERJ	0.342397561	10.47986051	3.56597959	7.369397422	7.742308737	7.046472174	-3.112938611	6.116805674	4.965398682	8.182370579	6.277174127	6.029634581	2.801520918	5.325952439	-2.646223648	2.866922365	11.4959177	6.496557978	6.807292163	8.004330567	1.043910829	2.731941553	7.511884436	3.734288648	6.778283087	5.829359474	-0.110241783	0.541691566	1.535727649	5.420357559	7.738146725	7.313175992	1.504903856	6.501377417	9.517968713	1.51714856	7.067701671	7.037186742	9.369229396	4.548090741	-0.419984313	7.671442409	8.120561984	0.567996452	8.386765096	4.624039036	-7.069607688	6.608356751	8.921802749
TARGET-20-PAEFGR	2.04340661	10.52707698	3.909447741	6.487903999	6.155520534	6.788854421	-4.351549742	6.491842717	3.480576046	10.35807064	3.622506818	5.88753715	3.861369088	4.775181156	-3.282069367	2.106152871	10.33025262	6.29035535	6.64979961	7.773298088	3.991050203	3.024901129	7.001003469	2.458252671	6.330177176	5.477700211	0.591735999	-0.69169425	0.666932659	6.195786052	6.660442177	7.403932745	3.237871278	6.783274223	10.20429705	-0.218994464	8.281215754	6.612630688	10.8146662	4.293087227	-2.58593833	8.566498377	8.43037871	2.442610215	8.256318483	3.357663997	-1.630501005	5.874692327	8.125191343
TARGET-20-PAEFGT	0.01024482	9.657558063	2.883634632	6.791782416	6.217266739	6.799229062	-11.20900149	6.132015615	5.12978097	11.1084492	5.553751712	5.801208473	3.717707836	5.429162791	-1.2820893	3.212570578	9.324796579	5.983343229	6.375648494	7.780431231	0.735254951	3.047215617	6.45420239	2.709271143	8.999686799	5.609261047	-0.398566733	-6.678228167	-0.240637607	4.647298539	6.427375276	6.405351787	0.428157019	6.385010369	10.71296156	-2.003230218	6.516466817	6.289488225	8.628133997	4.234019739	-2.050761083	7.418396371	7.858062314	-0.003425996	8.2664691	3.235635226	-3.352838693	6.159374655	8.962987011
TARGET-20-PAEIKD	1.663053705	10.74552425	3.708295032	7.316819703	7.875313141	6.85154235	-2.477048391	5.977329281	4.315583302	7.270435141	5.426999055	5.959681073	3.652535029	5.794151556	-9.319159621	5.063523145	11.50346463	5.845384445	6.774799216	8.055384674	1.404890919	5.6331819	6.802236166	3.274184643	2.282745746	6.283964258	0.382017394	-0.414342282	-1.072681638	5.141189521	9.166400399	8.700860771	0.254134252	5.776831483	9.859250025	2.538642181	6.381335451	6.517199923	11.81595982	4.600469121	0.456696728	8.006840926	8.134336488	0.121552692	8.123509227	0.613789035	-4.460883393	6.062893619	8.476781502
TARGET-20-PAKERZ	-0.615978924	9.315345768	2.708004399	6.996971498	6.549348704	7.12223497	-6.140607319	6.162016876	2.293035572	8.03458761	4.815747741	6.922361183	-0.144176487	5.030216717	-0.431222177	3.887420236	10.57071873	5.257926216	6.793522382	7.745318049	-2.23649717	5.54465024	5.897960106	3.543803265	6.828433373	5.869540991	-2.12838494	-2.170720912	-3.213054089	5.90939389	4.297378135	8.780903267	3.919298056	7.026229128	9.633658643	2.715814285	4.76932264	6.438789868	7.161374449	4.863750441	0.268956544	8.697108272	8.565783949	-1.096334903	8.436161786	0.894851778	-4.430861444	6.746004144	5.129089698
TARGET-20-PAKIWK	1.439871371	9.515842007	3.913312681	7.409774856	5.89521232	7.433351521	-1.409108306	8.586525628	4.237642909	7.606164675	3.402028955	6.381231251	3.087811573	5.645980212	-3.801047634	5.653614694	9.662297437	6.100405397	6.735740732	7.972949128	2.590708258	3.273829748	5.924046448	1.89865247	5.620332687	6.457987065	1.473469867	1.849006509	0.821883898	5.458062416	8.02742629	8.843944189	2.88601533	6.775796444	9.507723648	0.878272676	5.871702713	7.505061187	10.32814615	4.934096763	-0.317682667	8.026616658	8.43415825	3.047207895	8.339404116	-1.149110372	2.375115071	6.686180688	8.84243826
TARGET-20-PAKIYW	0.881203532	11.01010499	3.423222002	6.583087507	8.675118417	6.744860768	-3.666017025	7.072940847	2.553994168	7.634398306	5.519405783	4.910621435	2.617169378	5.943031879	-9.319159621	2.467396209	10.56349576	5.771216166	7.50245555	7.806597569	-1.182361804	2.21306401	6.729219769	3.463443493	8.61762104	5.43173314	-3.410421809	0.099501337	1.005978425	3.371656057	9.399115435	8.79366803	-1.49639945	4.331439843	9.454729716	2.462876344	6.07571138	5.106788901	11.96636286	4.690704347	-1.412661663	7.596552028	6.800637078	-0.277800569	8.268522013	-0.444577438	-4.303800544	6.1240526	9.036372578
TARGET-20-PAKLPD	3.04502316	11.04664795	3.504015868	6.769694911	7.590015308	6.459077406	-1.780931533	5.850251189	3.862672482	8.84010864	5.455102934	5.194006216	4.528184916	4.900262522	-9.319159621	3.133691639	10.15717314	5.217474915	6.742283336	7.86095637	0.746468491	3.927236121	7.372809375	1.431178452	2.408622985	5.279093378	0.571608305	-0.066381778	0.088584101	3.957493689	8.053260457	7.963019521	0.399602395	5.330117286	8.904254853	0.874070393	6.428425081	6.056516894	9.691625511	4.065920002	-1.464747173	6.439779387	7.076464222	1.799841706	7.041350383	-1.675553004	-6.382692794	5.159131845	7.908961599
TARGET-20-PAKSMZ	0.633289101	10.31605193	4.449510326	7.249340834	8.317697888	6.694446312	-1.766922768	6.015202286	4.38194862	12.25981597	5.676870886	5.619347475	2.858773981	5.920516689	-9.319159621	4.073155683	9.931768696	7.079614483	7.028139574	8.203653555	2.410640849	4.009083261	6.621678742	5.234920588	4.092049368	5.960671268	1.668102024	-0.666404607	0.428142601	3.374562745	6.878920989	8.260071875	0.049516028	6.060006917	9.698042341	3.338194787	6.304670123	7.047216214	9.111361275	4.804778852	0.522659144	8.281192462	8.908323634	0.156634205	8.654692879	6.449627532	-4.317213196	6.70331581	8.245798162
TARGET-20-PAKTCX	0.684035186	10.24214445	4.032641871	7.313088719	8.059089187	6.372220841	-3.895122426	4.156234058	4.276450261	10.67321465	6.459837968	5.063609257	3.392815582	5.642169336	-9.319159621	3.450999154	10.34133136	6.129205968	6.742398008	8.108262114	0.486644565	4.320648532	6.356960478	3.799626799	4.539854578	5.670237926	0.563751611	-1.298601092	-1.178432276	4.948340515	5.496559285	7.347242479	0.562221715	5.542925031	10.13548899	2.955482975	5.427714824	5.736705103	6.456444887	4.654006349	-1.107305283	8.124916108	8.159111257	1.145562763	8.065733268	7.459423088	1.297080717	6.321382102	5.887726536
TARGET-20-PAKVGI	2.395268457	9.625916038	3.475871622	7.08044699	6.923660451	7.145087388	-11.20900149	5.904384129	3.892077857	8.889911216	5.435857638	7.062489351	1.471240955	5.396331949	-3.450499519	5.47040986	9.335629181	5.825873432	6.910958146	8.044840422	1.361690283	4.344563855	5.756627615	3.179954532	8.387660702	5.751352268	-1.755696487	0.857464381	1.01617955	6.412158458	7.206580164	8.602639691	3.251198694	6.371987019	10.13230276	-0.354744993	5.365171613	6.584795616	8.261493534	4.178984543	1.040116669	8.039685719	8.210219337	3.402397146	8.344675551	1.438228115	3.304479713	6.310315669	6.551519861
TARGET-20-PALGKX	1.106913054	9.808358135	3.20424527	6.949861663	6.154900526	7.246374463	-2.231464514	5.876734832	4.189885503	9.055182619	5.136453082	5.892365939	3.701344006	5.17919555	-9.319159621	5.377647266	10.04072949	5.726632373	6.761498875	7.856576399	2.584351014	3.384933828	6.6526761	2.235414504	6.309945006	6.311563453	0.561306853	2.358330886	1.067449802	5.713679402	7.951711259	9.048501404	4.055602778	6.856506267	10.03209614	0.165608562	6.032960443	6.851405885	11.19506297	4.655265002	-0.821116531	8.129850424	8.538467369	-0.15199347	8.302937326	5.877602273	-3.275975534	6.517325295	8.93070828
TARGET-20-PAMVKZ	-0.048863209	10.68384795	3.74102604	7.10480934	7.635456131	6.680880296	-6.152877662	3.500146532	4.132246341	10.05228145	5.463476233	5.378961873	1.267737913	5.79733987	-9.319159621	3.604266624	10.3320248	5.626247338	7.295334178	8.304455268	-1.153884847	1.948228693	5.961206593	3.70692996	4.708295175	4.851886933	-2.220622309	-1.919068094	-1.408290668	6.098209801	6.972771794	7.257126024	-0.458841747	4.880057084	9.857857856	3.107135244	6.123396569	5.676678335	7.357422563	4.103131995	-1.538184323	7.721313168	6.630238238	0.328012548	7.768765792	0.055989424	-0.906897868	5.559023906	5.32537435
TARGET-20-PAMYAS	1.421436654	10.00410626	3.000992929	6.702282821	6.121712191	6.835647345	-11.20900149	4.918594066	3.660646451	8.738922577	4.844651632	5.425523583	0.668225205	4.474629512	-9.319159621	4.782189287	11.13316955	4.717290981	6.191201636	8.096668987	0.886812083	2.362308842	6.141007183	0.859322259	3.923034787	5.498743844	-2.348338174	0.323948219	-1.700921224	5.023024915	5.583077037	8.120205022	1.952563849	5.507105295	10.61908666	0.572976757	4.701483943	5.51148502	9.22849584	4.000917143	-3.377579643	6.782049596	7.348891777	-1.073448126	6.982190466	5.908270124	0.068629626	5.25508078	5.841067052
TARGET-20-PAMYGX	0.607833413	9.761756034	4.506874702	7.433180061	7.532177424	7.119653385	-2.63518906	6.605672466	4.560914727	10.62313275	5.885278965	6.192998672	-1.874081294	5.437833592	3.260118912	5.399575174	11.08423434	6.434899389	6.927225434	8.040189203	1.426410714	4.768475001	6.81915098	3.908914867	7.050260144	6.376200682	-0.008057628	1.605625325	0.074612512	5.584861052	6.449681513	8.282282725	1.763192388	6.383247204	9.212815501	4.237189751	5.106778203	6.500325368	9.180972553	5.366108205	6.054950572	7.995212813	8.727391448	2.754572034	8.646045389	6.640701204	1.689684476	6.564854928	5.771996304
TARGET-20-PANAEV	1.484722547	9.72215152	4.153177651	6.25553299	6.940397459	6.43598845	-1.028800996	8.774676297	2.502301526	8.007845857	5.237354737	5.384950286	2.055120986	4.841006966	-0.965253259	2.123910067	9.189965982	5.903828073	6.827445848	8.235019919	2.484919985	3.487817213	5.963663118	1.233490813	2.956007129	5.199942933	0.85672532	1.215466354	0.368759305	4.084180969	6.88491072	6.315989639	1.995110442	5.515513305	9.185267692	-0.192400549	6.376137497	6.054332213	8.279287887	3.485780909	-1.096951397	6.332093301	7.069651004	1.982633286	6.970777019	0.952280398	0.847567549	5.258541826	6.844891967
TARGET-20-PANBZH	0.739453691	10.31451176	2.363878761	6.204661466	6.530673541	6.414782528	-6.13286446	3.447203162	4.386372921	11.33334583	3.222495195	5.705786944	0.916154696	5.384951869	-9.319159621	3.211139817	9.528261175	6.124788224	6.400132233	8.52795438	1.586593819	2.158669322	5.552015415	2.73453772	5.173044073	5.405797764	-1.360208473	-1.207794095	0.076839992	5.299198172	6.935713862	6.612309324	0.077957758	6.073731022	10.31336421	-1.419568299	6.006734722	5.910005776	9.96954136	4.224257261	-2.039122822	7.189722505	7.660086935	-0.594203667	7.584421926	4.573415015	-0.978620937	5.612904277	6.502773164
TARGET-20-PANDER	-2.085055405	11.04522781	3.121427213	6.575476015	7.027244556	7.109957938	-11.20900149	2.429244537	3.402159729	10.97397567	4.745557819	5.147578491	-0.679810523	5.041169401	-9.319159621	2.794018552	10.00128811	5.24267625	6.912147935	8.338341591	-1.694010783	2.792355407	6.384077618	0.976413793	4.459664458	5.046637187	-3.099371713	-6.678228167	-2.362402112	4.331858084	5.370118311	6.259107581	-3.924308282	4.891200184	9.903214963	1.257423511	5.666507362	4.858140624	9.167141009	3.989978395	-1.73939336	7.280516334	6.656225527	-2.519265863	7.487924291	-0.078321811	-10.21736723	5.310389334	6.135513507
TARGET-20-PANDIX	2.111248901	10.22573436	3.806771845	6.74774458	7.385653157	6.868324717	-6.514150112	6.660778561	4.254029468	9.638690621	6.231112582	5.517368265	3.145144524	5.569258699	-9.319159621	2.107065904	10.80675719	6.236631573	6.662489037	7.963164911	1.905671534	4.078919795	6.799035313	4.025132015	5.731452591	5.704817967	0.320771189	0.512859251	-0.526673056	5.08957181	6.585745514	6.826455858	1.146389781	5.823042486	10.09998889	-0.770429649	6.805026005	6.407969615	10.2010154	4.768978838	-0.804283737	7.959225537	7.462156672	2.496029193	8.362846551	5.902700742	1.771337617	6.447996751	7.247072672
TARGET-20-PANFMG	1.022355321	10.65954904	3.002572192	7.142101728	6.981520246	6.780645918	-3.795650444	6.113240451	4.356597945	5.359637021	5.985977322	5.724059355	1.972509794	5.718888895	-2.480916485	4.573226216	10.56713733	5.634273139	7.124162501	8.224939554	-0.88053804	5.460511879	6.326133189	3.671691597	2.146617803	5.582008083	-0.613018682	-0.499395379	-7.695303987	4.850019731	7.164630964	7.975691051	-0.062721832	5.357560158	10.43349733	-0.61491291	5.949447273	5.809429933	10.2614768	4.388799332	0.01742878	7.977138997	7.48375946	1.11600946	8.028355612	0.736367353	-6.915964666	5.967437299	6.607967322
TARGET-20-PANGCM	-2.482480961	10.71825554	3.087079188	6.045565297	5.868171784	7.024939922	-4.088332508	5.03077941	2.139035185	6.504546639	4.618510144	4.983333693	-8.928228379	4.247355573	-9.319159621	1.062074347	9.766968703	4.582842581	6.639850216	8.53625157	4.28670824	2.399258386	6.105409361	0.355504983	1.671220069	4.499477842	0.408544108	-6.678228167	2.759440572	4.492485381	5.495053725	5.920396554	1.874681812	4.284905569	9.92693678	-0.591372073	5.709103749	5.180232328	7.350693262	3.260599035	-6.319377912	5.64365867	6.108496791	1.654734298	6.660464574	4.862825185	-7.181021721	4.348859488	7.123027966
TARGET-20-PANGDN	3.58185364	10.90262222	3.904140739	7.135069905	8.948281609	6.717981171	-3.594138238	5.114233749	4.801175497	11.40652969	6.729160444	5.227032001	2.816044297	5.636298786	-9.319159621	3.251802683	9.09949603	6.308960249	7.218771452	7.718749781	-0.391367379	4.444260629	6.59627239	4.50551585	5.875139499	5.527363476	-0.635221303	0.635184393	0.494366907	5.356186266	7.994820687	7.758527662	3.279029701	5.088368322	8.754629806	1.626542139	6.338792658	6.60857671	11.00061368	4.487052976	0.90328061	8.246683451	6.963806508	4.948662102	7.982351348	5.557186804	4.633849445	6.45218149	8.638264149
TARGET-20-PANGJY	0.411884607	11.60927672	4.015618662	6.519487933	8.427453582	7.281128981	-11.20900149	4.477672914	3.50969045	8.702857836	6.197676293	4.455234695	1.445230335	4.334993257	-2.905602343	3.058934112	9.940023752	5.835904444	7.737600026	8.834282705	-3.446317039	5.657331274	7.576856651	3.407832653	0.663006709	5.256955494	-0.597274195	2.937494563	2.585728942	1.136614163	4.190617808	6.54955652	-1.809293004	3.494006699	7.721470633	1.199709054	3.82237782	5.012416655	8.980789918	3.585736723	-0.64891675	6.311821895	4.538633055	4.526541283	7.060053035	3.493339291	-7.306626523	5.003776074	6.089474381
TARGET-20-PANGTF	1.290751108	10.62846501	2.748416249	6.885063881	7.919578118	6.807364531	-1.36558006	6.637240538	4.781900334	7.744581331	5.472122984	7.19994267	4.694220903	4.797593448	-9.319159621	3.576490268	11.81366501	5.83678429	5.808776034	7.451909869	-1.121472815	2.639860487	7.072857078	3.455517958	1.851715684	5.9091596	0.395518386	-0.591551497	-2.095357165	6.782729556	8.3893673	8.008891444	-0.000733461	5.657669532	9.563701139	1.468483269	5.744350946	6.944183224	10.92761614	4.325134892	-1.8295035	6.498853009	7.634988442	-0.711039541	7.736052539	-0.981740399	-2.373701402	5.876834714	9.07147756
TARGET-20-PANHYK	0.201633213	10.72947033	4.113820376	7.343341233	7.076505006	6.645312595	-2.823221958	5.612510001	3.644173991	8.8423034	3.128728558	5.831203558	0.893760813	5.432551654	-3.911668058	5.833154792	11.48190448	5.963411163	7.141432258	7.999131853	1.018203101	3.043546918	6.658866132	3.502451865	5.034138204	5.760165716	-0.894393275	-6.678228167	-1.265426508	6.534407468	6.915960464	8.197222439	2.676729364	5.668590305	10.15747961	2.00923115	7.104863795	5.981448147	10.08909099	4.601340115	0.07104561	8.040334807	8.383774436	-1.322333482	8.271026231	2.697842323	-10.21736723	6.21127689	7.782322919
TARGET-20-PANINI	-0.703569895	9.778086407	2.538620874	6.539991832	5.591616216	7.073854367	-6.195454991	4.417225205	2.543163822	8.390701396	4.614395477	5.356632581	-8.928228379	5.155825536	-9.319159621	-0.19355502	9.50022839	4.835331815	6.593986969	8.467264155	1.539508095	0.885463947	4.179664522	2.397407255	2.230335599	5.105855213	-0.295185626	-6.678228167	-0.670462809	3.879118978	7.169665619	6.461313505	-0.755486103	4.676207112	10.58116317	0.097810126	4.879834698	4.591566443	9.282460323	3.608035161	-3.564253132	5.817409946	7.122673347	-0.146273738	6.788943516	-1.143513913	-6.058952177	4.507877176	5.734073655
TARGET-20-PANKFZ	0.169128642	10.65899962	2.730687557	6.019978781	6.07693536	6.753264823	-11.20900149	4.944385438	2.986494825	10.00491406	2.511028354	4.903325921	1.635564605	4.435219428	-9.319159621	2.214886657	8.672320621	4.672358495	6.476852845	7.972470566	0.376337414	3.033671304	5.985002648	0.251862677	4.156503484	4.208707583	-1.588335681	-6.678228167	2.857486116	4.773345535	6.115833008	6.923500533	1.841357715	3.897615923	9.63961258	-0.896048666	6.422386586	5.573265344	8.669883966	3.054422906	-3.656258146	6.757437052	6.248764243	4.124562114	6.663015813	3.434137798	-7.128223544	4.675135551	7.567897009
TARGET-20-PANKKE	0.419434156	10.47298787	3.209841654	6.551698345	6.844895419	6.344763195	-4.66480065	5.194705032	3.539531167	10.44326081	3.55883389	5.091317682	2.043501988	5.0991227	-9.319159621	2.561818013	10.96591888	5.30264943	6.636884313	8.328798087	1.082310586	2.758228024	6.020538594	2.947951151	5.070085235	5.067056012	-0.997025482	-6.678228167	0.458288449	4.451473832	7.162842208	8.332504529	2.36708434	4.905231555	9.921783009	-0.2586429	5.735104769	5.651345477	10.12625961	3.791893489	-0.73611863	7.038305478	7.47000202	2.589267984	7.215856235	6.463711944	-10.21736723	5.156531678	7.536605754
TARGET-20-PANKNB	-2.158964047	11.35994443	4.258824069	6.747047945	8.149620606	6.403462472	-3.383209915	4.399373586	2.751789901	8.717748571	5.127661562	4.440684934	0.18909938	4.248677305	-9.319159621	2.29713481	8.77882391	5.531811005	7.355812453	8.379194158	-2.317164965	3.564804991	6.663586865	2.831375027	-1.621709376	4.034932692	-0.901934043	-6.678228167	-0.396922497	2.006361806	7.111269186	7.170587825	-2.902023737	3.55459696	8.081872888	2.20272292	4.857295302	4.615988203	7.606197235	2.76047283	-3.404305505	6.435298955	4.973954196	2.765435417	7.067670956	5.219163806	-10.21736723	5.17333945	6.949936333
TARGET-20-PANLIR	3.923741591	10.09443765	3.521921581	7.251298804	7.768740494	6.86914798	-3.916505716	5.56883517	4.418856274	11.22237612	5.178330059	5.631197941	1.69568584	5.747704694	-9.319159621	2.311602946	9.463748532	6.610235456	7.20809812	7.927639166	0.918895115	4.21203522	6.443568218	4.300631159	6.647664093	5.73748875	0.247776999	1.075678382	0.879962612	5.080193501	8.85982592	8.089527007	4.042945078	5.653388879	9.045804884	3.295189251	6.989365662	6.723400693	9.284561035	4.825042546	0.742445833	8.909069862	7.665512262	3.417799872	8.467453506	1.410579553	5.019749409	6.880556914	7.178448486
TARGET-20-PANLIZ	-0.336895876	10.33389761	3.616996513	7.396380766	6.984123327	6.871164984	-3.635691728	5.81806861	3.631880333	8.405014207	1.854191404	5.721593461	2.194658402	5.436198237	-9.319159621	5.599924275	11.43778584	5.607719751	6.920093908	7.979403379	3.151050284	1.598079592	5.11363948	2.811540859	4.916184295	5.643329759	-2.187733108	-1.1104766	-2.132719759	6.232615501	5.327920593	8.540330523	0.092034336	5.367928358	10.5584484	-0.696203713	5.451490575	6.261585677	7.314677114	4.900466627	-0.531194919	8.389903159	7.720750124	-1.106741189	8.265520284	3.200847922	-1.544466953	5.922968259	6.878261188
TARGET-20-PANLJN	-1.48837256	10.63812856	3.832372532	7.134997017	8.394757399	6.884883945	-4.328058789	3.503058992	3.262881902	9.645051628	6.276355441	4.524257305	3.343688502	5.608002663	-9.319159621	3.19579478	9.927059599	5.579258885	6.959232618	8.52659957	1.051194044	2.673062515	5.400405051	3.611435616	0.619139889	5.116797902	0.334353818	0.295254345	0.92410824	2.42857435	7.3406517	7.238950975	0.664051758	4.467464436	10.30834339	2.454086777	4.543517071	5.839744253	8.495494687	3.749336516	-1.465686157	7.306669169	7.442050914	-0.8336694	7.67117121	6.44009579	-3.59116857	5.838069776	5.540754628
TARGET-20-PANLKB	1.026679644	10.35324519	2.260867849	6.585278468	7.404840011	6.62181215	0.125977635	6.581178013	3.511969258	10.30166692	3.382696768	5.880146251	2.565509923	4.662040906	-9.319159621	2.913421932	9.664629589	4.834780463	6.350714423	8.272337288	0.798911716	2.994434076	6.601941321	-1.563501337	5.287990652	5.556565543	1.734759021	-2.791036359	0.960156685	4.805425134	7.164649576	5.479446557	-0.787739218	4.465727214	9.306609439	1.012701386	5.121261335	5.009336482	11.17200118	4.012596225	-6.319377912	6.971421556	7.023931637	-2.752331126	7.010598743	2.598895598	-5.780651966	4.97650559	4.793600253
TARGET-20-PANLLX	1.162591418	9.804686794	4.324045109	7.29569317	7.125375383	6.620331327	-3.413068316	8.098015265	3.907991862	10.57215817	6.395482005	5.561323039	3.440922521	5.209312133	-9.319159621	4.125954828	11.22576349	6.214942231	6.539048114	7.790570646	1.355375028	4.515065871	6.565592031	4.147438918	5.36227766	6.163806609	0.799649555	2.167682971	-1.759623516	4.666735324	6.97945902	8.459980259	2.608927309	6.960245848	9.96368158	0.611522047	4.967518497	7.012073289	10.14754096	4.905642246	0.124397404	8.138278697	8.539243648	0.876926305	8.323861892	4.451384068	-3.612021916	6.928366707	9.148082024
TARGET-20-PANLXM	1.93045742	9.984748496	3.450209019	7.283216041	7.127145126	6.942203566	-2.815034311	7.135529592	4.22301983	8.755354037	5.208492196	5.89987289	4.943410045	5.555717723	-3.739048313	3.766921866	11.34750341	6.296246554	6.722789739	8.021580493	2.70396786	4.497244043	6.085101801	3.558868172	6.220461867	6.484711807	1.120320467	2.105943873	-1.829727594	2.772646312	7.656684738	9.248992989	3.468667706	6.677550354	9.742418733	0.621090931	5.446095595	6.861553292	8.459838244	4.925658495	0.132089327	8.289909988	8.899292526	2.627568538	8.179718372	3.776358826	1.933026267	6.957838567	9.095263565
TARGET-20-PANNHB	-0.605659722	9.728514047	2.893898365	7.193447111	5.92531847	6.688486042	-11.20900149	3.940293833	3.792564193	8.117582452	4.703528159	6.047316714	-0.638639551	5.018400551	-3.795388399	4.938356863	12.11154084	5.48107218	6.496553615	8.065404675	1.028131743	3.011525576	6.347176932	2.392856783	4.24502936	6.362100423	-1.428049313	-1.467285227	-0.919769478	6.044217312	7.133691208	7.562112074	-1.302951454	6.204098256	10.10943999	0.311710697	6.155393469	6.44348598	9.511691695	4.284766496	0.23132094	7.202187925	8.420690254	0.08172041	7.706011356	-1.446812817	-3.401558832	5.869568121	7.79767192
TARGET-20-PANPKN	1.79167616	10.28128173	4.159113857	6.424854263	6.918034809	6.841232554	-11.20900149	6.925598424	2.628668711	7.268550603	5.287973728	5.750713839	1.801708144	5.182755203	-1.990185785	4.011564547	10.4581949	5.983344303	6.67291842	7.716235307	0.933060273	3.228117325	6.883439334	1.92551366	7.055486371	5.973981816	0.385946743	2.585307684	2.029059298	5.815313187	7.570431456	7.857230434	3.087156783	5.618125772	9.871770084	-1.007449549	7.547278608	5.763710708	9.546075374	4.512113098	-1.757958508	7.844457042	7.622769928	0.144829755	8.250749887	3.213448311	1.214418959	6.27745396	6.86233154
TARGET-20-PANPLS	0.419061086	10.18358269	3.674053535	7.322158991	6.56865747	6.57302053	-2.147892869	6.447802634	4.368450927	9.474655163	4.497872857	5.884223613	1.010065358	5.131708352	-9.319159621	5.464954466	12.42437732	6.081012426	6.653131532	7.827410747	1.949736356	2.966004142	6.486483259	3.185311697	5.386412127	6.176862562	-0.356984271	-0.300758342	-0.041411733	6.408897945	7.037474097	8.309929429	0.212914774	5.904708742	10.02588738	2.055854721	6.83873354	6.485469754	11.5332589	4.432887453	0.140505047	7.685102681	8.5311804	-0.224532961	7.951075436	3.123228025	-10.21736723	6.077591104	7.703546693
TARGET-20-PANPTM	-1.510076833	10.85939001	2.934605314	6.774351484	6.880575026	6.668228098	-11.20900149	5.037413726	3.419336487	9.745088919	4.458628904	4.838598624	-2.277075266	5.286613365	-9.319159621	1.902862401	9.966611959	5.363144736	7.178559958	8.440068486	1.903230908	1.647084022	5.167626325	3.064242324	4.527005	4.181859872	-1.63491967	-6.678228167	2.872116601	4.535957419	6.49840967	7.604212381	1.51567917	4.345319471	10.25794598	-0.081489391	4.982889616	5.010703384	7.882654742	3.663759033	-0.783102337	6.813642697	6.298367195	-2.323336264	7.448122645	3.459212359	-2.970409664	5.228031518	7.093434857
TARGET-20-PANSBH	0.043291602	10.56948023	4.121394424	7.116554618	6.540734992	7.366545968	-5.078071211	6.578105608	5.12044277	7.852061505	5.561636314	5.846544493	4.051618467	5.554962941	-9.319159621	4.677033855	11.00439631	5.929586682	6.868969125	8.087873167	5.082466863	2.860813851	4.937347509	3.1416682	4.171603306	6.023815148	0.142521592	-0.087404136	0.48598717	6.009373677	8.264409991	7.901493101	1.094223984	6.819566388	10.05041278	-0.790656839	4.952463833	6.747536704	10.71647403	4.422937826	-0.001787682	7.878374211	8.313523177	-0.03465806	8.333436321	2.457453947	-5.930686014	6.100011242	9.093196372
TARGET-20-PANSJB	-0.859481912	10.45162678	3.011359327	6.774073115	7.421679228	6.106473747	-11.20900149	4.466026673	2.613931692	7.311197478	5.575585649	5.0456747	3.883640327	5.254584719	-9.319159621	1.999486752	10.83856701	5.381337246	6.69112454	8.075673765	-0.611219537	3.059285955	6.849222156	1.758031339	4.546259197	5.116945946	-1.416114488	-6.678228167	0.429213845	3.777570159	7.082356401	7.633423418	1.699799335	4.766755618	10.31699461	-0.196272014	4.362510404	5.720930976	9.72927194	3.929580035	-2.092858519	7.095949974	6.399827135	1.89676625	7.333466595	5.871690564	-4.292214315	5.126871154	6.664664907
TARGET-20-PANTNA	-1.43128486	11.13954552	2.894633663	6.990701378	6.951125173	7.624938544	-11.20900149	4.735450187	4.452949952	8.215660744	6.611224404	5.233063744	-0.115417949	5.206305545	-9.319159621	2.516166033	11.41032798	5.414882991	7.34776348	8.548135299	4.461504026	4.913678053	6.52710325	2.700051754	3.271463822	6.044288837	-1.424517863	-3.728569648	-0.834234558	3.76356639	8.367761117	6.429644149	3.361704548	5.185481008	10.0977899	-1.402214807	4.824416518	5.620127852	8.660443193	3.592776942	-1.917547459	7.220425453	6.609851318	-2.330011276	7.407003506	4.836003855	-5.975296704	5.14949824	6.408615216
TARGET-20-PANTPW	0.627810267	10.30849303	2.802758287	6.662035822	6.768721413	6.276306654	-11.20900149	4.464359072	2.783534366	9.647737407	3.572180049	4.583733454	0.921609227	5.278193059	-9.319159621	-0.686223704	7.246816158	4.888644276	6.796894923	8.345819783	0.479998786	1.871083961	5.523329412	2.253582187	6.387757227	4.760654552	-1.415183514	-2.037964885	1.01399868	3.274457753	9.17636834	6.830669175	0.916876744	4.66110184	10.08156566	1.683091455	5.559562643	5.048128763	9.351959042	3.671212488	-2.049194557	6.530474924	6.79783223	0.820699245	7.026778288	3.913696106	-0.333036811	4.921315499	7.443096068
TARGET-20-PANUTB	-0.520676449	10.41266484	2.870151793	6.22225481	6.463237987	6.664358158	-3.155416619	5.891821114	4.143488765	10.16843457	4.912870459	5.798654535	1.352414101	5.305806836	-9.319159621	2.776149369	9.972159494	5.414219607	6.699151389	8.193531415	4.844167136	2.523506752	5.446325378	3.09638518	6.966131782	5.228904375	-0.817173055	-6.678228167	0.30914464	4.973741326	5.412026872	6.98990231	1.839690738	6.036496961	10.21870788	-0.169489891	6.671217549	6.41888495	7.851929652	4.040261415	-1.105046922	9.403883193	8.591142788	-0.442424619	8.051609713	4.77201969	-2.327650186	5.814579819	7.4425925
TARGET-20-PANUUA	0.30305743	10.51737377	2.726237675	6.583537362	6.776953882	6.521819229	-3.403107192	5.209918691	3.555617967	10.11209527	4.78919943	5.04330421	-4.196531304	5.414331675	-9.319159621	3.185011717	9.217484376	4.949501193	6.603376754	8.27712136	2.770074325	1.914038432	4.995931647	2.711260043	5.600735437	4.697328728	-1.913632456	-1.181711061	1.775573061	4.033810253	6.889226581	7.503352198	1.575152928	4.814108783	10.16283375	-6.157879376	5.368821498	5.856169357	10.8797895	3.70547068	-1.413535351	6.896193882	6.835139584	0.637140609	7.391568732	5.089221499	-0.43394017	5.118927926	8.93581254
TARGET-20-PANVGE	-6.760093163	10.50533879	3.011690418	5.988083408	6.650182969	6.488424647	-11.20900149	5.569496177	2.445736545	9.381072501	4.997177249	4.551406197	0.911723451	4.310892357	-9.319159621	1.004270247	7.762732657	5.364700305	6.44682612	8.398066884	-0.405858187	1.390967178	5.970295567	0.695081304	4.068640836	3.666004179	-6.906434731	-6.678228167	0.304217912	4.021607067	6.38754724	7.313405411	2.432757239	3.108136521	8.868169488	-6.157879376	5.840901145	4.104276341	8.849528955	2.267191134	-6.319377912	6.150481583	4.929526028	3.279541596	6.504633911	4.705996407	-10.21736723	3.933510418	7.704308746
TARGET-20-PANVGP	0.746915702	10.03888863	3.868487682	7.333487848	6.745144144	6.519260647	-4.160514811	6.390990139	4.238471361	9.932051664	1.549304448	6.176279247	2.193307734	4.933045798	-3.665940944	6.119938048	11.26363633	5.937314534	6.857017892	8.393047795	1.871940196	2.118112256	5.759398841	2.651279047	5.418651532	6.446280299	-0.054680926	-1.836822375	-1.766413022	5.749092355	7.600269573	6.853605112	4.851051718	7.163859872	9.717606488	0.926539559	7.551069532	7.042789631	9.519070948	4.520651372	0.098111887	8.758098085	8.974038938	0.003007368	7.96164024	5.704263137	-2.878671988	6.628101041	7.944960652
TARGET-20-PANWHP	-0.2531313	10.06652866	2.406600706	5.675660614	5.940351409	5.974469465	-2.730143108	4.752307606	2.831099439	9.90813291	4.824667533	4.854154915	1.603316391	5.084707458	-9.319159621	-2.997013456	7.928284836	4.816920533	6.205281807	8.039883116	2.581790294	2.867562123	5.730734201	2.513359768	5.002515844	4.542211826	-1.536972395	-6.678228167	1.283863331	3.639972071	7.896154247	7.413086618	3.51977955	4.670924735	10.32711416	-0.262146348	5.463146964	5.666236778	8.980339305	3.344915157	-1.735976171	7.012062509	6.927237106	2.565617171	6.837720641	6.83892837	3.229449051	4.928320473	8.01690824
TARGET-20-PANYNR	-0.970797693	10.85664786	3.502329756	6.840504026	6.516607178	6.97242773	-2.916284226	4.575116875	4.697150713	9.19868024	4.821462006	6.080583617	-1.470674328	5.622314317	-9.319159621	4.016831741	11.6080511	5.790555013	6.789661199	8.511435173	2.983215956	3.337116101	6.005616747	3.071640719	4.024738012	5.892321902	-1.157978283	-0.336537245	0.619976588	5.599886869	5.29225557	7.270344787	3.908514986	6.284675992	10.11995554	0.446347932	6.405278663	6.556512125	8.28014607	4.203255247	-1.073317177	7.805627534	8.849811616	2.143930714	8.126296379	6.747599191	-0.392368638	6.250822559	7.139761686
TARGET-20-PANYSN	-0.346762139	10.28067568	4.116422345	7.069819318	7.209799631	6.942943947	-3.744796794	4.737650876	4.908049772	7.395614722	6.166835899	5.748070537	3.117699244	5.647204097	-1.226747636	3.285290894	10.45464656	6.428911907	6.975209135	8.292632792	0.797752776	4.090622333	6.381942561	3.838911963	6.19999674	5.607629024	0.270444089	-6.678228167	1.540341429	4.015849358	8.134712008	6.228101376	1.825293628	6.06582712	9.929255303	3.77950749	6.154526935	7.17683449	9.484072173	4.528871231	-0.667672252	7.365458341	7.93108142	-0.087036322	8.342236302	4.180977397	-3.208107842	6.397193672	7.760090455
TARGET-20-PANZKA	-0.167337013	10.24678047	1.647255839	6.017472751	7.401443783	6.631951836	-11.20900149	4.390779191	4.157379853	9.731471889	4.563406843	5.086871611	0.562737085	5.292001997	-9.319159621	0.361091541	8.087496598	4.656970832	6.592342555	8.004712727	-0.961479077	3.003621665	5.132177888	3.502819514	1.738816035	5.359639273	-0.594879877	0.814688583	-0.663614886	0.221820333	7.638006412	7.605200117	-0.373271329	4.506339313	10.78992108	0.934058471	4.198975373	4.974144243	8.217847337	4.015031978	-2.694121825	7.726052674	6.429925169	-0.52940356	6.961753809	3.121757396	-1.256801165	4.994964823	5.149825887
TARGET-20-PAPAWN	-0.721164815	10.47551813	3.497941845	6.660363578	7.117169801	6.472319117	-5.61255293	4.323612543	3.688594935	11.41537711	4.913987451	4.7033999	-0.911954051	5.854943824	-9.319159621	3.516061463	9.836957304	5.324004946	6.643920152	8.406738744	2.836500546	2.077621976	5.175417353	2.820120627	5.499558644	5.078771536	0.066700971	-6.678228167	3.868424677	4.225197675	9.019179822	7.202853982	1.870202911	4.043569928	9.560645778	1.026567347	4.773865125	5.671217836	8.490396495	3.75129476	-6.319377912	7.172367635	6.831241713	1.192274103	7.147741166	4.969987973	-6.449019108	5.910342306	6.270681926
TARGET-20-PAPBEJ	1.115943842	10.38748385	2.871464341	7.728354745	7.658766596	7.5498154	-2.324572926	5.116803719	5.252087869	10.0716812	6.056099649	6.836657953	0.619165115	6.333525879	-2.600754143	5.883379453	10.53346637	5.916403077	7.568566707	8.407979407	0.37344871	4.098417004	6.1781479	3.815072441	7.316105527	6.282134648	-0.491289933	2.886010725	-2.45183339	2.066643847	7.318252059	9.035616135	0.320518287	6.728947635	9.644747805	-1.695839638	4.164197075	6.481907254	7.68596534	5.425141629	-0.85290053	8.876459623	8.383163871	-0.056560475	8.807626501	-1.818281492	-5.103193942	7.092278588	4.326793007
TARGET-20-PAPVCN	0.186719327	10.13253358	2.585776159	5.670112513	5.018807548	6.310265847	-4.080043883	5.448627022	2.741945229	8.306579436	4.201205541	5.217688807	3.954210187	4.401059183	-9.319159621	1.269951281	9.351396595	4.697329556	6.103165729	7.873404785	3.802906381	3.73689936	6.187385622	-0.682102677	5.976300069	4.517984531	-0.753290397	-0.715106698	4.780659685	4.468928763	8.058717975	6.424700961	2.775268901	4.850933134	10.21948002	1.403223248	4.701542906	6.121646322	9.641373736	3.7040902	-6.319377912	5.4203772	6.502922423	0.789180654	6.436092294	3.039922453	-3.00983563	4.215336978	8.785153445
TARGET-20-PAPVDV	0.234836688	9.993719295	4.410093296	7.454619821	7.259695665	6.125668782	-3.127368026	5.65125549	4.351413165	10.97114389	5.516347674	5.651355986	-0.558144966	5.15296063	-2.660305077	4.819205944	12.30595118	6.425733109	6.897877871	8.042250305	0.090158557	3.517054137	6.812402318	4.918210758	5.526927353	5.812210785	1.139907843	-0.727097242	0.665014807	6.663889094	5.89874807	7.522358035	0.601149621	5.870246832	9.793967876	3.211714672	6.983321787	6.250975086	9.179481527	4.337772501	0.331540085	7.880522927	8.834564681	0.415236721	8.165549351	3.232068893	-4.994100017	6.311372833	6.867438029
TARGET-20-PAPVZK	-0.512531976	10.38949097	2.582835762	5.585133825	6.106061464	6.083941874	-3.060025905	4.129031058	2.912824233	10.62878292	3.210018615	5.298314531	1.060024261	4.97995868	-9.319159621	1.220811545	8.955102394	4.892190825	6.566310722	8.121071639	2.830176406	2.824042861	5.129000294	1.651569928	4.607801753	4.395143264	-1.388560134	-6.678228167	0.498950442	4.455625182	5.609738019	6.340006298	0.797798714	4.789440753	10.15473551	-0.138250049	6.235290483	5.526024754	8.418025218	3.444747513	-2.609943943	6.444268284	6.695885657	0.810011122	6.882606677	3.111560642	-3.532937885	4.481242005	7.472124241
TARGET-20-PAPWHS	1.033048136	10.04104533	2.674419824	5.764877942	5.794650834	6.566784225	-11.20900149	3.63801031	3.012266794	11.23040736	3.322700029	5.157062007	3.400169585	4.569789441	-9.319159621	2.834945815	10.04037601	5.142290597	6.212224854	7.959306118	-4.722618803	0.56366438	5.873203956	0.679766244	3.84114219	4.793071202	-1.037246452	-0.01496321	0.560124315	4.046157343	5.856693458	7.808854547	1.873675174	5.087386003	10.05650205	-6.157879376	6.651706974	5.786099986	8.889597547	3.599644524	-6.319377912	7.128507365	7.490771229	-1.379983705	6.54612989	-9.878073692	-0.996208965	4.870167577	7.587822441
TARGET-20-PAPWIU	-0.461254257	10.15476853	3.009939806	6.658702485	5.423208645	7.018144138	-11.20900149	5.6449527	2.247351083	7.94843607	4.658847985	4.957774433	-8.928228379	4.171323382	-9.319159621	0.005028247	9.640393286	4.315919731	5.953939538	8.118774217	0.921746404	4.06137675	5.989236215	0.071004599	1.318877144	4.792109586	-0.680453462	0.576181426	0.28582929	3.293559337	7.298412509	6.506189899	-0.282656655	3.938755861	9.648368778	0.520583887	4.999450779	4.71111638	6.197225066	3.595396287	-2.711057328	4.645083613	6.119977482	-2.864305855	5.825175614	-2.085354447	-10.21736723	3.795826142	6.108095647
TARGET-20-PAPWYK	-0.112789406	10.67381562	3.711139932	6.671990248	6.856095911	6.633897241	-4.703556362	5.11271917	3.455392604	8.492977441	4.388572061	4.835041301	1.503464864	4.795351383	-9.319159621	2.401481973	10.52099527	5.200320274	6.974674799	8.285528136	1.042034087	2.423626064	6.351851904	2.153102806	3.599635159	4.819630198	-0.75625816	-6.678228167	2.831989472	4.444660492	6.545208846	7.088881747	2.665734311	4.567527237	9.425869826	-0.84669421	5.159719081	5.448765267	8.726029046	3.376753893	-2.723745926	6.25931974	6.761182197	2.444349162	7.179276973	4.805933183	-2.657744635	5.16210134	8.566311766
TARGET-20-PAPXRJ	1.757072234	9.171335659	3.233225519	6.791537992	6.127472283	6.234554361	-3.206857486	6.245986447	3.956459695	10.49586591	4.969270792	6.147328357	4.432508649	4.397457296	-9.319159621	2.821538394	11.18585083	5.899446434	5.712150643	7.626895022	1.872447265	3.051211013	6.881901471	2.42443545	8.539529084	6.470906136	0.991365341	1.792906516	-0.55514443	4.947068453	7.251838672	9.000901462	2.720269612	6.629483754	10.07459856	1.035315528	6.723591285	7.172264637	10.1587358	4.07813293	0.463996852	8.086462197	9.108084188	2.559193682	7.916092573	5.960638232	1.455014645	6.356813405	9.555544624
TARGET-20-PAPXWI	-3.497264798	10.99428365	3.286062954	5.795791744	6.181888931	6.93073014	-2.675205929	5.465551226	1.474279696	9.41023706	2.602997847	4.222720608	0.590893645	3.421350529	-9.319159621	-0.402366957	10.3710485	4.635366777	6.739603766	8.289300803	-0.254430772	2.196961539	5.658166749	1.427780516	5.835430684	3.722370169	-6.906434731	-6.678228167	0.283037488	3.164068324	6.191208742	7.388289624	2.645784228	3.268213501	8.225588071	-1.684721577	4.395377882	3.789769945	10.37335357	2.529907079	-1.636543653	5.636662136	5.660437825	1.063205566	6.583032964	4.528504787	-10.21736723	4.092956806	7.293117304
TARGET-20-PARAJX	-0.138022978	10.66776809	3.005064837	6.553077573	6.935948381	6.905207345	-11.20900149	4.700342618	2.925676354	9.435305879	2.553995612	4.894713852	-0.849035048	4.640741594	-1.478061986	3.906058779	9.799082574	4.426534951	7.052328327	8.646187514	-0.30773956	1.878652817	4.764182978	1.44114919	3.46013072	4.638357126	-2.171495753	-2.929807028	-0.575997115	4.233489956	5.641192823	7.451188032	2.215000571	3.978220688	9.636072087	-3.342648816	5.488207012	5.140223407	4.841664039	3.924510941	0.949258082	7.350772262	5.848913355	-0.635220911	6.980686466	4.734624776	-1.820257948	4.849920015	5.529473657
TARGET-20-PARANT	-0.512241885	9.737320259	3.530558613	5.917135291	5.722300085	6.037159252	-3.367591458	6.59542764	3.484904579	8.37760083	4.142290118	4.990617112	0.890988851	4.805934908	-9.319159621	4.310532303	11.24345001	5.045319678	6.12140349	8.065204988	4.090790596	2.680372994	4.78169978	2.282533975	4.427803487	5.63073086	-0.617849208	-1.347452671	0.496088345	4.334764676	6.067340945	6.417445732	-2.170006814	5.814483215	10.25322476	-1.095943845	6.058010202	6.149008049	10.43295345	3.447300039	-2.999587811	6.800174444	7.959023217	-0.024376314	7.001173142	-1.907230698	-2.532839977	5.137553509	8.153072618
TARGET-20-PARASV	-2.190992089	11.33483157	4.185973025	6.966481511	8.889741492	6.786263175	-3.035762345	5.297272121	3.458293068	8.975217993	5.051707373	4.820853679	1.543516601	5.650540618	-4.394336346	2.731235287	8.946289485	5.580638205	7.439446084	8.416538605	-1.621451729	3.892215225	6.705426642	3.616429999	-0.964885248	5.160712935	-0.439272775	-0.025534634	1.410249921	4.929624806	6.339003519	7.15412633	-2.963534816	4.109174245	9.247381057	3.705021226	4.812229225	5.073889812	9.968828111	3.764883765	-6.319377912	7.445225882	5.317133775	-3.251723297	7.411660651	1.108281917	-10.21736723	5.573017512	6.974223977
TARGET-20-PARBFJ	-0.165911801	10.97043548	4.502445765	7.317104565	8.497632398	6.416323784	-2.047550827	5.644654207	3.857053817	9.482340574	6.263351422	5.368801643	2.893104495	5.44204444	-9.319159621	2.377669706	11.31139095	6.078813951	7.224630385	8.330727562	-1.31015328	2.481544676	7.333294324	4.241957327	3.993735132	4.946248147	0.746657668	-4.070500021	2.594715977	5.058754106	7.893610152	6.643050025	-0.190120036	4.706985786	9.452823073	1.906646211	5.638845296	5.668232404	9.654276848	4.021416194	-1.537418214	7.018018982	6.771408834	0.28416072	7.512702032	4.43181719	1.882203849	5.607793103	6.588634123
TARGET-20-PARBIU	0.933482308	9.920156128	4.035161674	7.131788038	9.055928359	5.805775932	-4.006547647	5.047173379	4.446214137	12.06927592	5.223606512	4.961367328	1.406686607	5.691593085	-1.703643384	3.731722023	9.566259148	6.257897888	7.437731321	8.341336177	-0.03657254	3.404963511	6.419446769	5.479280119	1.780070167	6.212601441	0.514894273	-1.01521042	-0.51163806	3.435750591	7.528798745	6.915032784	-2.253390799	5.150457529	9.439726573	2.37907641	6.129541397	6.532472227	11.00635579	4.577312214	0.326704067	8.863847271	8.214005789	1.182912359	7.997534092	1.462056056	-2.698849753	6.30386257	8.191934868
TARGET-20-PARBRA	0.482613847	10.78595582	3.905921274	6.662250453	8.336860275	6.498262429	-1.345545432	4.153302325	3.069954668	10.58836854	5.827418911	4.848931268	3.187728726	5.083002177	-9.319159621	2.04822156	9.917429957	5.533333253	7.075806126	8.194073762	-0.985892541	3.364868228	7.022392559	3.686339584	3.452597158	5.202304301	0.641092329	-0.884026354	0.999350971	3.056377841	9.021970893	7.020939191	0.026674226	4.22566492	9.111611695	2.158291447	4.255441593	5.143337804	9.954376144	3.74078028	-0.721065433	6.519975144	6.52509406	1.960368115	7.105076236	-0.982654968	1.275643435	4.869849101	6.58024427
TARGET-20-PARCCH	2.168941533	9.790103957	3.197445823	6.871845988	6.492192831	7.771899692	-2.89074385	6.760102244	4.231976805	10.26513913	5.076212819	6.137855931	-0.771394677	5.435854122	-9.319159621	1.60761508	7.778688707	6.039257544	6.925814008	8.274502827	3.913973682	2.870415639	6.44826013	2.784495501	9.446759439	6.368945623	0.900108545	-3.902063989	0.252410065	3.575033467	8.201635384	6.939044719	4.725340255	6.58691764	9.732471745	2.898304555	7.394552471	6.782118438	7.2744723	4.676328902	-1.89444261	8.71182807	8.915388247	-1.278034203	8.546609509	6.770363855	-7.131616924	6.665691977	7.664687233
TARGET-20-PARCUK	0.288385894	10.76545773	3.982675193	6.540367986	8.557279166	6.154081336	-4.031302908	4.362961804	2.754163034	7.979609973	5.963928679	4.292832811	2.701778193	5.312888602	-0.832865371	2.691659401	6.897202014	5.006426215	6.856834717	8.203270759	-2.536976187	2.161740297	6.236039939	2.601605504	0.810682816	5.09566038	0.672254167	-0.427584623	-1.785785377	3.129739797	8.196830838	6.052170206	-0.401421761	3.611565193	9.89786148	2.081695459	3.4078401	4.43424228	7.483662497	3.796316481	-1.667960551	6.603808088	5.494680596	0.215850371	7.012204764	3.868148033	0.557843361	5.340260117	3.88193677
TARGET-20-PARCZL	1.991296553	9.384030669	2.980013356	7.194451192	5.619875513	6.463706489	-3.454011171	4.533267932	1.588967631	9.159706626	4.012888161	6.257527773	1.961067429	4.693515202	-9.319159621	5.612791296	10.17608041	5.408946258	5.437140635	8.104948517	2.509536542	1.152122977	4.924444077	1.346398302	4.72109745	5.782467663	1.704010915	-2.077722974	-0.211635226	6.973782867	6.79099035	6.998741904	2.309873481	7.124413256	10.67227621	-1.790776732	7.086241578	5.423493089	9.847107219	4.599780458	-1.96480467	7.60609343	8.503804298	-1.365990925	8.167247962	1.532720222	-2.338492957	6.310755467	6.389337992
TARGET-20-PARDDY	-2.157053806	9.4515487	4.233052689	5.958807617	5.763224275	5.972354087	-11.20900149	5.938503894	2.454738907	5.876045267	5.27271056	4.639284096	1.919009011	4.298864695	-9.319159621	3.362939373	9.768016871	4.656073554	6.148635447	6.961168835	0.089751161	3.595256323	6.764921098	2.272432301	5.826416542	5.15987713	-1.54373626	0.157508745	3.762993289	3.738288411	7.622278359	6.882878556	1.697745549	5.206816253	8.729372705	1.124842242	5.251439929	5.134286624	9.401966708	3.265539814	-6.319377912	6.1322284	6.233427773	-2.556224018	7.59401466	1.583443455	-10.21736723	5.198859943	5.821431112
TARGET-20-PARDMG	-0.470505078	10.50677044	3.931822056	7.364633338	7.26379427	6.804572831	-5.889032238	4.882773262	4.627190574	8.83147064	5.124035962	5.903476954	0.526172403	5.687250302	-9.319159621	2.197804676	11.83445117	6.151750767	7.000258537	8.140513876	0.685782694	2.08132622	6.440065927	3.842857709	5.075600169	5.814353111	-0.095103936	-1.003263782	1.005517328	5.759480133	6.38429305	7.591728665	1.862218622	5.608349565	9.754857646	1.770261087	6.615578636	6.472833356	9.026548782	4.465502336	-0.548850818	7.876334849	8.526562348	0.459412902	8.441581049	2.734050946	-4.761617966	6.293722055	8.441589669
TARGET-20-PARENB	-0.759971038	10.06388729	3.829241066	7.429647077	6.668485218	7.263773533	-4.085698825	4.706313925	3.775523072	8.567173463	4.232690118	5.884885443	-2.964777882	5.44855986	-3.593330791	4.380098637	11.13390663	6.320748811	6.719869485	8.400591381	4.190153083	2.270437076	6.482816938	2.989262915	3.834062097	5.917993309	-0.327157333	-0.129300059	-1.974262186	6.337947372	4.531355761	6.585600648	3.189655832	6.605693521	10.19813966	1.016670786	6.679707578	5.516895497	7.44929476	4.726702959	-0.118243361	7.748221522	8.127090598	0.170710566	8.555022539	4.002553503	-2.590869135	6.804703862	6.644038109
TARGET-20-PARFAL	-0.208233581	9.44895484	4.599462988	6.852560134	6.407939161	6.320250692	-2.718273542	6.366298446	3.220701724	7.715012335	6.131150195	5.80838414	1.542379807	4.821822905	-9.319159621	4.690807078	10.77043186	5.841172693	6.408982894	7.177910728	-1.854270532	1.770068951	6.9705503	3.741835254	7.311763462	5.720628302	0.639094442	1.830729433	1.603040718	5.691599163	7.800329536	7.463587033	3.208945752	6.109601197	7.979828948	3.724074933	6.421044903	6.344505396	10.35417125	4.237471943	0.06631709	7.124081018	8.076576963	-0.165744756	8.27255664	3.051458773	-1.749071997	6.019145925	6.471044873
TARGET-20-PARGVC	-0.181311475	10.68450573	2.489231269	6.419754781	6.129194117	7.27759372	-11.20900149	3.619513995	2.867322123	9.64743049	4.857919078	4.960068659	1.827145573	3.750731349	-9.319159621	3.801752803	10.90448436	5.000084994	6.469281769	8.144767354	1.550598268	2.430963725	5.65647143	1.460199537	1.900171926	4.752045359	-0.950122117	-6.678228167	0.096567779	4.729276762	5.019721681	7.16787181	2.133583521	5.021631224	9.651173615	-1.363346299	5.387894426	5.013597534	9.914016569	3.510959848	-0.91544898	6.222314412	6.923078979	-5.913234416	6.759983521	4.970002451	-5.926775469	5.030299205	6.358555688
TARGET-20-PARHVK	1.54324723	10.1948234	4.024085119	6.544223998	6.627677575	6.573812099	-11.20900149	3.625902093	2.879673715	7.72642063	5.837999264	4.865691398	2.695220945	4.521809948	-0.301614032	1.987234523	10.40247413	6.022496391	6.412440197	7.995837429	2.780014182	3.845672738	6.621550648	2.19578094	5.074957177	5.587855693	0.384666278	-2.954813806	0.997119835	4.671711296	8.692206774	6.65389117	2.86735013	5.786944991	10.39710825	3.977781937	3.775069182	6.581606197	8.7637955	3.448247416	-3.11924529	6.678533637	7.176229054	2.308066226	8.034947664	6.90955798	-4.406465837	5.569474584	6.072690173
TARGET-20-PARIHK	-6.760093163	10.78891831	4.090109122	7.179610533	7.311819214	7.354542817	-2.247049572	5.798150927	4.269222751	7.993469224	6.663460449	5.826088359	1.965742008	5.692733429	-9.319159621	2.102519833	11.06486726	6.214938127	7.17320172	8.068514028	2.265166448	3.231872177	6.803855196	3.747947237	5.274837969	5.304332753	-0.747621755	-1.91522993	-1.276146903	4.179785104	4.594930091	6.758807438	-0.686530368	5.945510801	10.1137924	-0.9753752	5.70747256	5.86041515	7.036773236	4.429482966	-1.35033354	7.183303862	7.182963409	1.147110278	8.163631102	5.530470256	-10.21736723	6.496843912	6.979654948
TARGET-20-PARIMT	1.113193436	10.51940219	2.937727138	6.56377298	6.114066678	7.052670101	-6.074697936	5.339905274	4.280184709	7.262914403	5.106241543	5.859085318	5.410827165	5.10644099	-9.319159621	2.86151843	11.3369595	5.68212603	6.658316119	7.960477966	4.252035625	4.154827746	6.467478164	2.293735502	5.395015368	5.89323503	-0.260669153	-6.678228167	2.232942017	5.648447141	7.07843585	7.222780416	3.536054738	6.418705348	10.2576649	1.274906693	5.757450244	6.61561539	10.62441129	4.404486021	-2.404246548	7.301945489	7.797814129	3.251873994	8.220795031	4.800065455	4.833060721	6.134544435	9.564408434
TARGET-20-PARIZR	0.600743617	9.272461093	3.988055547	7.119134011	5.82400515	7.025663799	-2.518357426	4.169367959	3.769648561	6.99606871	3.878251128	6.119012229	5.80638625	5.372578405	-1.656460658	4.753187441	10.98080945	6.173518298	6.857039276	8.307491064	2.185547678	3.267573691	6.141783765	3.599816489	5.409719196	6.161416651	1.830863143	-0.835761097	1.243846505	6.459034602	7.668437682	6.404647819	-1.688080984	6.475541111	10.93023365	1.957653171	5.48935386	6.347896046	9.931280416	4.80135395	-0.405488169	6.441698292	8.431866001	1.938681779	8.414756693	2.593627939	-6.522133234	6.239798848	7.039404521
TARGET-20-PARJCR	0.443312408	9.747821478	4.639607055	6.365254008	7.040621411	6.627577295	-3.471531288	4.577101148	4.205647141	6.273658889	4.536442691	5.428954579	4.436334864	5.605887871	0.858418967	1.882403402	9.582410605	6.097094745	7.411829048	8.00706133	2.769041872	3.823848854	7.186135509	3.749501161	2.497465086	5.211638545	0.804858166	0.583003769	0.776402261	5.203182682	8.417469035	5.705692947	0.054290284	5.554867681	10.11007046	2.86920269	4.977240251	5.601930231	8.267874609	4.447598273	-1.334584906	5.827236645	7.179004852	0.23139775	7.899641132	1.456752499	-4.107728615	5.780319463	6.466215093
TARGET-20-PARJYP	-1.197536698	10.63549901	3.293284232	6.22111582	6.277991928	6.87704279	-3.178054686	4.393980727	3.446952302	9.456809211	4.717020279	5.416884378	-1.088160001	5.134546838	-9.319159621	0.594306082	10.37110485	5.954670862	7.129589709	8.513770684	4.313995563	2.954196842	5.422031846	2.364265197	3.498215829	4.75789602	-0.480788838	-6.678228167	0.426403336	4.584889557	3.727587911	6.103790271	4.643415428	5.316361451	10.23313895	-1.003567621	6.089725647	5.361263657	8.509094984	3.704647967	-6.319377912	6.720164337	7.149965909	3.944845822	7.437877236	4.144699593	-10.21736723	5.086904792	6.312275367
TARGET-20-PARKCX	2.128151836	11.0486749	3.407061832	6.849903134	9.003714974	6.696534884	-3.884011093	5.449882107	4.109558233	11.0386194	6.120339686	5.430256623	4.26304361	5.891975915	-4.112437865	3.731601185	9.783302371	5.927734725	7.347271508	7.951609799	-0.014867662	3.762888807	6.797388593	4.157404066	6.247100748	6.083434527	-1.292617774	0.137395965	1.54634034	3.610689895	8.281876834	8.655938365	0.781151666	5.095993242	9.281920639	2.364041936	5.677148952	6.767002952	11.46586436	4.672341175	-0.264448352	9.085475111	7.672658251	3.68603249	8.18827236	0.222446796	0.395985286	6.205429613	8.646881794
TARGET-20-PARLVL	1.650355383	9.740349295	3.772407103	7.299071929	6.635240516	6.918875837	-11.20900149	5.864050924	2.623907836	7.837280511	4.773858079	5.938021409	0.983806815	5.726913592	-0.17886439	2.030351481	10.82151033	5.934632177	6.734963283	8.178244049	1.375415593	3.715028139	4.877294751	3.949912096	5.111196346	6.33132991	-1.411081491	2.698699664	0.906295702	4.672992351	9.629279319	6.318752612	3.241590409	5.892512225	10.76161465	1.070842271	5.993091525	5.732937547	8.574282316	4.544730291	-2.598762152	8.388525946	8.193034656	2.302666143	8.265461575	1.377103354	-2.282559534	6.327972464	8.007011765
TARGET-20-PARMZF	-1.115232589	10.67518676	2.938654461	6.763369508	6.282418697	6.948955826	-3.725252439	4.649540616	4.050653248	9.075161363	4.579623452	5.515056972	-0.8740129	4.680470512	-2.411980204	1.953951147	10.61240485	5.30024559	6.623438537	8.627953772	4.193016724	3.142488445	5.792920598	2.49844726	4.323395991	5.304927428	-0.469162469	-3.669785787	0.383756126	4.792719058	5.637140175	7.125740961	2.66799878	5.456339582	10.01936436	0.778732775	5.813749235	5.70504712	8.871042371	3.874663923	-0.936090606	7.002274819	7.676409474	0.263411559	7.336630456	3.51213019	-5.324882983	5.060698488	6.454113948
TARGET-20-PARPDS	0.076106867	11.05946806	4.235369061	7.39076532	6.832618608	7.365803562	-2.065349454	6.482170351	4.595961063	7.896493923	5.016339199	5.737932334	2.839343213	5.637271957	-9.319159621	5.44304387	10.47601855	5.781868189	6.950563287	8.023185688	2.717522628	3.589719057	4.946206898	2.225545923	6.234100269	5.887978926	-0.023390585	1.015039829	0.30452532	5.007731356	7.151158029	8.390676605	1.994110484	6.473038316	9.88601593	-1.04003071	4.040023237	6.624193938	7.670113064	4.983818179	-0.259051513	8.584990539	7.899661129	0.578962912	8.504823427	0.059609205	-2.216025859	6.585709934	8.193274544
TARGET-20-PARPWL	-0.388501443	10.46254131	3.476010258	6.55786784	6.958419021	6.628012117	-11.20900149	4.079168524	2.883591516	9.151145278	4.717060456	5.341524259	0.782198207	5.981618538	-4.407839778	1.825168621	10.87904705	5.391215505	7.053348011	8.301477777	-0.203107868	1.229544353	5.348551942	3.203751765	6.674995062	4.888726159	-1.705574818	-1.804846163	2.492777359	4.687946899	7.778732597	7.382499548	0.710634332	4.405140669	10.16438446	2.040407393	5.525298972	5.316815391	9.975931347	3.995706951	-3.76199712	7.024782284	7.016782459	4.924210376	7.670936088	4.270505999	-7.273204859	5.421402885	7.289045351
TARGET-20-PARSAN	0.032661982	10.79171826	4.129244005	7.02603699	7.353808231	6.812434359	-3.744842963	5.976659872	4.217519757	7.501630197	6.128712757	5.660974217	2.09874833	5.275746138	-2.689437755	1.464471505	11.47120442	5.885258808	6.698998404	7.932599801	1.078468407	4.588756944	7.803917847	4.385801007	1.982810202	5.952950721	0.737358317	-1.358213429	-1.195408404	4.8194986	4.901094717	6.868675035	-0.390080717	6.111336564	9.896776225	1.128511605	5.724165111	6.633596104	6.896231104	4.395265875	-0.352162909	7.806158056	8.373529233	-0.161506439	8.209401378	5.779773293	-6.569242979	6.408584407	7.737427653
TARGET-20-PARSHM	0.273411687	10.03274752	4.191073558	7.309077919	6.807663126	6.340398863	-5.078088185	5.754673121	3.565473572	10.59297218	4.672640551	5.441500369	-0.692281389	5.469289815	-9.319159621	3.626444515	11.61877592	6.028875719	7.025023338	7.944896933	2.149755404	2.75996115	5.37681753	4.386464709	6.495452447	5.659320964	-0.025804425	-6.678228167	2.203429801	5.811922997	7.304784468	7.936061886	3.358383254	5.604838208	10.23913448	2.369300345	5.546602236	6.202764372	10.28363244	4.234681796	-0.253215125	7.637732343	8.389472862	2.088811996	8.244828724	2.098782365	-3.110973025	6.029379916	7.427127577
TARGET-20-PARTAL	1.818407075	10.16985742	3.899371772	7.212248104	6.847317856	6.590420364	-0.938301464	7.127630046	3.784932884	9.484110401	4.472121188	5.476130322	0.703342597	5.369483425	-2.657404395	4.500271469	10.88301085	6.06084166	6.868410454	7.895876577	1.676437596	2.763509974	5.891941837	3.485385888	5.879886813	5.853701694	-0.557354211	0.215861624	0.597672837	5.368717084	8.637604877	8.414264021	3.373340317	5.980233133	9.742691718	2.149588318	6.371183003	6.483247125	10.15450356	4.396133787	0.240905646	8.05130121	8.164085995	2.334174488	8.081376134	6.117105654	3.164365053	6.373314563	8.909654342
TARGET-20-PARUBT	1.159312659	10.42749999	3.847324441	7.2005313	7.02994012	6.686645882	-11.20900149	5.492527584	3.259142922	8.975126451	5.418900858	4.905418418	3.900451409	5.357462787	-9.319159621	4.273262203	10.94821142	5.695080208	7.222164732	7.541065781	-0.108724118	3.301308459	6.815883444	3.161088799	7.687396997	5.436301523	0.315590819	0.31949454	2.325552259	3.372053764	8.496397256	7.879753119	0.984964114	5.710588197	9.973538531	1.827214917	5.511678512	6.008970494	8.65869887	4.366760677	-0.6837813	7.782167257	7.450864129	1.386503873	8.012180693	7.361116067	5.657975786	5.982179315	7.145080214
TARGET-20-PARUDL	0.075477252	10.47415239	2.840731429	6.716760116	6.085404282	6.694118484	-2.961268873	5.097499864	4.532397196	9.157422232	3.460338677	5.839848873	1.452146858	5.194955976	-9.319159621	3.479050247	11.01135046	5.617691476	6.446857424	8.147875918	2.411158165	3.057265676	6.282375896	2.070086659	5.991071549	5.788247018	0.041454311	-2.958377901	2.712472101	5.305129436	7.00274855	7.443849675	2.121552457	6.019396429	10.1793465	-0.375949228	7.704279662	6.790011546	9.69988177	4.275200436	-1.741083308	7.140689472	8.47727673	1.95834219	7.918829237	5.193888796	-5.985525516	5.978709196	9.077661432
TARGET-20-PARUNX	1.458543809	10.28393258	3.577748393	7.188645488	7.171745684	6.338541624	-2.62313323	6.9388143	3.673625784	9.744434018	4.116873169	5.189638396	2.719051853	6.486951033	-9.319159621	4.672364916	9.887053045	5.689599339	7.301467545	8.45529279	4.32389062	5.420473561	4.358235542	4.221299614	6.744830236	6.433372452	0.828604868	1.496410058	-0.791479399	2.638936524	7.345822251	7.264369054	2.392473967	5.854859331	10.63880495	0.173616031	4.17888028	6.314913826	7.966396457	5.142356639	0.046513731	8.002582074	7.840640039	1.268688834	7.943833463	6.82392969	2.426197241	6.410707644	7.152109143
TARGET-20-PARUTH	0.914517691	9.971855721	2.701233848	6.013103298	5.785398765	6.281193112	-11.20900149	5.040912274	3.058865506	9.663199089	3.933190644	5.286662873	0.162951099	4.872691878	-9.319159621	3.486030123	10.59691689	4.446607071	6.02365644	8.51013039	6.11157245	1.72659362	5.167010252	-0.164913777	3.842143448	5.098593275	0.21089845	-6.678228167	-0.14179484	4.738875308	6.306155356	5.803442576	0.730396643	5.012857209	10.42712377	-0.773894262	6.848706592	5.359554602	9.274567418	2.85699408	-1.674664833	6.548901953	7.568650363	0.287562025	6.639822128	0.362720379	0.260898543	4.827621616	6.205675027
TARGET-20-PARUUB	0.533243674	10.58639525	3.957364176	7.429227885	7.973395543	6.578088691	-11.20900149	3.998330081	4.614518923	11.14956566	5.843989626	5.454099817	1.78345774	5.897619342	-9.319159621	4.735277427	11.22559604	6.516627091	7.544797044	8.129417277	-0.575728651	3.00500267	6.797823643	4.952315099	7.104273299	5.572607389	-0.829432927	-0.241000228	0.897020644	6.159684874	7.44869629	8.41623502	0.973122764	5.094205102	9.606619829	4.410324218	6.121973878	5.850230517	7.854664213	4.97943657	-0.365114519	9.109707343	7.673331361	0.136548585	8.411560684	7.238810113	-0.466979293	6.687233896	6.88541988
TARGET-20-PARUWX	-1.277721835	10.51797526	3.946033815	7.452182591	7.44414756	6.414126891	-6.031561858	6.316407594	3.693312774	9.904239741	6.293656325	5.642660942	3.660062087	5.16654731	-3.955752949	1.47921195	9.990182958	6.083410783	6.698012966	8.090707397	0.637079778	3.210603159	6.899209101	2.651802509	5.920811593	5.484152411	-0.661042944	1.237113315	-0.058261344	3.681089285	4.773933596	7.236972997	0.331538732	5.929847047	9.813249706	0.556752435	5.593343557	6.137811067	7.526843253	4.365118721	-0.042666208	7.07516961	7.328035117	-0.230274127	7.816456415	5.654352215	-3.89778149	5.953505544	7.658438949
TARGET-20-PARVAI	-0.760337387	10.29578027	5.017191086	7.240567567	7.657602682	6.567936184	-3.879243135	8.649619532	4.272438426	8.092473581	6.090589335	5.799570905	2.520228931	5.709551508	-9.319159621	4.247010613	10.7645603	6.494552529	7.042516847	7.645015267	-0.425124424	2.870976194	6.76325978	3.919348351	5.726292185	5.669282361	-0.137764196	1.010711426	-0.11269122	5.09850098	5.743289609	7.948841138	0.761325943	6.300223984	9.241067325	2.410421443	6.007020216	6.779469524	7.749830335	4.75951379	-0.306062527	7.873631684	7.719039255	1.68664146	8.320672814	4.258197695	-1.747036489	6.867215161	6.371942914
TARGET-20-PARWDZ	1.295868617	11.27241047	4.620179898	7.334703049	9.141750806	6.465351037	-2.621566358	5.203174205	4.555825366	8.934861483	5.742705542	5.552759531	4.821143324	5.93848084	-3.997919374	3.79096692	10.34125798	6.956983397	7.901314937	8.522818704	-0.484760348	5.08148493	7.572154314	5.678256909	3.096842962	6.409953196	1.477007139	-0.721531483	0.350166241	6.408630703	8.238590253	8.187704207	-1.106024945	5.266450461	8.927901513	4.121829086	6.561672237	6.439799426	9.751340308	4.931220952	-1.242469393	8.055920251	7.46467164	3.670933302	8.64985015	-1.661673582	-10.21736723	7.047854542	7.892500501
TARGET-20-PARXBT	-0.256594287	10.35365987	4.469384869	7.200451726	7.094479757	6.720559774	-2.6672595	6.908937144	5.075572498	8.50236788	4.79011558	5.504627854	1.196049932	5.406597988	-9.319159621	4.369703275	10.29413899	6.341495132	6.755452583	7.636205798	1.688083964	2.582227687	5.900502822	3.597533965	5.377923224	5.68750447	0.173874468	-1.438606418	0.556897046	5.341048475	5.895468429	8.415295653	1.974762609	6.448724363	9.52378885	1.341810693	7.083592028	6.998358509	8.800464722	4.354755149	-0.097044696	8.162712396	8.004799973	1.785451399	8.287724725	2.52236722	-1.983337377	6.34253903	8.086411364
TARGET-20-PARXMP	0.424374392	8.949887835	4.249498248	7.083512767	7.116054861	7.159801415	-4.569517206	8.760437829	4.321390976	8.981925322	4.708647565	6.762530179	-0.418470531	5.593474045	-1.791014539	5.882095133	10.43125131	6.546869112	7.061168178	8.298396632	0.82502715	5.482353275	5.866762588	3.175702584	4.812788858	6.196306215	0.322377441	4.51611406	0.071258816	6.390850452	6.756527923	8.775364435	1.458727613	6.476462245	9.664785468	-0.008645272	4.518598381	7.103908268	7.941734958	4.850152386	0.459594765	8.542336371	8.917919003	1.653941785	8.621418657	0.167412748	-1.791378984	6.975076215	6.239435917
TARGET-20-PARXNG	2.242036551	10.2420636	4.120726	7.227930581	7.706574178	6.497104315	-4.879761641	5.277778621	3.925806951	10.84224713	3.846341186	5.419873472	-1.825537696	5.764221766	-3.79689414	0.882762532	9.282407287	6.094175983	7.206298751	8.133508838	1.0265215	5.219217889	6.417025786	4.937492251	6.065527159	5.753282735	0.06049339	3.53796839	-0.464216003	4.93015977	8.184747648	7.297121969	2.567790348	5.400272623	9.452861495	3.484770774	6.590275201	6.345410075	7.538396123	4.683033447	0.633820065	8.691725547	8.493800042	3.245083058	8.132249369	1.310804892	4.037371674	6.386113695	6.065339585
TARGET-20-PARYFN	0.918759974	10.28738275	2.875048038	6.46029502	5.976643038	7.114497327	-2.387412714	6.328022089	3.871142799	9.700160466	4.093684905	5.723124139	4.602733298	4.762981456	-2.796854607	3.30918761	10.62622965	5.72561768	6.316980984	7.919067407	2.86280491	3.462641839	6.465327057	2.411103283	6.848095984	5.975205724	0.343839653	-2.263768001	0.996496357	5.767062265	7.649654433	7.123073611	3.7703316	6.792612768	10.09418173	-1.017972486	7.64411567	6.625607848	10.3270431	4.303472282	-0.800268811	7.675317931	8.358314641	-0.498747457	7.99215188	4.832224477	-10.21736723	6.391112901	9.385860118
TARGET-20-PARYGA	0.018525854	9.916749866	4.867872958	6.418206226	6.827175671	6.3018077	-1.477466584	8.07443844	2.812877481	8.902870842	5.804742913	4.960643859	4.285820006	4.745884225	-1.715718628	4.322090998	8.530070494	5.42887222	6.734258114	7.271608636	0.821565396	2.492865598	6.329221702	2.186774979	6.39875668	5.189040582	-0.083277583	-0.713292489	-1.087938151	4.032869938	7.687501877	7.439692026	0.196468245	5.643798437	9.389803744	0.725759561	5.945409012	6.145173993	8.862556557	3.850178007	-0.841867796	6.73945466	6.951319808	0.930495438	7.388059889	4.095994887	-1.934437043	5.827474478	7.292926516
TARGET-20-PARYVW	1.728250237	10.55975729	3.759549574	7.905925259	7.511603677	7.37868833	-1.26808768	5.319727618	5.792637991	9.576014858	6.548546789	5.776227189	-1.977074949	5.798415248	-2.404071251	0.972227	9.821798272	6.380021525	7.057117774	8.060382155	2.051416688	1.269661905	6.6177154	4.219132758	1.16569557	5.681560376	0.171141597	-6.678228167	-0.156576303	0.961249237	7.416433976	8.139605231	1.556487598	6.182887082	9.769451001	3.504537166	6.507650415	7.016809513	7.003418798	4.064203044	1.08593422	8.527580366	7.589849639	4.328537757	8.163056591	4.410335677	3.088124714	6.117269307	7.391808714
TARGET-20-PARZUU	-0.469470715	10.15938011	4.400893742	7.295847616	7.311303758	6.683279281	-6.309328802	4.735083236	2.682727889	11.12826886	4.006136113	5.974494108	2.023051928	5.704348379	-9.319159621	4.102670179	12.08608448	6.915019777	7.191675754	8.265186361	1.298683725	2.058168724	6.161056904	5.196122836	3.08325132	5.435701851	-1.250088105	-2.645153322	-1.095940773	6.318827898	4.545302468	7.535215814	3.457390041	6.045390058	9.497302983	1.223584061	7.53651869	6.9269706	8.106228346	4.878716114	-0.582254537	9.35046065	8.874620394	0.304492895	8.722699665	1.576537835	-4.60504552	6.709881363	8.692603796
TARGET-20-PARZWH	-6.760093163	9.916790885	4.409039268	7.292647361	6.308903885	6.992093147	-11.20900149	5.72799255	3.641371267	3.906537486	5.915950635	5.822326225	-8.928228379	5.387524673	-9.319159621	0.598723557	9.540867991	5.851496964	6.354636007	8.475448626	1.49955024	1.961084547	4.91149342	1.478259411	3.117891065	5.452238423	0.511259738	0.755753556	-1.838471918	2.582282797	8.586206993	6.315750408	0.222221425	6.043126257	10.62577263	-1.204484457	6.078078866	5.680004368	8.209831128	4.069962971	-1.711812051	7.038823763	7.470345679	0.318210304	7.664509394	1.121760535	-3.352935697	5.372940006	5.209589413
TARGET-20-PASBBE	-0.808919986	11.17411964	2.971938799	7.72331316	7.320945973	7.367218284	-6.136519336	5.357455968	4.534060525	5.691593425	6.019857735	6.209634602	-8.928228379	5.54292864	-9.319159621	1.501072001	11.06040514	5.217730979	7.136255636	8.179546476	-0.225060055	2.847028493	7.429183904	2.244497802	3.899665788	5.911811763	-0.92567209	1.744985118	-2.377393738	4.826328842	5.520575744	8.190218826	0.102788897	5.90139411	9.717848249	2.161269061	6.876272283	6.033120564	8.157649414	4.606088162	-0.857998587	8.043305862	8.152059782	-1.387672679	8.447468953	4.925924639	-0.380695824	6.332554379	6.290066786
TARGET-20-PASBHI	1.450208926	8.980192379	1.623265187	5.868764753	5.316599843	6.817904442	-11.20900149	4.225399	1.819383527	9.006399667	1.392492167	5.823142255	0.001784475	4.789385471	-9.319159621	4.801473661	10.62837263	4.963669265	6.505672852	7.837696781	-0.243810422	-0.557204839	4.523481743	0.884373871	4.893929753	5.763394957	-4.478250798	-6.678228167	-7.695303987	5.397592638	5.244538668	7.162582976	4.66722632	5.709080499	10.87357987	0.736872801	5.455967145	4.869892233	10.88165973	4.42623602	-6.319377912	8.056374708	7.302000262	-2.070774512	7.592946491	1.836253154	-10.21736723	5.268216927	6.821596384
TARGET-20-PASBPK	2.504760459	11.14969292	3.828480069	6.743744733	7.888509348	6.813268428	-2.867732557	6.181727462	2.418412902	6.932551249	6.315367242	5.464256524	2.703641228	5.442385084	-9.319159621	4.147135118	11.34276165	5.228046691	7.040245296	7.51305215	-0.120774278	1.761655917	6.843806154	2.729316981	1.370244421	5.482094828	-1.624414724	-0.112705934	-0.743006361	5.082848582	8.238367945	8.470267317	0.320070648	4.394529347	9.966474777	1.432544049	4.934432096	5.425197206	10.61556495	4.483619009	-2.506120114	7.313772369	6.067953539	4.222355509	7.879209177	2.157935479	-7.223708437	5.79201884	7.658901483
TARGET-20-PASCFW	1.084296013	9.538733248	3.476843007	7.15087035	7.142270905	7.319247792	-3.434785617	6.359920219	2.725780211	7.809209133	5.598237666	6.023600828	0.314364412	5.779327635	-0.193356241	5.218129037	8.823064035	6.160501517	7.455362184	7.642932078	1.873725147	1.795555542	5.953769751	3.019150943	5.96169839	5.395546816	-1.269060262	0.480325755	0.223315583	3.274034974	6.28926004	7.985251302	1.288151448	5.65255454	10.57972806	-0.144403267	3.416287453	4.982290345	9.402570973	5.422560325	-0.439751657	8.555596002	7.493188357	2.33500346	9.127542122	0.058886258	0.131039068	6.450127467	4.137931565
TARGET-20-PASCGR	1.696739006	9.84815019	4.240540956	7.31763967	6.216561643	6.919342603	-2.132051087	5.689993736	5.51084342	6.351277454	6.363425905	5.83156488	3.97318423	5.172926219	-2.590404436	4.266120372	10.27133325	6.317822091	6.498778241	8.031414121	-0.442387801	4.735615754	7.454412353	3.675498755	4.979373287	6.329636215	2.767493585	0.409145097	0.160140126	4.106042139	9.03040416	7.123311953	1.947685716	6.274620778	10.02564374	1.816327431	5.865808078	6.445965137	7.929568484	4.964987127	-1.105344358	8.00441908	8.083365053	1.643941545	8.37183495	1.184246683	-0.841260119	6.506293172	7.528028182
TARGET-20-PASCRZ	1.956021312	9.777775329	4.386123651	7.518105078	5.598268273	7.108922854	-1.463186788	6.711038107	4.275725457	7.729227975	5.103939098	6.065077782	4.244922816	4.541671101	-2.743280219	4.952369133	11.60888531	6.47674971	6.514580696	7.91968582	3.217563975	4.41037438	7.853759285	3.183221082	8.402941481	6.316371226	2.051716541	3.09988591	3.038779912	5.945975421	8.425407858	7.756107541	3.403977044	7.139901997	9.450633803	1.058393892	6.795147103	7.407764511	10.88524337	4.291846538	-0.803266259	7.570142385	8.837939136	2.368518843	8.434158419	4.043499335	0.670383232	6.405762073	8.17039247
TARGET-20-PASFEW	2.402727049	10.06418601	3.970121071	6.66841471	7.171091625	7.137705432	-1.500631869	5.099740038	4.110810689	8.751558741	5.289154641	6.081169127	1.94572662	5.726606091	-9.319159621	3.794121981	10.32173774	6.296798768	7.228703839	8.306796	4.701715775	2.162358706	7.088299761	4.96717868	8.145484651	6.579849559	0.874160177	-2.598930486	-0.225760559	3.346894467	8.677885295	6.909487237	5.95355015	6.24421281	9.538878743	4.515834696	6.171016119	7.17081494	8.432777389	4.748269055	-0.105512624	8.314849867	8.574928379	-0.516911515	8.39690918	8.107237529	-2.336815149	6.524940994	7.840729
TARGET-20-PASGGK	1.16736565	10.35728035	5.029992407	7.191629331	8.359185127	6.318955576	-0.366589928	5.914922068	4.54457212	9.158040763	6.330873532	5.439911786	3.140678266	5.440332222	-9.319159621	4.449180158	10.03474743	6.393793709	6.560806807	8.061944283	2.843824921	4.48797112	7.924802364	4.551832502	2.491774086	6.415201097	1.282140622	2.479070611	1.041298197	5.312243771	7.176683492	8.079012899	1.055708267	5.806205054	9.468729923	3.885114595	5.720875263	6.440777243	9.605618698	4.674541191	-0.394187918	8.002849589	7.926347432	5.540733595	7.836081987	6.354846809	-4.421581712	6.475584673	7.263974231
TARGET-20-PASGMZ	-0.411011318	9.593548336	3.637474334	6.188636202	7.388899164	6.014368646	-11.20900149	6.347196194	3.32901106	9.930911701	5.962837771	5.339121534	4.090323995	5.226324991	-9.319159621	3.795839579	10.86485415	5.706292018	6.251392231	7.957444594	0.341180747	3.201099532	6.271319912	4.529510122	7.907930541	5.996990549	-0.771883235	0.358363286	-0.440480178	4.201367771	7.45549169	8.261589537	0.334292587	6.353369231	9.853554517	2.632041016	4.998056792	5.962275185	9.988342659	4.364951312	-0.577435249	8.245600004	8.524283843	-0.107448196	7.547134915	4.18377905	-1.144395091	5.824712545	7.851486399
TARGET-20-PASGWH	1.366188899	8.834630435	3.349432989	6.55358346	5.708234881	6.664030878	-2.71812347	7.494580185	3.92544728	8.19706302	4.234775562	6.078562117	3.721440267	5.347256955	-3.810485124	2.690997868	10.05695055	5.849225412	6.409454173	7.946739637	2.163868787	2.49462031	5.450193675	1.005623821	6.427388185	5.842738947	-0.255648137	-0.047937044	0.162668983	4.201964479	6.847278408	6.868489135	-0.234293524	6.69100879	10.81695527	-0.897736355	5.735057107	6.2610348	8.942340191	4.489472473	-1.05432743	7.349061648	8.932759328	-0.876399055	8.127848662	1.337953612	-2.187933616	6.360059129	7.126966551
TARGET-20-PASGZS	-0.600185847	10.26215417	3.736616642	7.560748526	6.983452302	6.813627653	-1.747667288	6.189501289	5.228344224	7.400380722	5.983841387	6.086657403	3.515770984	5.189958958	-9.319159621	3.393303604	11.34496859	6.088871295	6.306880006	8.058650037	-0.767115084	3.067866703	7.019514716	3.261551575	4.824335728	6.444108708	1.014885782	-0.336651368	-1.766806792	2.199175595	8.768299316	7.981905708	0.002833946	6.393087924	9.502143005	0.257536173	4.573646316	7.126650844	8.646794675	4.637554325	-0.868566834	7.142570256	8.282682373	1.92031105	8.531440567	6.92853648	-4.871722456	6.553852143	7.449488435
TARGET-20-PASHBI	0.258826529	9.157119232	3.242672886	6.955208127	5.510035609	6.833695282	-4.568718448	6.706588097	3.783164813	8.383622124	4.835269224	5.773750886	0.014986422	4.8598376	-9.319159621	4.45959963	10.77044633	5.980768377	6.205866738	8.064317453	-0.769781702	2.982241906	5.982520017	2.332946519	5.317099813	5.803752412	0.353619681	-2.169001037	-0.773869391	5.818641083	5.768148316	6.329117935	0.593849676	6.727382359	9.647112904	0.358724766	6.091652733	6.581014898	7.908827779	4.712410889	-1.187097284	6.786626084	8.447867213	0.954845407	8.138391939	0.050874873	-2.390753615	6.129568569	6.384128988
TARGET-20-PASHYZ	0.773449058	10.45876985	2.733322591	6.874845529	7.349796109	7.00855889	-11.20900149	4.990708255	4.222993644	8.301113292	3.930243656	5.46580842	1.653279025	5.70297223	-9.319159621	4.912588713	10.88632683	5.962116808	7.199370453	8.132303836	0.392901708	2.687465617	6.730406471	3.959554902	2.92403554	5.611717625	-3.255201611	0.055949091	-0.943043351	5.845031856	4.83301174	7.645057624	2.063822124	5.867530887	10.64876888	1.355652572	6.291243855	5.827957629	7.48141136	5.040680645	-6.319377912	8.200325324	7.59592425	1.326110267	7.811437981	5.907639212	0.120901687	5.84228833	4.714330141
TARGET-20-PASIBG	1.677702223	10.8350132	4.263507936	7.371716925	7.532155453	6.626204683	-6.143577206	5.480339514	4.231772882	11.35522047	3.570753886	6.005443098	3.234139002	5.747869508	-9.319159621	4.040942775	10.81635995	5.793750817	7.036748556	7.838762338	2.353319838	2.807608055	5.207821532	4.032057388	5.882064325	5.49852543	-1.491270808	0.875201107	-0.367836356	3.462549307	7.828804115	7.480681849	0.775498566	5.506141515	10.01927081	0.879503243	5.298929281	6.45818012	9.13888883	4.655930433	-0.230699101	8.701497633	7.768297205	1.062864098	8.215888969	4.824840026	1.83736661	6.407788965	8.342129341
TARGET-20-PASINN	2.155320128	10.06128749	3.9506873	6.947574923	5.997002183	7.385647693	-1.314881235	6.954530688	4.355503587	7.016113017	5.538506168	6.060310203	4.683345047	4.640535199	-9.319159621	5.341207517	11.33279286	5.723806179	6.497357208	7.535387364	3.212462345	2.851771718	6.743520809	1.748378222	7.542959763	6.026253349	0.380029324	0.771527006	2.385411085	4.293661366	8.476047246	7.910242704	2.880538758	6.844463089	10.10813803	0.537538537	5.493796785	6.829796862	10.45206099	4.220131868	-0.333390209	7.480299839	7.808088066	2.793535923	7.778765238	4.904904815	2.201035821	6.08175793	7.557959734
TARGET-20-PASJGZ	1.275729445	9.218000428	4.433799463	6.653822051	5.923824229	6.694949398	-3.244296322	7.199850679	3.298526118	8.100966386	5.443858431	6.190814683	3.325392834	5.02518958	-1.47362636	4.510454964	10.16706831	6.467586691	6.59604543	7.614401461	1.076168328	4.581237776	7.061797283	3.068335887	6.791996092	5.791113934	1.723738626	2.828981418	1.953984656	6.0589566	7.382345373	6.665609853	3.024097946	6.282921073	9.840838562	3.361998682	6.574553065	6.609489019	9.977620202	3.957769201	-0.784123512	6.949833951	7.968651154	2.954126101	8.22514347	0.039778513	1.954413586	5.989513869	6.832172457
TARGET-20-PASJTM	1.098344959	9.498951437	4.410017062	6.947705965	6.950283382	6.386163363	-1.764594285	6.494664198	4.359786504	10.63816341	5.582017634	5.929512408	3.694358019	5.401714156	0.968164065	6.070082945	9.664810571	6.6062116	7.01292874	7.50825379	1.290526057	4.683500302	6.280447809	4.655691304	8.356267643	5.811502212	1.128373236	2.39608635	0.399055732	3.984488383	8.310513365	7.993677441	2.371750718	6.975699641	8.974507175	3.409887252	5.841365217	6.46575232	8.233747585	4.663154291	2.636784354	8.163872913	8.30754286	3.3305041	8.244422149	0.899023615	1.344735646	6.752901053	5.36640145
TARGET-20-PASLSD	0.358239276	9.237833342	3.630454015	6.886563829	6.457312581	6.747775818	-4.123533232	5.527276398	4.718757091	9.601173535	4.539494547	6.012185081	4.394966205	5.392043181	-9.319159621	4.36289981	9.626277542	6.066228559	6.391938543	8.589089501	1.135118695	2.351399871	5.211937011	3.987214775	4.708069516	5.848869302	0.838405938	1.88536034	1.870542989	2.814822056	8.924933355	8.924711073	0.879419652	6.726031551	9.730292286	0.907225343	6.423258459	6.779341915	10.29876834	4.378097095	1.69396197	7.903822715	8.899292196	2.224385326	7.896800094	0.180185386	0.317791253	6.018114901	9.048787249
TARGET-20-PASMGW	1.650558056	10.8309926	4.049732667	6.960220889	7.508114626	7.004923094	-2.364574203	5.53833555	5.529891407	8.630908401	3.856838331	5.678406937	3.558117761	5.663987724	-0.159697331	4.210949869	9.043164401	5.892478397	7.001512931	8.434507122	0.876109256	4.107494233	6.553878903	3.032744708	3.390931966	6.204427921	2.415476857	1.663473331	1.084270686	3.911658612	8.662089942	6.912216083	1.439957751	5.983147132	9.240069904	-0.337872948	7.017448697	6.811851559	9.78611499	4.667315923	1.488449297	7.935563913	8.215988056	2.745931697	7.94561449	3.780954956	1.226449571	6.642384781	7.762122356
TARGET-20-PASMHY	0.654116793	10.64914531	3.170997559	6.314988163	5.769628345	6.995460855	-4.393397181	5.506616496	4.516756718	8.757674813	4.358075177	6.188549984	1.403792633	5.037898443	-9.319159621	1.959545229	13.26752908	5.88513261	6.769108249	7.918144075	3.078571986	3.373699016	5.852782075	2.760603125	4.224352127	5.499025723	-0.511051279	-2.832819866	-1.391310945	6.131021051	6.25635188	7.151547258	3.786567405	6.512358685	10.03764223	-0.603333037	7.160817442	6.514701856	12.41711814	4.28660766	-1.165294179	7.719345403	8.323322826	1.723628357	8.190452147	4.370966126	-4.251450952	6.099528988	7.851655284
TARGET-20-PASMYS	-0.531765571	9.990561229	3.20989942	7.036650927	5.144343621	7.249742367	-4.849610594	4.673410916	4.892080108	7.592316385	4.727208625	6.280602796	-1.796849943	4.834217841	-3.767543355	5.290036984	11.02992906	5.847705695	5.942877869	8.122843886	1.074811306	3.334257706	6.752295156	1.699988712	4.660230399	6.075786302	0.77353834	-3.517695444	-2.12481353	5.484278913	6.057559173	8.566136331	0.828006602	6.948478031	10.14843776	0.175483813	5.735050655	6.539736384	8.366759824	4.567747925	-1.249547538	7.416240074	8.23470105	1.725099955	8.310530444	2.398864013	-2.774487564	6.458626976	7.135302008
TARGET-20-PASPGA	0.939410222	10.47371362	4.619825169	7.265087759	8.275239484	6.543937846	-2.363724162	5.445238688	2.431193229	9.904411389	5.964592563	5.456192705	3.265143148	5.896799361	-3.009889089	4.215704247	9.204635305	6.523217713	7.134753643	7.879233693	2.88447374	2.927538456	6.285325699	4.172961033	3.995026053	5.785825389	0.968332808	1.917242213	0.011550688	5.071019793	11.60429355	8.132297529	0.254510886	5.424334956	10.4787422	3.132583478	5.885279085	6.00988783	9.259823099	4.661585813	-0.189162885	7.882493616	8.345274196	-0.871322113	8.278766555	6.585063522	-1.836630116	6.37911162	7.093176998
TARGET-20-PASPKE	1.186325355	8.664011567	2.54218835	7.049849494	4.456997599	7.128947982	-2.645619716	3.970533906	3.047293241	7.778585308	0.785505799	5.336244095	-0.860281733	4.423762708	-9.319159621	4.985755944	10.46982554	5.201108182	5.196115541	8.250251241	1.448797256	0.355814063	5.352152297	1.328218614	5.44932026	5.985448692	0.048688724	-3.718214985	0.295521699	5.199477255	7.800300207	6.573536639	3.954324978	7.027223009	10.73194612	-0.815944783	5.755111418	5.578158232	11.17424904	4.308968851	-2.266347968	6.672966411	8.232770791	1.412260277	7.642108502	1.492038503	0.789933832	5.747213004	8.39983372
TARGET-20-PASPLU	0.70254695	11.12210979	4.517290839	6.847713967	8.754068151	6.248968726	-11.20900149	4.18384445	4.461402353	10.98667628	6.177160735	5.532086656	4.314901704	6.053600976	-9.319159621	3.888444162	9.789984498	6.406016487	7.190954403	7.79848987	-2.124068432	2.765348043	7.086509731	4.632955159	8.23784461	5.662792628	-1.129614865	-1.517447531	0.104511749	5.564351777	8.253453841	7.261858589	-0.54145797	4.884104764	9.140086892	3.547081318	6.155265612	6.284549023	9.887981913	4.747559173	-0.538722679	9.330303388	7.695578445	-0.540778682	8.253173729	2.712433354	-2.745052027	6.464629935	7.004637144
TARGET-20-PASPTM	1.081170887	9.3647841	3.840250053	6.980291489	6.685520317	6.572511114	-11.20900149	7.794579501	3.018092361	10.84360476	4.767297721	5.884297331	-1.09008421	5.661194542	-9.319159621	3.450370515	9.621633494	5.643232779	6.658699656	8.33549502	3.599564563	4.319663662	4.802722461	2.480174884	5.831288912	6.441991315	1.182460177	4.426968665	0.401225991	4.160875145	8.423795874	7.039651061	0.617701735	6.321701482	10.0157757	0.356576506	7.23497893	5.987346441	7.716154926	4.600580738	-1.564101082	8.653086567	9.237155362	0.105635557	7.915623203	-1.679855603	-1.314945139	6.568244725	5.957559378
TARGET-20-PASSSI	0.752024649	11.21761429	4.003360505	7.3847365	8.549821786	7.012450176	-6.213734163	5.607693687	4.307771007	10.02638495	6.147615132	5.401807721	3.532621081	5.841979793	-9.319159621	4.380898616	8.87240318	5.975369623	7.211165612	8.436904514	-0.339792897	4.217246399	7.12028007	3.731805828	1.428945724	5.402273205	-1.148682921	0.615866915	1.205285844	5.36494948	8.212518385	8.604047041	-0.472955856	5.030839006	9.635160581	3.673461096	5.125202526	5.652393601	10.64200622	4.023225116	-0.913611677	7.654064262	6.676015782	1.088550086	7.614564087	4.740155138	0.15597638	5.689908724	6.487033562
TARGET-20-PASTTW	2.82360696	9.302358655	4.429187457	6.69548247	5.793761604	6.703319502	-3.051589977	5.543450118	3.66783805	8.022522043	4.432106973	5.913338828	5.760176782	4.487711915	-2.804520303	3.086203578	10.13890474	6.191530448	6.480529984	7.497041967	4.587893145	2.510603263	7.563321212	3.591093223	8.383255969	5.962889129	1.532082343	2.101512284	2.690862735	4.657923715	8.903578744	6.649151532	3.434358717	6.915276342	9.086989847	4.506676727	6.256713611	7.280674967	10.46339748	3.989444714	-1.197307383	7.376443901	8.310826725	0.251018594	8.202553619	6.172443739	-3.909483777	6.501391462	8.95444549
TARGET-20-PASTUH	-0.025060985	10.59866326	3.942527882	7.121661967	7.910155718	6.917672825	-4.403487393	5.533505336	4.913173756	9.594533626	6.274115118	5.893908926	1.331669021	5.851559817	-9.319159621	4.347586959	11.83253423	6.389836123	7.147424607	7.856641335	-0.908860553	3.36812136	6.965951594	4.84977558	3.713294784	5.870861435	-0.641886467	-0.639243913	-0.411751284	5.678069105	7.063449969	7.680751555	0.945234705	6.023860252	8.430523801	1.407777255	6.403453991	6.857814407	9.763739625	4.773898235	-1.070847573	8.341461397	8.222899714	1.428099868	8.313822625	4.73789333	-5.265270013	6.507213071	7.821980502
TARGET-20-PASVVS	-0.438864885	11.06482089	4.760972218	7.240848772	8.895343633	6.823268432	-11.20900149	3.581004979	3.432964896	8.764496812	6.337823537	5.246687763	4.354331034	6.175763323	-1.384954884	3.772661062	9.573384159	6.236596932	7.415924624	8.106668423	-1.606193515	3.336496541	6.212492761	4.580973884	0.949904009	5.614106508	-0.048925334	-0.424982449	-0.920886736	4.769498048	7.916632731	8.137354094	-2.261842505	5.347088872	10.15969302	4.109336622	3.953328188	6.022842647	9.082927034	4.846679509	-0.916287521	7.824264017	7.128924836	-0.75812588	8.311587366	5.243797839	-7.190277677	6.46137757	6.451024873
TARGET-20-PASVYA	2.743664576	9.755350928	3.826578461	6.702276059	6.359892397	7.152470824	-1.362583709	6.997358666	3.039851586	7.634673637	5.495709146	5.939007686	0.745212899	5.416502632	-2.645393375	4.30706394	11.01257774	6.106421552	6.999078019	7.975039204	3.717022512	2.727676009	6.008042089	3.66452948	6.325296747	6.204876334	0.261029987	-0.013695856	0.455108671	4.202471768	7.48973412	8.261956412	3.135085123	6.000800218	10.09827105	-0.49372177	4.845875197	6.609367112	10.54994091	4.435212465	0.440778024	7.676283663	8.091348371	4.147186385	8.385287378	4.580504359	2.558281034	6.354035181	6.759820319
TARGET-20-PASVYL	1.563457532	10.12631541	5.327454918	7.285790773	9.418327652	6.752348812	-6.122419059	4.440011818	3.532285027	8.528480014	5.138149586	5.299504919	4.255516767	5.967712539	-2.091099194	3.681459897	8.53408545	6.381991291	7.496462578	8.248993096	-0.662095969	2.75094565	5.975354569	5.691415781	2.544691264	5.766422811	0.71573261	-0.374396213	-0.18657329	5.289175967	7.926063239	7.758088777	1.388210594	5.092300673	9.257699838	3.777379413	4.131520515	6.058889107	8.380850662	4.928277919	0.422536761	8.46065669	6.884724621	2.548308924	8.536198886	1.950364238	2.711647502	6.392671657	6.336820283
TARGET-20-PASWAJ	0.316256957	10.57525206	3.518685575	7.002572264	8.189638843	6.736828592	-11.20900149	4.014896371	3.448904767	8.877809084	6.014235061	4.960254284	1.840982833	6.042137564	-9.319159621	2.142965959	8.605111539	5.721198471	6.913739252	8.385373985	0.292055122	5.273813408	5.484768342	4.069896111	2.528172861	5.478518525	-3.030137287	-0.725382215	1.596149615	5.028179064	5.25943019	7.538302303	0.910383863	4.478994606	10.38756705	3.594580262	4.215262575	5.519198765	7.683033867	4.301656415	-0.66083714	9.045978325	6.464174943	1.696785434	7.584349513	7.148956211	-2.285750943	5.928406477	5.53734389
TARGET-20-PASWAT	0.886107649	9.18101667	3.19369747	5.746219167	6.898020231	6.076680614	-2.826627921	6.231972933	3.136757639	8.396524812	5.230147949	5.237249961	4.300754815	5.301999438	-9.319159621	2.469315451	8.810591444	6.061914878	5.859246454	8.274558594	2.583507325	3.763982088	5.630351314	2.245868506	5.775969505	5.952366691	0.557696316	-1.227808442	0.240129088	4.676535533	8.567316918	6.395480426	1.299879817	6.743627438	10.58510035	1.027502294	7.171301847	6.010803713	8.173105277	4.183940734	-1.937593595	7.03250619	8.769126837	-0.913814791	7.413182274	2.385245381	-4.864926429	6.122589674	7.267147745
TARGET-20-PASWLN	0.955561411	8.717719685	3.977322336	7.085534857	7.075662016	6.395500632	-2.818195638	3.879443991	3.89911559	6.530983753	5.940881283	4.801105334	4.441185732	5.984759499	-9.319159621	2.084279573	9.732305296	6.648254702	6.448995822	8.718534056	4.054862852	2.996017747	4.457993989	3.910648801	4.874110841	6.281102754	1.011921654	-6.678228167	-0.579351588	2.845798024	6.671047515	6.150026254	1.060005948	6.372622146	11.00011534	1.519904525	5.448902969	6.042231279	8.499859574	3.916970054	-1.522471016	6.949588899	8.722519814	-1.020551017	8.018334394	2.708239478	-2.747649213	6.40062409	7.030987991
TARGET-20-PASWPD	0.934314506	9.784405315	4.815840881	7.517263386	6.69299496	6.487723411	-2.834946038	6.760799872	2.831957763	8.305712915	5.551185499	5.75451498	1.915193796	5.77067686	-1.071876944	3.495645243	10.31393864	6.159899366	6.542417172	8.36722931	3.691817062	2.654665569	4.639052202	3.764980766	3.090848879	6.138513752	0.788812732	2.752489242	0.911271232	5.758964758	8.375223123	5.606790623	1.475704683	6.161503208	10.73989647	3.401636356	6.042060253	6.38784722	10.50229882	4.316354575	-0.724185162	7.611240812	8.5730626	1.029983193	8.192225079	5.865534146	-1.583081586	6.490135504	5.135744466
TARGET-20-PASWPT	0.994491066	9.500222874	4.48037618	7.248020354	6.318932124	6.599276983	-4.936997155	4.251118568	4.026419433	6.922626611	5.131512571	5.851185337	1.530980291	4.996228113	-3.852596845	4.087175032	9.49884635	6.959215905	6.768872588	8.356156552	1.562307208	3.250513599	7.308710776	3.461334955	5.909729867	5.667269283	0.274447965	-1.333202676	0.333414053	6.457928858	7.455180208	6.520252352	2.790068587	6.801200671	9.836417443	2.305595707	6.127444092	6.464929757	8.440555195	4.377253558	-1.521388413	7.028470849	8.258383425	4.002596211	8.349635608	4.751276997	3.273403595	6.124320765	7.415101319
TARGET-20-PASXNR	0.269118286	11.22639778	3.35010154	7.385765798	7.437427611	7.073731135	-3.843610138	6.107952683	4.734625068	8.297214677	5.664278205	5.747214251	1.949668913	5.79668668	-9.319159621	4.946195094	11.04593782	6.048098479	7.132864399	8.081223511	1.800890755	3.317596457	6.236475625	3.30283743	5.044607487	6.101334857	0.379663819	1.508805594	0.412578184	5.228095424	8.113826306	8.656553044	2.138964319	6.063622812	10.04550626	0.783483038	6.479981499	6.92909939	9.399310592	4.91753257	-0.641576662	8.954009778	7.82886912	-0.053314362	8.618865631	6.834001859	-2.583677027	6.682260236	7.657536848
TARGET-20-PASXYG	0.272432235	9.114335228	3.000669905	6.98548301	5.457392202	6.87170517	-11.20900149	5.033185063	3.329852023	10.82368151	5.200313817	5.664075252	-0.093954642	4.642805004	-9.319159621	3.80837049	9.161809046	6.160637643	6.360980856	7.987253634	1.795063342	2.469457408	6.419163835	2.824932612	7.27738907	5.340325751	-3.208240804	-1.35587126	-0.789342569	6.238616832	6.335627311	6.676617892	0.924303289	6.404747779	10.74754515	2.004373939	7.214090612	5.745442011	9.642903796	4.275772905	-1.330554293	8.074540405	8.018975886	-0.805524253	8.107760135	0.02574106	-5.242586445	5.938341501	8.257672533
TARGET-20-PASYJI	-6.760093163	10.63231145	3.426747254	6.190539255	6.732829465	6.397144285	-11.20900149	4.899455769	3.102078995	10.44654575	4.307445954	4.822251433	-0.666425081	4.900516473	-9.319159621	2.229360742	10.08616576	5.021881705	6.836372364	8.361658442	3.453196579	1.649954231	5.532469708	2.650720612	3.275905813	4.655007529	-1.16926753	-3.178729818	0.920179813	3.504630978	5.417242334	6.595155461	2.267596882	4.298990764	9.990012434	1.2030798	5.457453335	4.791085346	8.459442558	3.286681946	-3.697700328	6.456188757	7.017091689	-1.363563446	6.868290449	6.908675439	2.741640633	4.544683484	6.475154318
TARGET-20-PASZLJ	0.686290215	10.28341698	4.306161744	6.925671568	8.456266508	6.323887961	-11.20900149	3.835179969	3.586097363	8.698670952	5.519926892	5.10888625	4.677761939	6.397228432	-3.0661137	3.334975057	9.101815908	6.263862478	7.173436085	8.315036125	4.608934713	1.32475197	6.02095858	5.988703882	3.069485221	5.541253164	-0.528824671	1.06995506	-2.08984864	3.004208705	8.356753954	6.787912361	-0.631623892	5.162546596	9.427133787	3.501169068	4.659612259	5.786182425	7.117152717	4.808882973	0.396554004	7.869502265	7.036633084	1.570137613	8.257658743	8.300750236	-2.036763367	6.16737859	4.25412667
TARGET-20-PATDHA	-0.637417696	10.43412462	2.653740786	5.985017264	5.80616069	6.793489987	-3.86184421	4.245044166	2.905009094	6.887451258	3.54770784	4.695882643	-0.728170401	5.026416057	-9.319159621	3.496868539	10.26441213	4.561299511	6.479760683	8.058309259	-0.104885154	2.115755292	5.840962328	1.500358229	3.823075993	5.63385477	-1.753825142	-6.678228167	-0.332822409	4.318634601	6.39774715	6.725959554	-1.6800257	5.284805444	10.23026315	1.16172166	3.284728454	5.03153922	7.11988128	4.396437503	-2.06467173	7.394966405	7.005415219	-1.611414084	7.121700926	3.554535816	-3.867462154	5.290140284	5.720689675
TARGET-20-PATDNN	-0.467784913	10.87982393	4.043033253	6.897063009	8.131295198	6.459516964	-1.968026343	3.632795163	2.928456934	8.677918457	6.534291389	4.946431482	3.432718106	5.501970988	-2.00542566	2.613647696	10.00568139	5.616293818	7.14015158	8.209890442	-3.26182007	3.453851253	7.23760276	3.399257033	2.223170366	4.484907629	0.132409231	-3.914480556	0.939491131	1.775190618	8.561005781	7.086927016	-2.636490171	3.917050623	9.324399987	1.156199081	5.113868423	4.937191622	8.503072789	3.37794329	-2.446629479	6.178208257	6.078923451	9.210633889	7.128585977	0.935280743	-10.21736723	5.022607129	7.78379481
TARGET-20-PATELT	-0.131891052	11.05540863	4.039203768	7.641426729	8.044584542	7.157083091	-4.131302578	4.911344372	5.240777618	8.054092638	4.159557374	6.012281764	2.657259037	5.732384251	-9.319159621	1.326161049	10.80546261	5.826931797	6.912014573	8.429229303	4.362945369	3.620645254	6.528469203	3.855670228	1.490093366	5.969439159	-0.040879845	-1.6741342	-1.249003759	5.945167734	7.968948933	6.812546772	-2.327106729	5.88562734	9.715523842	-0.299110312	5.750126342	6.447558417	9.238684285	4.590344934	-0.006992953	8.402174456	8.488548671	0.145408945	8.484594495	3.999391776	-10.21736723	6.376910198	7.291324076
TARGET-20-PATIAK	1.395558272	9.942904693	3.227131629	6.538342326	6.541996859	6.002478155	-11.20900149	6.065840626	4.0055638	10.7023865	2.530106314	5.295634861	0.200488333	5.182845639	-2.569586655	2.180793687	10.8559309	5.869882674	6.571929871	8.070273513	3.06025118	4.060676076	5.979622014	3.344249145	6.372723457	5.22997417	-0.011457425	-2.213753672	1.077823579	4.757732135	6.895361008	7.722417414	4.345241456	6.130659954	8.933207866	0.561127084	6.011526416	6.591536347	7.482986833	4.105788002	-1.636315669	9.244571061	8.04033747	4.660507589	7.530043789	4.644135487	-3.469765538	5.759703917	8.249962904
TARGET-20-PATJHJ	0.368906736	10.52517456	3.327605998	6.784079241	8.032025066	6.438514136	-4.016597617	5.063508752	3.890590699	9.269879584	5.085696226	5.193074052	0.932150706	6.359668984	-9.319159621	3.843649846	8.421673643	6.401787849	7.347759726	8.44408824	-0.871064015	1.72483697	6.413907872	5.600065225	3.808875369	5.420341949	0.028924486	-2.653433433	-0.851694998	4.785981378	8.005916199	7.188035792	-1.446662068	5.286456455	9.615335536	5.510750505	5.88081346	6.258127754	11.1339474	4.690972656	-0.566149492	8.049756869	8.150495571	6.176190266	8.208972569	-1.615836417	-4.3911922	5.986190607	4.496120024
[truncated: 266 more columns]
