# Supplementary material for: Establishment of Prognosis Model in Acute Myeloid Leukemia Based on Hypoxia Microenvironment, and Exploration of Hypoxia-Related Mechanisms
Source: Front Genet. 2021 Oct 26;12:727392. doi: 10.3389/fgene.2021.727392 (PMC8578022; doi:10.3389/fgene.2021.727392)
Supplement: Supplementary file 7 [file DataSheet9.CSV]

id	ERRFI1	ENO1	PINK1	HDAC1	AK2	PSMB2	EDN2	SLC2A1	LRP8	JUN	PGM1	DR1	F3	PSMA5	PROK1	SLC16A1	TXNIP	ARNT	PSMD4	PSMB4	EFNA1	MUC1	QSOX1	RNASEL	PTGS2	TIMM17A	ELF3	IRF6	BATF3	EGLN1	ID2	ODC1	EPAS1	PSME4	RPS27A	TGFA	HK2	SLC20A1	CXCR4	PSMD14	COL5A2	HSPD1	CLK1	FN1	XRCC5	IGFBP2	IGFBP5	PSMD1	BHLHE40
TCGA-AB-2805	-0.471791206	10.32165965	3.498311915	6.498699792	6.483186189	6.621697285	-3.224200189	3.176197295	3.509155145	5.257593177	3.326090601	6.419931376	1.589684266	5.372361717	-10.12565068	3.712818893	11.66669221	6.713146184	7.301179799	7.979275683	1.876963331	2.334999066	4.80957703	3.640250938	4.587538206	5.750042697	-0.595568724	-1.967508923	0.821200844	6.079310629	9.368588727	7.232666387	0.347760902	5.914518165	9.280858229	0.224508004	6.101471116	6.632827264	9.813967856	4.029890461	-2.72309001	7.074832366	7.935942629	3.906751429	8.19512897	-1.972788221	-5.759362199	6.271062198	7.067782717
TCGA-AB-2806	-1.36957454	9.518398347	2.733554711	7.185926157	6.811450903	6.500463344	-2.397675795	4.049689508	3.730502287	8.214548118	5.64518973	6.157525589	-1.429853073	5.090029902	-2.758298849	5.373543638	11.0065095	6.694144542	6.611550897	7.56824202	0.877354188	2.662786571	6.1798405	3.244177019	5.767606423	5.889768895	-1.515680797	-4.526362066	-3.221577939	7.152750017	4.936553887	7.703542594	-0.372168083	6.503706477	10.20182364	2.044973981	6.626726225	5.618787372	6.9248835	4.457869856	-0.146941631	8.387531412	7.727215856	1.320798361	8.762810345	4.148573933	-4.892115312	5.659289292	5.201714689
TCGA-AB-2808	0.963076516	9.553632117	3.172261688	7.0375277	7.185177663	6.88942601	-9.599200156	5.551264955	3.904381394	6.365673784	4.143266151	6.199628871	-9.078099837	5.474175297	-10.12565068	2.237614499	9.684940606	5.874701732	6.932480741	7.718246578	-0.419654381	4.30053096	5.726935574	3.056936042	6.500482438	6.316471473	-0.765344007	-0.140959091	0.219315963	5.080827341	6.404038208	8.118502492	2.042851255	6.168993575	9.828232628	3.006908882	6.868034498	6.119295436	7.973763822	4.964369593	-1.276066349	8.838769689	7.820487529	-0.021442722	8.492710748	-1.390146702	1.579810773	6.948946564	6.000208538
TCGA-AB-2810	-0.949989836	11.19142222	3.834247238	6.376153922	7.390835955	7.140839461	-9.599200156	5.481612506	2.219924798	10.59549442	5.974992628	4.446226423	2.144746224	5.362954789	-3.061780137	2.952505433	9.15674612	4.529303865	6.900520313	8.624010941	0.160873179	1.971300215	6.494659232	-0.558303214	4.136873198	6.532497071	2.660462313	-1.697550276	-2.428871488	3.494281439	8.490663795	7.68940822	-1.548393824	4.979642975	10.92229697	3.073998451	3.413057332	4.620221147	8.14473632	4.117558881	-1.722263388	7.727231337	8.504995755	-0.32484143	7.368191399	4.443968439	-7.488582132	6.202386051	8.295014787
TCGA-AB-2811	-2.564733414	10.93745811	3.00609778	5.762599732	5.612259702	6.989488799	-9.599200156	5.161785867	3.339210326	10.75455213	5.171322472	4.16511908	0.771710393	4.01453268	-10.12565068	1.116707089	10.56718725	3.022213203	6.839229482	9.31268664	-2.140418472	5.014039687	7.057087027	-4.765391293	1.021775953	5.233603043	-0.246736974	-7.436773292	0.412190205	2.415328499	6.495306995	6.479764502	-0.026598242	6.840381529	10.18402606	-4.60807532	5.173447513	4.866655801	8.907549417	2.840138482	-5.291574898	5.30442494	7.876847157	1.275496244	6.040733028	3.091574643	-9.848339754	4.31509023	8.897124606
TCGA-AB-2812	-0.928309764	10.16440297	3.145030516	6.771985824	8.112477515	6.926312708	-2.856375731	6.264051012	4.437646693	10.5211166	5.742399823	6.02164478	3.895272249	5.204692563	-3.210381068	5.47532487	8.273152119	6.017201557	6.370102811	7.576352611	-1.150018342	2.631609388	6.153228341	2.663065841	5.515278712	7.028080548	0.616875806	1.173001461	-1.445075929	3.540262343	5.704939271	8.844425401	1.034319948	7.618419899	10.1186952	2.006180027	6.686498932	6.436667851	7.73898717	5.022219424	-1.242036446	9.057369877	9.231178889	2.234063915	8.374058436	5.170556003	-6.228596492	6.801137699	8.442202948
TCGA-AB-2813	1.473288276	10.67819024	3.827471936	6.659004043	7.133186707	6.336961912	-1.341857997	4.593684665	3.85082195	9.66478942	5.224858376	5.844586265	2.822937203	4.760151884	-3.624161469	3.513901899	10.16446067	6.885627705	6.879531883	7.625436742	0.635358867	3.407726031	6.754278472	1.679116384	8.207605707	4.818580509	1.109128976	-4.446903507	1.68586746	5.994665359	7.538946945	6.194257006	3.359637827	4.620708399	9.344025978	0.879009288	5.944177985	5.426033762	10.16275893	4.114019697	-1.568649234	6.715257385	7.753424597	-0.129955565	7.901567543	4.213591955	-0.503787837	5.959068267	8.020125064
TCGA-AB-2814	1.162867332	10.6865061	2.919355452	6.768342876	7.525062987	6.519842937	-1.993838241	5.848831827	3.968247999	9.235989381	4.784197174	6.020720199	5.454830493	5.804447629	-10.12565068	3.821180188	11.10514817	5.508599388	6.730823856	7.748486899	6.901290684	0.50219156	6.400252363	3.57311205	5.217178463	5.781825191	-1.19546609	-2.55111938	-0.403667119	4.178825851	7.468270858	6.300357044	0.525437186	5.919409433	10.74210315	-0.618308069	5.130989437	6.598018063	6.68088542	4.445210623	0.156169492	8.662249719	8.296745524	0.616150489	8.214416376	1.574426374	-4.942231122	5.911427027	8.003221566
TCGA-AB-2815	1.551650014	10.14022728	3.036492222	6.67856002	6.714899605	6.730616741	-9.599200156	4.139881094	3.923933848	10.36608826	3.977856656	6.048265881	0.84429727	4.816229483	-10.12565068	2.270216392	9.994060962	6.498514533	6.806695595	7.538016199	1.26571338	1.904495737	6.286225455	4.529354298	6.035956861	5.409501724	0.676246171	-3.43732081	1.226981558	5.19936339	6.071298451	7.35439397	3.031727439	5.36888452	9.200797203	-1.154814262	7.198277956	6.614759271	8.686821513	4.135727941	-0.404380032	7.235117098	8.014822645	1.15148656	8.309764188	2.028321596	-0.15556052	6.321970303	7.298291217
TCGA-AB-2817	0.426282551	10.66067111	4.050906367	6.664762693	6.247733925	6.65282621	-1.233780254	5.222922737	3.988535603	7.607092803	5.169645286	5.707728137	1.173457083	5.288568238	-3.12385641	4.523110107	9.155242368	5.645386972	6.851011766	8.195724402	6.294107508	2.957380805	5.658878816	3.387620572	5.162348548	5.178091356	-0.360982602	-1.959826265	1.316417741	5.791894223	8.21407085	6.888717684	4.112990301	5.785752967	10.2859972	-0.446247327	5.366884547	5.407261278	8.101478858	4.536492885	-0.512882891	7.449610624	7.841140428	2.200250329	7.825016971	3.510406287	-0.767160446	5.756565572	6.311983189
TCGA-AB-2818	0.001099975	10.07833016	4.314786003	6.936241487	8.164035147	6.139587815	-3.172279537	4.662482791	3.544115443	9.70920561	5.779429423	5.792959291	2.91351353	5.06990614	-2.570012781	2.418240899	11.33238047	6.631771064	7.373560846	7.713295089	-0.715411874	3.468686641	7.032463271	5.093732172	7.733555688	5.586780611	0.348888063	-0.936519381	-4.826486449	5.213095845	6.712447585	6.49042303	0.853936614	5.649768092	9.147782387	2.557472593	5.953311456	6.051100976	10.09087382	3.992806799	-1.870680585	7.206824835	8.403654511	1.944080931	7.640080401	1.156190323	-1.222536867	6.148469574	7.257194
TCGA-AB-2819	0.432493587	10.34421815	2.260741577	7.319177581	7.113204518	7.273769644	-9.599200156	5.170073536	3.690319984	10.36863012	5.41483241	5.864853287	-0.201245081	6.457378025	-10.12565068	5.937094403	10.02274972	4.756344552	7.157196263	8.340526429	-0.292690231	1.45301646	5.871323479	2.511664526	4.314152097	7.124652924	-1.150007564	5.705266055	-1.044564676	6.420937794	5.653579551	9.233291258	1.882730124	5.818981873	10.61822089	3.508006583	6.605460647	5.651335827	5.99877836	5.336469165	-1.51435913	9.817626265	7.36658564	0.576429087	8.636561635	4.023233606	0.114174929	6.713691619	6.309623099
TCGA-AB-2820	1.467163362	10.63697789	3.783938102	7.895794078	6.566196523	6.641824212	1.743011852	6.315785967	5.03751946	8.688830445	2.838770048	6.510893909	0.931203822	5.27554483	-2.813462692	4.655346658	10.88369951	6.639484994	7.095327861	8.191221848	0.547249084	4.180756768	5.279842197	2.185524121	7.023209336	5.515167341	1.237640715	-0.303780246	2.36186371	6.649751283	7.769637811	7.019675127	-0.894616809	5.85595304	8.778110521	-1.352077169	5.594110739	6.245672129	11.36575581	3.670806028	-1.593748329	7.320320677	5.722000726	3.602999753	7.594510694	2.183613277	-3.623698203	4.943135847	7.668374435
TCGA-AB-2821	3.321528107	10.61633485	3.639929394	7.018513786	6.903228001	6.973896164	-2.887869959	6.759604866	5.003637339	9.390270185	5.785623223	5.258812126	1.968101207	4.996597252	-0.561095941	4.667388646	9.273923767	5.845667753	6.507089315	7.821806827	3.134835638	3.422583751	6.042494724	3.023775963	6.563099931	5.540754478	0.808477267	3.270668184	0.98781106	4.780850994	8.162294843	7.956072807	5.270797011	5.977060216	9.637246278	3.431460444	6.392160098	6.161703454	10.05376411	4.47426361	2.468656178	8.331909394	7.953632173	6.690207488	8.02426083	4.404866836	1.732142785	6.370647147	7.234271866
TCGA-AB-2822	0.779416421	9.317306115	3.482309803	6.892666499	6.669658562	6.687997727	-2.990180853	4.540976427	2.522473797	7.073304142	4.9045266	6.170559819	-1.069260848	5.298780055	-10.12565068	3.219850506	9.604349794	6.080404799	6.942346257	7.62608342	2.57129227	0.919170973	5.347270185	4.884431897	5.050367644	5.32519977	-0.217305996	4.491065481	-1.12260187	5.189502303	4.036995161	7.587629447	0.713268206	5.945748594	10.26906598	-1.361507516	5.897282196	5.52316186	6.988789251	4.35185389	0.139144346	8.635750331	8.452849276	0.583463648	8.596281313	-1.528529058	-1.523306331	5.816836385	5.746578858
TCGA-AB-2823	0.998395116	10.62977131	4.222794682	6.562840309	6.584289227	6.63493953	-2.33987401	5.941504517	4.475548491	8.638397388	5.763154558	5.089116287	4.663850261	5.467061292	-10.12565068	3.972257925	9.831443039	6.012443591	7.079783127	8.187066191	1.479932325	4.581094907	7.182302052	3.734650997	5.716748233	5.88958676	-2.001557748	-5.87053793	1.076876677	3.636605504	6.198954447	6.329530563	-0.123645703	4.936000281	9.575059394	3.694401875	7.202706618	6.978054275	7.448170943	4.44232715	-3.612925433	7.96500515	6.400423187	-1.603275616	7.576662716	8.371478278	1.092649478	6.304737797	4.75766542
TCGA-AB-2825	0.41772345	10.73843498	4.338411311	6.930664053	7.283470618	6.715373968	-9.599200156	4.706304111	4.608399286	6.796320941	5.523231989	5.537882835	2.596462152	5.218792751	-10.12565068	3.488447469	12.18043354	6.312163142	7.16901809	7.793990101	-1.139741818	4.093128308	7.791508107	4.454219415	4.14597716	5.455666821	1.759300205	-1.881296631	3.961754921	5.115887673	7.946556746	6.626641963	0.662752965	5.169211223	8.577935934	3.364161706	6.472020123	6.967880358	10.74545634	4.095654264	-2.49649309	6.967717389	7.076793377	2.781741199	7.762039282	0.129776461	-5.247217478	6.436353987	7.26613393
TCGA-AB-2826	-0.535274042	10.66298215	3.893752463	6.496039849	8.436890075	6.653126217	-9.599200156	4.155409601	3.315466182	8.727223714	5.538794069	5.847174432	3.374261325	5.396764117	-2.002101417	3.638604691	9.984158646	6.067537213	7.117276911	7.810770587	-0.702859078	1.618316417	6.334238082	3.768648022	6.564826052	5.888399712	1.665616539	-2.415045629	1.056779967	4.359521643	8.492536996	6.920123227	-1.722834506	4.319656531	9.5684598	3.347169792	5.464221439	6.251829165	10.22518355	4.39129497	-5.34255634	7.477251027	6.567518644	-0.544717373	7.801059037	4.626723051	-4.808857569	6.156524808	7.383393201
TCGA-AB-2828	-1.14692406	10.10824899	3.441083625	6.684664518	6.861444553	6.70710739	-2.170822977	4.025170685	4.102874252	8.686611399	2.241233653	6.348336191	1.564459628	5.174255178	-10.12565068	4.860963969	10.38553083	6.679847582	6.819727455	7.619067057	0.644307024	1.103516578	6.272658962	3.45835705	5.772787274	5.855009217	0.406426276	-3.664940733	0.404462971	5.719099725	6.584555296	7.353926565	2.837387867	5.662577494	9.146723673	-0.889056265	7.424847407	6.525462085	9.278997505	4.37520937	-2.243256703	7.76831071	6.989917741	3.154771403	8.471256169	2.573366698	-1.264957192	6.388065322	6.489497435
TCGA-AB-2830	-0.327288304	9.793799028	3.994696712	6.788356232	6.932300466	6.553229234	-9.599200156	6.771458411	3.746377756	10.55387371	5.520862249	5.21130478	1.936424014	5.22566025	-10.12565068	3.870926965	10.04146332	5.386443528	6.992822667	8.149970126	0.040163609	2.569745805	6.368528139	3.109010295	5.327947791	4.907904448	-1.146959675	-2.033403027	-1.703153966	4.088232596	6.640941569	8.30907795	1.947725125	5.359672108	10.33344048	0.495124457	4.882244496	5.193004727	8.76759454	4.504474827	-1.773498125	7.856653412	7.151252903	-0.118609944	7.806492079	6.652973119	-2.929088902	5.516547344	7.354216965
TCGA-AB-2834	1.439812704	10.30274788	3.614888777	6.965733546	8.749978217	6.951433202	-9.599200156	4.819919164	3.593829496	6.320615161	6.528970015	5.684420372	3.944377167	4.950191524	-10.12565068	2.839293778	9.095542474	6.931065553	6.713592276	7.637212613	-0.522809405	1.485813509	6.303514027	3.808254026	4.394396387	5.679485783	0.351421092	-3.191140666	-1.844457791	5.32954118	7.852279231	6.823713901	2.267954936	4.977817338	8.970588733	0.632111527	5.969329973	6.139661246	10.05274151	4.469394781	-1.647262448	7.3899886	6.887161032	0.109277298	8.157181251	5.507151613	1.440419694	6.579236766	5.92224163
TCGA-AB-2835	0.125007551	11.37928042	4.117800177	6.99096955	8.961223421	7.304951366	-9.599200156	5.639709482	4.413907418	9.75066863	5.672559181	5.321103312	1.311733222	5.691399888	-10.12565068	2.627255646	10.63352158	5.579347596	7.188965452	8.291553145	-0.165023539	2.277782579	7.469756268	1.794779327	3.348013328	5.965259545	-1.878833161	-3.007359041	-0.319681165	4.887705414	9.259645825	6.956179791	1.295237039	4.989240564	9.11096933	-0.633958143	3.922929555	5.083842189	11.48697166	4.47348904	-2.0742891	7.434951272	6.494883284	5.105494698	7.855283188	-1.512612281	0.406272724	6.379884413	6.57639011
TCGA-AB-2836	-0.82369118	10.09807319	4.137449045	6.589642634	7.281849565	6.307586603	-0.905659736	5.301241924	3.395216313	9.902939365	4.882383409	5.297942522	2.363856966	5.131736844	-10.12565068	3.512282993	11.77780383	6.119955847	6.865368209	7.860387341	-0.617891056	2.965222678	6.68309892	4.085600448	5.839969464	5.337941898	1.132057149	-0.330266901	2.540313105	4.664021367	8.369114605	7.463301224	-0.61022281	5.051952432	9.170266676	0.159036835	6.26282701	6.211704073	8.966409187	3.784935393	-3.505822828	7.132900299	7.042848368	-0.972896889	7.495345691	3.442218148	-2.316355301	5.786066832	6.550797476
TCGA-AB-2839	-1.028773709	10.39118321	3.768902169	6.768718472	7.532794603	6.820004954	-9.599200156	4.970702155	3.900956194	10.79695388	5.848017511	5.85194746	1.82200231	5.513705217	-10.12565068	3.653600066	8.637901553	6.250791382	6.84348536	7.796103368	-0.039359462	3.021214002	5.996606978	3.832589735	6.439747428	5.891644496	0.881279925	-0.516041172	-1.389925517	2.965783031	4.901088229	6.659489771	-2.060453831	6.375429936	10.46786709	-1.780587388	5.645570233	6.476228659	7.459470183	4.713426804	-1.500256535	8.53836736	9.027114089	0.399201067	8.231064403	3.237680259	-6.74712731	6.392512887	5.565728482
TCGA-AB-2840	1.27167021	9.684051699	3.323806632	7.002477111	6.648519191	6.850035419	-1.218716569	5.347298261	4.841443766	8.454734136	5.468160896	5.109013609	5.804149721	5.450159208	-10.12565068	3.473343356	11.31371749	5.680129582	6.635424631	8.166399562	1.433651025	4.806045885	6.93471987	3.769395942	3.902027041	5.831960791	0.412482475	-2.188952792	-2.003158031	3.983765713	7.007806494	6.779535168	2.693390755	5.118420473	9.27610656	3.952614269	5.914889361	7.557278944	10.29959295	4.138486112	-0.791187085	7.466147149	7.428324581	-0.685557135	7.318130098	7.798019506	2.534885871	6.426110768	5.150421115
TCGA-AB-2841	-3.682862584	10.42114882	5.022654456	5.613668678	5.478382944	6.177334131	-9.599200156	6.436078511	3.235546822	10.46242272	5.899190826	4.024549596	5.810637752	3.675051536	-2.920258812	1.930677555	9.246029789	5.035510574	6.024918685	7.760026396	-1.247425006	4.434785826	7.31428287	2.196868263	4.125010601	4.599653234	-1.320393944	-4.023881862	-1.771903334	4.187150066	6.350002728	5.96023279	1.787790272	3.990662073	8.256983937	3.676022882	5.759076895	6.04059355	8.121695451	2.788690771	-3.718919328	5.504491226	6.242461399	-3.290321736	6.441293418	8.662184357	-8.488339225	4.588018703	6.171305632
TCGA-AB-2842	0.157824249	9.999084194	3.773048928	6.717333684	9.314363569	6.574832221	-9.599200156	3.662674098	3.277912177	7.288802966	6.611745304	5.775696282	3.073109913	5.494509712	-2.207878226	1.148709313	8.937724906	6.870786935	6.422449861	7.75237552	-0.512168035	4.215598705	6.438094418	4.536768918	3.506071795	5.979596693	0.81763317	-2.134801765	-2.066825968	5.852971506	6.612128772	6.704113901	1.234021234	4.910852985	9.839732523	2.934936296	3.661382281	5.034393362	9.545794489	4.379977465	-3.249950893	6.785717849	7.8112338	2.502820561	8.339381088	2.172601816	0.1452658	6.643694168	7.46170683
TCGA-AB-2843	-0.90586506	10.03665437	4.192373293	7.177045215	6.493970252	7.011616947	-2.492410764	7.794333554	3.566275967	8.002456508	1.812519584	5.621663742	1.224480799	5.646344364	-10.12565068	4.861086422	9.293132182	5.930306372	7.2470835	7.999649148	2.485119588	3.820513507	5.620475587	1.864352169	5.185432589	5.529695713	0.470348639	5.888749922	2.98583248	5.089076288	8.093763627	8.642038388	2.520419091	5.729141773	9.535303385	0.210508181	5.406974902	6.289876493	8.9040248	4.427363343	-2.457371111	7.682232234	6.602274256	0.641272056	8.096185823	2.686738381	0.390380626	6.410332338	7.682527411
TCGA-AB-2844	0.706821492	10.2887987	3.088778882	6.997686911	8.152736961	6.596391416	-9.599200156	5.602002402	4.385341849	7.883051364	5.67472316	5.249234851	1.757874693	5.400420957	-3.530470726	4.381180158	9.939286878	5.930338364	6.570716907	8.019064235	0.657419549	3.098970124	6.483462525	3.199759404	4.910444414	5.800395983	-1.074243293	-1.927592509	-0.670877329	4.579119045	6.935991718	8.249031145	0.953364033	4.944202287	10.25981135	2.883064961	5.621055724	5.934925632	9.33344909	4.570806984	-0.945051529	8.301974032	7.607622295	0.088387285	7.852353295	6.537234723	-0.465298005	5.883774102	8.080485358
TCGA-AB-2845	0.524231424	10.21646448	2.640990139	7.404098587	6.698310369	7.102418562	-2.366783468	5.820037883	3.702302998	6.333138313	5.351794869	5.356411102	-1.192596845	6.295649555	-3.678997245	0.328698937	9.284748235	5.603330655	6.447141293	8.355792913	-0.350830721	1.969010052	5.644224066	3.769745526	4.298615572	6.05645111	0.239229516	-0.603578553	0.633565661	4.477776634	6.268710962	7.788636505	1.038110215	5.430486152	10.35154765	1.617759057	6.552534194	6.505641135	8.767221217	4.388675474	-0.795930919	8.072131575	7.565661848	-0.098239077	8.025482202	2.032958794	-2.32790198	5.728517335	6.737108768
TCGA-AB-2846	1.291024557	10.72691355	3.009258185	6.596634788	6.536459706	6.598940903	-2.253339999	5.172415279	4.403636674	8.809173061	4.528664626	5.439465819	-0.249063814	5.106022685	-10.12565068	4.066959935	9.480799966	5.676435993	6.571348714	8.15610287	2.610006282	2.817145744	6.4111943	3.237045095	6.649474673	5.492551298	0.583245908	3.804532198	-0.456972188	5.39199416	5.798457708	7.948363668	2.863935328	5.879239589	10.07232704	0.810847606	6.962410139	5.368413534	9.40352021	4.212057946	-1.182229381	7.699068424	7.743331119	1.941820007	7.903659628	4.9419681	0.252119703	5.761337424	8.043129224
TCGA-AB-2847	0.644715587	10.07468005	3.754822929	7.317471112	6.435454992	6.541111103	-9.599200156	6.256520814	3.669969101	10.63923363	5.271186167	5.685254875	0.91782887	5.50200927	-10.12565068	3.767529781	10.16934132	5.309734315	7.053076591	8.298819416	3.897365242	3.609780644	5.638840928	1.246289071	4.811455637	5.577322544	-1.732487289	-1.101214787	-0.081107249	4.823240835	7.931981698	8.209173763	0.631543777	5.822333139	10.39829082	0.03087499	4.729266575	5.591304186	8.510357126	4.752391784	-1.310802108	7.643645541	7.27262598	-1.506659591	8.164943665	3.843181026	-0.422507867	6.38219828	7.40448651
TCGA-AB-2849	3.149796808	8.589353931	3.778366356	7.424460417	5.738380212	6.318763464	-2.819255541	7.630529115	4.06879542	7.717880846	5.403680062	6.562945189	2.521159727	4.87385784	-10.12565068	5.936757844	10.32017774	6.265335194	6.198451239	7.357287178	4.703558066	3.384215656	5.542713708	4.043933498	2.653145399	5.632340202	0.058631744	-3.658456298	0.71078865	1.585320249	7.891392688	7.975629375	2.623023628	7.242304683	9.038932702	1.87292387	5.694395582	6.364300004	8.635099755	4.260631193	2.566478616	7.437091641	8.716931121	2.09621078	8.618996825	5.330245127	0.23121991	6.120701756	7.606391511
TCGA-AB-2851	-1.470895932	10.22461065	4.682179145	6.473418456	7.004371239	6.309497841	-1.200668113	4.284740717	2.496138027	9.009727887	5.150786166	5.19185316	1.167357327	4.99354709	-3.48601698	2.896323839	10.7369695	6.094766833	6.916404284	7.721590931	-0.994894561	2.102994699	6.687575028	3.664179628	7.337091683	5.258064262	1.352624974	-1.734707851	2.539891948	4.952386803	7.123438333	5.630871362	-0.850016507	4.496958458	9.14152989	0.082391003	5.687652851	5.833290682	8.500346935	3.44540136	-3.478251739	6.527063052	7.503015096	0.347068303	7.397409974	1.463314749	-15.45930926	5.658176236	6.357664318
TCGA-AB-2853	-0.969154249	10.50435988	3.001354331	7.008991504	8.374166913	6.802250093	-2.276853359	3.883192292	4.213108092	8.898745493	5.950202183	5.85874974	2.261685149	5.768850444	-3.590791075	4.410393931	9.478639095	5.992298059	7.204015461	7.967793573	-0.961206566	3.435854382	6.928207188	4.651932374	2.577417597	6.300004108	-1.592158255	-3.008834217	-0.610219715	6.013574559	4.792912964	7.442350865	-0.575893903	6.333809373	10.33366328	-1.016124405	5.301869973	6.371496892	7.300280605	4.729069931	-2.115955279	8.847403646	7.87386502	-0.07202539	8.519309362	4.107680393	-6.96524883	6.633926286	5.096251996
TCGA-AB-2856	-2.153849749	11.63493609	4.287988019	6.912553737	8.43823994	6.672337988	-3.383020887	5.346880431	3.358820839	7.848972406	5.923206569	4.458455544	1.823502351	5.568206662	-10.12565068	3.230798343	9.880891799	5.480721163	7.563319992	8.501746591	-0.711244575	3.008411123	7.484136473	2.061805337	3.997412479	5.620640294	-0.381526478	-1.572615265	0.252032478	3.77829332	6.246883502	7.026495164	0.016003895	3.978029405	9.953624324	0.97817304	5.480258421	5.008329264	8.247322484	4.412043647	0.34988703	7.615535103	4.626944706	-2.281528005	7.573994602	3.604169768	-0.82628377	6.171020403	7.351057781
TCGA-AB-2857	3.302856765	9.551976342	3.482910435	7.069929212	6.750946996	7.153934291	-2.168715325	9.38705248	4.526294512	9.085014052	5.348427794	6.010881957	0.413613011	5.70780522	-10.12565068	4.893254125	10.79673862	5.635158482	6.859401728	8.41574484	2.71853296	4.575836573	6.19042952	2.953005003	7.059445959	6.172255587	0.849112484	0.123296336	0.929957318	5.3068515	8.300973806	9.582127792	4.920431913	6.799765628	9.546005546	1.843710621	5.571901458	6.563177066	10.44900785	5.6772434	3.459067321	8.225256716	8.010129387	3.847521789	8.725275007	5.276919432	1.242402976	6.977610031	8.533681917
TCGA-AB-2858	1.06396036	10.42455752	2.696104268	7.408742479	6.443616882	6.690496328	-3.077046303	4.163656833	3.966924111	9.39559158	4.90321974	5.470183167	-2.085398833	5.457834764	-10.12565068	4.650980463	10.86454266	5.62282157	6.672971505	8.139878377	0.721153391	3.761622189	6.389031545	2.687086792	3.473094157	5.431431452	-2.150869305	-4.263824195	-0.285058685	6.042529916	6.057008782	7.857753658	1.523320072	5.390857127	10.42454658	1.280194948	6.497295891	5.529374338	8.911042975	4.560000019	-0.35509263	8.083149642	7.330619119	0.669752169	8.180924235	3.741954546	-1.616262334	5.854641559	7.128206656
TCGA-AB-2859	0.656993807	9.877169146	3.717727697	6.969167535	6.744265354	6.437730187	-2.076467795	4.682270565	3.229472588	7.017469121	5.708200247	5.57649576	2.134167651	5.382790948	-10.12565068	3.067591704	10.48766262	5.889084921	6.580664882	7.896478658	1.030989629	3.125548522	6.190743035	4.144548041	3.114771627	5.216406054	-0.757270984	1.769675817	0.51835071	5.483584945	6.042429742	6.859814783	0.067354396	5.867532235	10.44281439	-1.257377957	4.856764745	5.931437578	6.963512055	3.997259806	0.463804698	7.935323354	8.011627078	0.593704754	7.812123592	3.061539334	-3.473025279	6.002553307	6.001135446
TCGA-AB-2861	0.67608	11.02517802	2.999077904	6.843463732	8.898719492	7.081401406	-9.599200156	5.785138663	5.705715742	10.22365016	5.278637859	5.065258673	6.275647955	5.577456764	-1.893886005	4.454274951	8.27867012	4.903730396	7.061619541	8.374525705	-0.04734635	2.748160771	7.105544212	2.196180222	4.663836179	7.373177236	-0.174408356	-1.842182944	4.419745119	3.076126219	5.535875275	9.069844906	2.258908836	5.363583114	9.944577596	2.010424586	4.792570829	7.215416013	10.84521765	4.603355653	-2.274561076	8.469178996	6.913658266	0.598617747	7.454790827	3.798496373	-2.020325712	6.10561955	7.99325433
TCGA-AB-2862	0.070195256	9.930900518	4.231430493	6.568947146	6.389467197	6.582497782	-2.860001067	5.634737814	3.402324772	9.170273426	5.225826805	4.490439256	5.83339515	5.283127102	-3.2139549	3.667467322	10.2590348	5.249592528	7.1445169	8.170918144	1.2034115	2.4513941	6.533472673	1.828262857	3.164166104	5.581781699	-0.122366439	-3.287856475	-1.189927494	3.683973355	5.274600836	6.763228069	2.656403188	4.396280106	10.41624329	1.988783808	6.396838282	5.997434899	8.644122474	4.053844054	-1.80349375	7.374882348	6.770945967	-2.441826231	7.401965794	7.709153377	-3.007953233	5.805250309	5.291384067
TCGA-AB-2863	0.237374622	10.62972846	2.1179094	6.543275969	7.109409824	7.268790739	-3.230325573	6.200002991	4.498069957	8.493639083	5.801950528	6.124346032	2.067781083	5.285588139	-2.627504577	6.035821664	8.398290403	5.926747875	6.716929314	7.938997984	3.058895937	4.125646205	5.960490915	2.550421449	5.14476118	6.094771358	-0.884132309	-3.517701177	-0.7306886	5.897629339	7.125244911	8.232958188	2.146709286	6.537742566	10.06296859	3.434400722	6.423811154	6.105471691	9.110302576	5.082860424	-1.247154408	9.280235115	7.458628984	-0.084127275	8.942779947	5.371626014	-0.466699442	6.469115339	7.825902019
TCGA-AB-2865	-2.989709619	10.97823666	3.92580694	6.666186332	6.033721085	6.801731788	-2.869489225	4.316280502	4.443024522	7.079281954	1.800160221	5.848774431	-0.564869435	5.611275166	-10.12565068	1.938627099	9.105982215	5.870880034	7.028092681	7.934695369	3.926741938	2.324671981	4.73933774	3.15442641	6.453254096	5.364600925	-1.505739142	-2.19302562	2.363298782	5.479787455	8.458520019	7.774295904	-0.647178198	6.039270874	9.419372489	-1.306859342	6.833214717	5.232676181	6.685774655	3.861840048	-1.593525309	7.801951184	6.33661975	5.033434703	7.709679314	1.432089314	-15.45930926	6.287097899	7.758975939
TCGA-AB-2866	-2.200697889	10.96863943	4.419919211	6.413649406	6.759408353	6.625027819	-1.613842941	4.734918317	4.142500728	9.224180935	4.992781962	5.29358005	2.221318479	5.401063822	-10.12565068	3.225965507	10.61586646	5.545824011	6.865687262	8.30373192	-1.196934086	3.412581472	7.184099126	3.202461275	3.639111411	5.59627726	1.284782153	-2.785251776	-0.628925011	2.972724002	8.281306829	6.399672346	-1.93518249	4.158927649	9.347652546	2.12897018	3.727019995	5.677344584	10.75576424	4.317316489	-3.637367126	6.959516012	7.270006383	1.04305193	7.308443673	3.948719932	-8.02622035	5.928409762	5.866482356
TCGA-AB-2867	-0.523504213	9.942200523	3.272108444	6.883259804	6.505087601	7.20052137	-9.599200156	5.32979177	2.973560372	7.597449256	5.108972608	5.904481965	3.179320486	5.210823411	-2.288466002	1.413141063	11.67163406	5.701722621	7.164515611	7.973717465	-0.864169294	0.224683277	6.26695512	1.527408343	6.579217402	6.02385638	0.883895135	-2.612477709	-0.055786718	5.655484381	8.188241756	7.922060852	-0.047812204	6.94144516	10.16695063	4.40950598	6.540990225	5.705241979	10.198825	4.6525573	-0.610104496	7.702228482	8.232779644	-0.558913552	8.663597202	-2.992188326	-4.650914005	6.641782084	9.887356298
TCGA-AB-2869	-0.186264458	10.45406465	3.767500145	6.947762834	8.02707466	6.509624187	-1.946943007	5.204713722	3.890170038	8.041640348	5.909205115	5.646059005	3.090271811	5.821548467	-10.12565068	4.413934558	10.90840169	6.274670959	6.717820466	8.076776477	1.481776113	4.180195196	6.234080759	3.823155549	3.333779755	5.570833909	-1.369892016	1.075635102	1.306477997	2.040665091	5.928964165	8.104829379	2.694106681	6.109706282	10.01888699	2.318532989	6.133588335	6.365872017	9.120814365	4.539060899	-0.889561024	7.953448019	7.306888892	-0.245394342	8.288490674	6.401344245	-6.299153435	6.416428469	8.198982974
TCGA-AB-2870	-0.396643403	10.70467344	3.017838507	7.183518566	6.475211409	6.75919262	-3.112108864	5.344365638	4.622004056	8.226807378	4.865399028	5.15031731	0.134470343	5.067900693	-1.952101524	3.690184766	10.43123762	6.055571897	7.029592003	7.962067505	2.054914364	2.44060488	6.023325769	3.518342016	6.765217092	4.902928937	-0.304704924	4.992895254	2.653177852	4.869124323	5.753218765	8.038255412	3.27788831	5.532624029	8.93248923	-0.92030038	6.703697405	6.84655999	9.27475025	3.680820583	-1.710856588	7.577968896	6.016538894	3.387979313	8.258170671	4.385918891	-2.863069961	5.899550452	8.532806153
TCGA-AB-2871	0.456056074	9.791755514	3.726948731	6.82976985	7.168045651	6.125105285	-2.838345072	5.916124549	3.924472823	9.175413856	5.436216755	5.507366981	1.202300788	5.389095961	-10.12565068	4.605410628	11.25248779	5.740233067	6.530793073	7.950515227	1.324705216	4.066752921	6.034448981	3.906128253	1.846752482	5.130877824	-1.058156784	-0.673725898	0.120411135	4.601387938	6.420102218	8.080779072	0.656478634	6.501738807	10.31801634	0.337002282	5.091616209	6.383445985	8.156480968	4.197749611	-0.623672987	8.156931596	7.231035114	0.164478379	7.87176964	4.254163894	-3.499735284	5.827905476	6.209114028
TCGA-AB-2872	1.906374141	9.716069472	3.538551135	6.305556251	6.888312962	5.805148627	-1.381404132	5.160961646	3.481514912	8.079911977	5.984784326	4.56863561	2.153079334	4.250641582	-10.12565068	2.333516565	8.447117366	5.705947101	6.456479195	8.057950374	3.760368431	4.569385668	6.785869868	1.603954856	2.395237552	5.292817051	2.575162926	-3.59606986	-0.833724245	4.539138006	9.868731479	6.53671966	2.176838716	5.467836182	10.14703067	4.295754375	5.383697254	5.515019901	8.912710758	3.957664552	1.011078435	6.496823142	8.006833825	2.591155108	6.476208775	7.080252424	2.209777898	5.644187511	9.99597826
TCGA-AB-2873	1.479696053	10.00105086	4.115846424	6.101269786	6.653160063	6.422326184	-2.152422361	5.74868922	3.221393689	9.490975839	4.79457525	5.146311516	1.10499513	4.423432034	-10.12565068	3.080377946	11.94080538	6.335414042	6.560933793	7.840520408	-0.022543299	2.524771375	7.52962792	3.146985786	4.968014694	5.456823584	0.789710066	-1.437674128	-0.110143428	4.328665392	8.447179059	6.650665816	2.894088571	5.521878828	8.533654263	1.08776411	4.605155041	6.179057461	11.39729696	3.840951221	-0.721297553	6.307069002	7.993836857	4.22552197	7.371142666	3.177386432	-1.145484985	5.921779339	5.47724614
TCGA-AB-2874	-0.677401351	10.35731821	3.399613695	6.177576263	6.626314322	6.454149421	-2.939208725	4.714143753	3.906490758	7.790729277	5.42981461	5.588229433	-1.019922401	4.956490724	-10.12565068	2.573095335	9.053446626	5.657963643	6.394073015	7.796943149	1.671723586	3.53830945	6.908982349	4.194052665	5.359082498	5.286683686	0.454512666	-3.617967479	-2.710660922	5.625870915	6.543991265	6.770684496	-0.902883029	5.831397764	9.949586995	3.524877765	7.012087754	5.168386707	10.15347559	4.527455762	-1.500043598	8.108643318	7.080100266	-0.264151026	8.015026339	3.030785163	-4.812109187	5.903454226	8.490258682
TCGA-AB-2875	-1.880211288	10.52756504	2.974370651	7.447821505	6.737482349	6.777362237	-9.599200156	4.609266382	4.346688561	8.173813304	3.992633293	5.559778754	-2.703252107	5.010313249	-2.552023834	3.790394322	10.91789919	5.571437135	6.713006846	8.133332436	0.222375578	3.174320686	6.476577964	2.764973932	4.327493752	5.587968238	-2.734895251	-3.447388218	-2.970074802	5.862217889	6.124766517	7.94269541	0.521489124	6.062704912	9.687545658	2.872313244	7.340006517	5.764582423	7.104635395	4.35886472	-0.902219745	7.869408212	6.546452894	-0.250333845	8.21749749	-0.847000507	-15.45930926	5.828088774	6.591083981
TCGA-AB-2876	0.055314299	9.771172727	2.197237122	7.120162594	7.079758875	7.289468826	-9.599200156	4.53394453	2.920180692	7.271072241	0.641661092	5.89948249	-9.078099837	5.87996126	-10.12565068	-0.128617385	9.785390491	6.524566888	6.930771981	8.097998966	-1.326735904	0.479750205	5.717451518	3.592382578	5.014388259	6.116281467	-1.851243447	0.930111143	-1.719913899	4.96224909	5.419046097	7.872090643	1.181110367	6.169146807	10.62908222	2.840905235	7.116599619	5.284438007	10.63645876	4.559160661	-1.483588441	8.097065164	8.586740487	0.504162359	8.242511904	-2.432941271	0.158915146	6.003885946	6.496472331
TCGA-AB-2877	0.610713894	10.15371958	3.544064632	6.866645734	9.331069382	6.763123494	-0.576366037	5.554368018	4.084668387	10.09747786	4.905353806	5.211060932	6.761160537	5.088512046	-3.18081241	4.028758423	9.81809633	6.302086021	6.83502314	8.276869288	2.62624739	4.034547941	6.71028234	3.874270769	1.858673752	6.010820937	0.907736966	-3.836027674	-0.548449328	0.971565388	6.292678291	8.955854676	1.250012357	6.348883774	9.894349829	4.571776467	5.460235896	7.289773265	9.884451526	4.534123948	-2.852913596	8.318215982	8.087526085	0.090016721	7.980019097	5.780083581	-4.777099573	6.02057208	9.69468135
TCGA-AB-2878	3.927781958	10.2771092	2.982387398	7.929151437	7.976593405	7.537139804	-9.599200156	8.532323828	4.754759878	8.520554256	6.285301921	6.770128367	0.970521705	5.552616847	-10.12565068	5.748002707	9.25309645	6.048515132	6.742823171	8.074996993	3.142471531	4.495306015	4.656185978	2.311239445	6.213127348	6.635025059	-1.70989164	0.823477114	1.549413461	5.562438964	7.336374749	9.328159933	3.969913696	6.098177874	9.586815317	0.924592552	5.353361716	6.807967553	9.058369011	5.58455812	0.097996055	8.998397895	7.637823296	2.001881631	8.639102179	5.560534593	2.465220789	7.088905425	6.858817609
TCGA-AB-2880	-1.118432652	10.63291722	3.241751738	7.489731182	6.695231838	7.150417407	-2.920272202	4.822141532	4.220090673	7.661811999	5.598554372	5.634384608	-3.40376971	5.57811326	-10.12565068	-0.781245971	9.932463579	5.649231759	6.850620344	8.46510794	-1.488203452	3.731651317	6.212303629	2.007736736	4.202165503	6.028803568	-0.905665371	-1.933804423	1.298704762	5.075866504	7.072431123	8.030591707	-1.778074836	5.863125051	9.390929875	1.67758609	7.207325047	5.342571326	8.623435931	4.545343828	-2.756208673	8.113366733	8.208994002	-1.993100101	8.251124667	-1.062050464	-5.877473281	6.390450827	6.415540495
TCGA-AB-2881	0.001554858	10.89461694	2.901938751	6.727674846	5.972509607	6.769673196	-1.666756793	5.108736595	4.137242112	9.202940863	4.203508307	5.450680975	-1.816838438	5.66579667	-10.12565068	2.080782583	11.53922094	5.519844392	6.979181651	8.471575371	2.458113242	4.052714419	5.727507304	3.127921389	5.108313358	5.036678782	-1.251410872	-4.608909746	1.378600527	5.018833334	7.162850858	7.643205134	4.045662704	5.672506257	10.07616109	0.006427823	6.258039942	6.410457866	9.777880022	4.297532852	-1.849082481	7.53495208	7.642058728	0.230545133	8.109673201	5.955150844	1.697990568	6.015731339	8.170387088
TCGA-AB-2882	4.287454731	10.13935509	3.157136708	6.920216297	5.962155852	6.498444868	-9.599200156	5.226422743	3.605926099	8.691733617	4.886017625	5.528609086	-0.144252199	4.922116911	-10.12565068	2.420968551	10.26489224	5.731463612	6.91645331	8.006921411	2.682840581	1.976622318	6.508077628	4.292830624	8.197263933	4.896280197	-1.546186617	-3.216379535	1.728751884	4.305112644	7.606149886	7.401545786	4.599422172	6.167053569	8.897940047	1.957233282	6.517578023	6.113074986	10.6044693	3.490892152	3.489679492	6.796072898	7.727849151	5.909363524	7.516080495	2.072671969	2.448872622	5.12509902	9.606721611
TCGA-AB-2883	1.902418907	9.190220895	3.432283378	5.783526725	8.614002802	6.165446284	-2.635201174	4.250594709	2.983179824	10.1172517	5.411013488	4.748146943	1.444846914	4.900563886	-2.992373711	3.261114382	9.324284696	5.966047244	5.845492595	7.706193433	0.048457014	2.228561137	6.092617925	2.017455585	2.34314014	5.450989129	1.458031197	4.979776546	-1.177750879	4.055291598	7.924511208	6.355728364	3.147462608	5.023209573	11.28459352	0.782361159	3.403907879	4.440513711	10.11545128	4.021796941	-1.151375989	7.194371449	7.197026228	2.774927124	7.557030975	2.652826552	1.144216077	6.186771445	7.460316921
TCGA-AB-2884	-2.746265671	10.44098602	4.435799164	6.88358655	7.5545766	6.917141619	-3.151728623	4.91463149	3.631230784	9.7986139	5.376474593	5.288157815	3.800521372	5.143116765	-10.12565068	3.157359042	12.26528242	6.08398967	7.255298661	8.339028349	-1.015229096	3.512459256	7.18990598	3.502506	4.986911957	5.589970292	0.863034732	-1.445751876	2.078174741	5.319930453	8.536493468	7.070333173	0.264618797	5.43913508	9.754772792	-0.736822087	6.059133886	6.623646027	11.99402376	4.095119853	-2.701849641	7.380446092	7.604906612	8.380342614	7.632959028	1.230886277	-9.873758175	6.12808604	5.525989937
TCGA-AB-2885	-1.23684415	10.44201594	4.130130203	7.926944211	6.113352681	6.752671193	-2.760227755	5.889308429	5.003806531	7.881322068	5.583079154	5.970317498	1.929670771	5.137014434	-3.115604018	3.544139883	11.08871999	5.970583219	6.570418826	7.925195414	5.396649494	3.165064645	4.94584029	2.867486075	6.140007329	5.153440809	-1.904196257	1.933179961	1.990905861	6.535227358	5.619333588	6.701937613	-1.793283351	6.738990622	9.869360692	-3.315820177	4.863306851	6.500112734	8.925391345	4.877545699	-2.747971524	7.522557165	7.491514592	0.739544785	8.692410617	2.80770625	-6.373979547	6.360212131	7.235758788
TCGA-AB-2886	-0.219354022	9.892503551	2.527397824	7.772799746	6.373957845	6.80951268	-9.599200156	4.223880453	3.982934054	7.178787827	4.014386117	5.751883919	-2.652937955	5.456761298	-2.500295129	4.719063976	10.51489387	5.739518467	6.870716637	8.038412932	0.724634491	3.891274338	5.618539545	2.960908262	1.67710395	5.590931695	-3.364824299	-5.685697344	-2.423903692	6.217382384	4.559644927	7.543902045	-0.488722463	5.837172254	9.832361069	1.180497032	7.64161332	6.373193564	5.910481925	4.316197446	-0.950499955	8.149125414	7.657438377	-0.78100824	8.192233924	-2.452869161	-5.226787968	5.689880416	5.683192613
TCGA-AB-2888	-0.629836725	9.4341735	3.115463962	6.838994835	5.827296192	6.253257351	-2.509284737	3.699519006	3.046130614	8.305844347	3.558097362	5.483435829	0.272979818	5.190613797	-2.310500896	3.106637096	10.48127408	6.327116176	5.917422896	8.096389912	-1.259285388	1.696732687	6.045377415	3.868249452	9.043134773	5.160180832	0.558421839	2.028417405	1.742682182	5.143219544	8.488807961	7.127922094	1.558504375	4.960444778	9.262772963	1.559130303	6.962544627	5.668206071	10.19971872	3.92638778	-3.119652335	6.4206375	7.910309524	1.73862834	7.60080843	2.818623162	-5.929499894	5.531286886	8.004719115
TCGA-AB-2889	-1.360904502	10.57121154	3.485829271	6.793768679	6.409181432	6.674206798	-9.599200156	4.922528811	4.053087872	8.445201427	4.0136019	5.664947364	0.158434295	5.234506638	-10.12565068	2.612008612	10.64653915	5.743751091	6.893253975	8.057872074	3.99998436	2.100472927	6.250030163	4.009717167	5.758836967	4.98064167	-1.993581922	-3.463572036	0.57756848	5.17904181	5.593318708	7.949129407	3.5209992	5.17883335	10.0577904	-0.815703471	6.420308371	5.586540639	9.970759442	3.978631917	-1.869692232	7.825068662	6.863908535	-0.055083811	8.163948948	5.862322675	2.04438714	5.620323105	7.432010059
TCGA-AB-2890	-0.04391638	9.296868293	4.053796208	7.113425996	5.419967481	6.618322189	-2.790531178	6.132498752	3.17857678	7.967870962	2.804297552	5.804298637	0.813098438	5.249238222	-10.12565068	2.749050725	11.23330149	5.81128886	6.724559414	8.344075281	4.042128811	2.7277202	4.716386598	2.583681246	5.14235266	5.076267839	0.451347464	4.626353654	0.485661687	6.096716975	8.151767326	6.674697699	1.609139507	6.552592269	9.597504804	0.6878684	5.739950927	6.265500679	9.755672821	3.775948219	-1.329879921	6.582081322	9.189716492	-1.151828596	7.701859628	-2.653762761	-6.147787863	5.751723747	8.376707228
TCGA-AB-2891	0.367815069	10.6231968	3.657775101	7.072430421	7.196131957	6.990673539	-9.599200156	5.390348071	4.811770544	8.292037373	4.199215807	5.497805349	1.270311955	5.327330439	-3.300746379	3.409303137	9.676533598	6.196876118	6.783074136	8.246758864	0.814144403	3.608407827	7.311404817	1.869525481	6.745927004	5.812891491	0.606778546	-5.545528324	0.914901815	5.625626519	7.333292169	8.092830064	2.70083614	6.304373796	9.471910161	-0.546516371	6.491020919	5.854843649	11.66343033	4.68979943	-0.490898494	7.963886044	7.971098278	3.30481492	8.692514404	-1.092271153	-2.779024564	6.385649593	7.557787248
TCGA-AB-2892	-0.050487193	10.42942561	3.255425004	6.558024888	6.239724562	6.987655982	-2.96661613	4.661956002	3.620529125	9.669705492	4.058139227	5.788938419	1.785805613	5.406437606	-10.12565068	3.980667226	10.49961266	6.000448489	6.757739054	8.060889855	2.445812172	1.246103852	6.089070316	2.643896741	6.238369693	5.221577314	0.876841143	0.774520328	1.076526896	5.378442612	5.514583326	7.818129544	2.59279811	5.4648282	9.774563446	0.699635842	6.238816055	5.666354723	8.438109353	4.180760639	-4.03637249	7.520841355	7.907236345	1.061583765	8.146397862	5.186015695	-0.732915424	5.939155361	7.716905139
TCGA-AB-2893	-0.810158416	10.81978239	5.031131941	6.791886105	9.237403501	7.142833872	-0.480822195	4.123523368	3.229037841	8.659482766	6.154280734	5.200839612	3.708881974	5.828070768	-4.036427434	2.862468238	9.28575665	5.671365619	7.57546072	8.31530501	-2.485312683	2.686515787	7.416029391	3.794520346	4.003312259	6.725757456	1.022309931	-3.005553473	1.042283238	3.891981753	9.608646487	7.141274591	-0.656455638	3.532123186	9.149250192	0.618646434	3.671607916	5.816893108	10.93407268	4.864617303	-3.211493579	7.085485165	6.45583324	-1.979724588	8.130181967	-2.050271047	-4.770868627	6.525747304	8.10104615
TCGA-AB-2894	0.785227487	10.37675969	3.404801965	6.573013292	10.00494523	6.94065624	-9.599200156	5.479434251	4.311386157	9.648639239	6.070587913	5.492506234	3.526796247	5.70544354	-10.12565068	2.950579208	8.176857547	5.960588713	7.247058555	8.003153389	-0.662732773	5.332852532	5.093554444	3.604246656	3.175790061	7.040048811	0.40612644	4.298190361	-2.012928277	1.263110307	6.681057532	8.730748804	0.169488493	5.544552795	10.95265872	3.812877971	3.109378157	5.617235774	9.180520609	4.598900224	-2.673680687	8.353426255	7.823661385	3.048147869	7.89538143	2.015551231	-6.265545779	6.409307699	8.009227353
TCGA-AB-2895	-0.003166667	10.71128224	4.425695967	7.13357958	7.840097227	6.350633626	-9.599200156	4.598875042	3.976210786	7.377978402	5.135209651	5.613217018	1.779804541	5.331139193	-10.12565068	3.399126723	10.70444471	6.593587991	6.603128998	7.974846886	2.037801782	3.218128712	6.588674496	5.094401568	3.969792133	5.370049529	-1.69976667	-5.310484243	1.523746511	4.503482431	3.175736371	7.252317417	2.281542683	6.48885348	9.687047748	0.808420134	7.242771014	6.557501261	5.804314576	4.233266243	0.151786579	7.596867878	8.394059923	-0.07827292	8.065311279	5.257564873	-3.844674804	6.023752039	7.747842209
TCGA-AB-2896	-2.083553624	10.68292755	3.448236974	7.122183209	7.761832117	7.162848666	-9.599200156	4.780052646	4.729268612	5.6138489	5.57975705	5.24515418	1.803145731	6.346303113	-3.273153804	3.247772513	9.145145687	5.534878763	6.199088606	8.379788022	-0.546471334	2.383832502	6.151226776	3.720717871	3.525338809	5.894657831	-1.071758271	-2.945459674	2.71296846	4.062890037	6.243519763	7.656746663	0.550562734	5.654428594	10.35782321	1.836111353	6.245764054	6.132430897	7.478011298	4.508314724	-0.487753314	8.033977516	7.239308383	-0.869690572	8.049733704	5.283575365	-9.597964974	6.032094246	7.091575442
TCGA-AB-2897	-0.39581098	10.46940774	4.393390517	6.023291186	6.567011161	6.130906043	-2.968858724	5.309902566	0.287349605	9.842284699	6.198449289	4.138591581	2.358185661	4.714314197	-10.12565068	1.793482121	8.892942867	5.655938901	6.532965213	8.186894553	4.511058524	3.180204927	6.927831385	1.459989843	1.440436661	5.12708942	1.336922809	-3.510276318	-1.321636313	4.008422621	10.1583558	6.664961136	0.782546487	4.583633592	10.48879543	4.011360534	5.831559217	6.187607884	10.10428557	3.952358615	-0.113847457	6.953298544	8.545070186	0.245376524	6.929347894	7.935449393	-2.15039331	5.360170777	10.88980367
TCGA-AB-2898	3.593809441	9.807542708	5.146139099	6.959885283	6.391732206	6.440806383	-9.599200156	6.673038368	3.887890881	8.83978024	5.769923409	5.480812745	1.389681551	4.72760721	-3.137136515	3.34475155	10.44044689	6.047653358	6.712851087	7.735264707	3.462792064	3.649201411	6.419734469	3.846107821	6.215464013	4.669625882	0.228251245	-1.408083402	-1.66212651	5.644270182	6.666462708	7.365461007	2.822158075	5.312700266	9.564614973	3.891936406	6.086502237	5.313495105	9.496005486	3.727333975	0.614638176	7.388206564	7.55567641	0.982801324	7.348606594	3.85571654	1.355630827	5.404965667	7.095911714
TCGA-AB-2899	0.795615207	9.96452031	3.748855189	7.252553402	6.284515829	6.553763558	-9.599200156	5.469839722	3.6677961	9.153861853	4.7983685	5.850350216	2.341098659	5.293361826	-2.167689048	4.1462882	10.24451552	5.873835436	6.811595198	7.955195451	3.799146952	1.659257003	5.387296668	3.215612526	4.41806535	5.102673821	1.153889307	2.531742802	1.19942155	6.112102814	7.666948252	7.428716226	3.162151647	5.873078184	9.422566617	-0.503632433	5.697674443	5.929070217	9.98320963	3.736435526	-0.508273952	7.185655874	7.332293864	4.001347594	7.784045113	3.687532352	1.868838846	5.944144173	6.90823414
TCGA-AB-2900	-1.447101664	10.58152089	4.297001857	6.736202573	7.194676949	7.217241938	-2.950905558	5.216928145	3.763024131	10.42641962	5.024809825	5.493701641	1.956957457	5.215687951	-10.12565068	2.840574123	12.75416216	5.400540031	6.786514024	8.51053258	-1.395002215	4.048745355	7.396147465	2.355656622	3.005833065	5.545137197	0.37725506	-1.403103435	-1.866195493	3.670065162	8.014973496	7.635192798	0.553871595	5.114916066	9.673778691	-2.563423006	4.109586936	5.936175106	10.67888034	4.254891179	-2.028289989	7.303934847	8.432850208	8.912307089	7.726002052	2.098358239	-5.285927684	6.066851351	6.798369454
TCGA-AB-2901	-1.199490824	10.36980585	4.237346699	7.507557378	6.186975999	6.931526387	-9.599200156	5.693424099	4.605614519	8.729488057	3.414407758	5.706636155	1.650079234	4.962955878	-10.12565068	5.268628388	10.04471478	6.372636991	6.783007737	7.75348547	2.170477099	3.455621981	6.365866169	3.749692382	5.400499606	5.263397925	-2.471837722	-4.062879201	1.910642687	4.703940166	7.511148042	8.122218751	4.525692161	6.349404878	9.356661199	0.163831519	6.001129313	6.808097416	5.168867663	4.782226996	-0.007552398	7.880750124	7.221758223	-1.866133445	8.137903056	-0.015218431	-5.172252689	6.693381072	9.125511609
TCGA-AB-2908	1.504442777	10.81999413	3.448228662	7.329644127	7.037400126	6.778535484	-9.599200156	7.157643829	4.377650566	10.44470644	4.983043523	5.50400878	1.908855195	5.219584041	-3.538582696	3.44201639	10.92859949	4.535007014	6.930653912	8.405961269	5.218657353	3.947354074	6.115752878	1.989680026	7.263758672	5.262517895	-2.095604436	-0.431388669	2.167636983	5.211535617	10.01456365	7.257223262	1.937799368	5.420372698	10.1400694	0.115711412	4.105912252	5.804962398	11.8123991	4.398282521	0.739274239	7.085918717	8.183012144	0.585925262	7.918027181	6.888083863	0.760720868	5.917265615	9.335236059
TCGA-AB-2910	1.529189357	11.4664604	4.376732282	7.122613209	9.438464468	6.678542758	-1.638234908	4.66123602	4.978750464	9.756072052	5.667920706	6.156056184	4.313167483	6.260968258	-10.12565068	4.023983419	8.38921516	5.636619834	7.254142843	8.475484792	-1.08490652	3.329534735	8.906624402	3.124798801	6.418211496	6.236993334	0.529417618	-4.199335044	0.456438621	3.898636101	8.739892157	6.712108217	-0.093389339	5.648971739	9.708670509	1.568228517	4.207851129	5.341304424	10.92683473	4.822557876	-5.435383555	8.748055801	6.090745909	3.600852785	8.242560282	5.340656438	-2.156003881	6.382001776	4.730807524
TCGA-AB-2911	-0.219838893	9.145001001	4.066025051	7.040232792	7.004680723	6.81209448	-2.614668474	4.808235486	3.05143725	10.84000378	5.295448503	5.456572609	2.099086351	4.740862128	-1.459497523	2.528280902	10.88553953	6.979536125	6.609363605	7.97345188	0.145039813	4.612731284	5.826639141	2.753555313	5.525587421	5.344998117	0.498218515	-0.580663286	1.036847889	5.311139252	7.78825422	6.966017371	0.549361214	5.59497169	9.44292607	0.957996021	5.045673273	6.530353655	9.521724527	3.486004752	-4.475750054	5.658518804	8.171188289	-0.58709774	6.624954242	3.411225488	-4.050624983	4.6701711	6.76515577
TCGA-AB-2912	1.478197088	10.22600035	2.291742836	6.688244694	7.251707592	7.355496657	-2.748312559	3.975509597	4.639229114	9.338093376	4.753271152	6.595651731	1.85219112	5.328266834	-10.12565068	5.131093234	10.79839222	6.739870035	6.593076927	7.79772272	0.555935574	1.334925653	5.955524994	1.429019942	2.888462578	6.11316774	-0.575377859	3.191405329	1.156825198	6.178471958	7.716799991	7.845958302	2.219321834	7.06889854	9.859591979	-1.984920651	6.126080777	5.953208524	9.72619888	5.171063387	-0.299976995	7.716454039	8.024402338	1.28506566	8.624989097	1.982781024	0.567371706	6.658635688	5.088083018
TCGA-AB-2913	-1.581415281	10.59916405	3.356864853	6.996301534	7.867063141	6.494799992	-9.599200156	4.25945401	4.478672629	9.405068038	5.531865076	5.803291193	3.187489476	5.08198214	-10.12565068	4.213835182	9.811676691	6.065855695	6.604078693	7.831876414	1.027958641	3.859853936	5.999952606	4.569528412	3.916134238	5.529834442	0.60241381	-3.390369291	1.216986479	4.045708996	5.597596952	6.812438179	-0.324514717	6.326764559	10.36342764	0.309704905	5.847711652	6.790229843	7.822344132	4.557895915	1.018510835	8.453015448	8.790602559	1.348111489	8.254658044	5.54112965	-2.525822407	6.100032369	6.452161692
TCGA-AB-2914	-0.273218885	10.36849357	2.241852434	6.753994104	6.521526791	6.807095834	-9.599200156	5.415457917	4.533322195	7.527563278	-0.005949334	5.772695048	0.77384592	5.54372977	-3.047998843	3.722435554	9.81036363	5.877584483	6.664866735	7.793481497	3.148040445	3.225144355	5.106913952	2.264761016	6.823595496	5.565234555	-1.368739533	-4.795455398	0.696515223	5.878412799	6.149385629	8.128489211	3.479316002	6.80449532	10.18420539	-2.672166565	6.645514068	6.623500835	8.06007714	4.597179921	-3.810927877	8.201112282	7.683289063	1.369433332	8.705102012	2.820959285	-6.981788383	6.214447415	7.330586021
TCGA-AB-2915	-1.323141808	10.32233174	4.09052975	7.093485467	6.572003877	6.727211572	-9.599200156	8.335537654	3.836894637	7.619483694	5.201044403	5.662119692	1.055756018	5.162206286	-10.12565068	2.619183856	10.72002349	5.907160577	7.073113014	8.251133092	2.353210643	2.370282207	6.133829814	4.781196013	7.105477563	5.974053261	4.189877338	2.928505697	-0.668158673	6.040094407	7.578641352	6.964004353	3.447542079	6.384436839	9.328376891	1.390404088	5.454723492	6.042526537	8.517363046	4.310546191	0.71298016	7.112511308	8.574345251	0.056415404	8.161504778	1.014420337	-8.884679523	6.653987739	8.366853324
TCGA-AB-2916	-1.705376637	9.481733115	3.907690252	6.511803198	5.87871291	6.284287253	-1.800385806	3.442736453	2.874367368	9.095875089	4.933653576	5.882411467	1.316322049	4.554929316	-10.12565068	3.580642606	11.21964551	6.628277742	7.077034914	7.345337034	0.080846336	1.469611897	5.725665049	3.885480972	6.739901358	4.981864531	0.422732333	2.744768859	-2.020402712	6.042204958	7.516134253	6.035818257	1.978401647	5.929470578	9.227141948	2.62343117	6.430720364	6.016895913	8.45618835	3.23903535	-3.931702818	6.012450288	7.701819496	1.646180124	7.745828475	-1.692867365	-3.685753696	5.492105368	6.437422505
TCGA-AB-2917	1.560600269	9.556712887	2.768190379	6.982571075	6.766058741	6.740232134	-2.844577178	5.231481893	3.341520691	9.345286113	5.113819125	6.476513945	2.754514597	5.708127445	-3.198750232	4.514179372	9.425829143	6.102639862	6.521167994	7.740888525	2.052814865	3.560441311	4.88344106	2.91943305	6.387251661	5.876708916	1.518496092	-2.875906463	2.209289254	5.301503832	8.573041763	8.074842932	-0.212806678	6.690912974	10.25593687	-0.537571121	4.873961363	5.791763323	8.713867211	4.549210439	-4.285540193	7.952308321	9.021075254	2.182012545	8.347526489	2.255486267	-6.21411557	6.292772472	7.937085515
TCGA-AB-2918	-0.19670136	11.06961146	3.208910536	7.412908008	7.777309471	7.006729262	-3.265601527	5.459653804	4.830497807	9.39744977	4.102506703	5.512790722	1.187408655	5.962943534	-3.613890273	4.015345359	8.871831509	5.278097208	7.151190598	8.488381214	0.947888257	3.116840814	6.724964973	2.55851852	5.631078546	5.95924054	-2.295120796	-2.463616027	-1.258007277	4.020083209	6.178537154	8.157013319	0.433110273	5.203776606	10.30936157	-3.360712771	6.050728172	6.452489029	7.702671268	4.836847182	-1.211183611	8.771107649	6.940482564	-1.846951414	8.103217173	3.989060833	-1.446510318	6.462901977	7.915673588
TCGA-AB-2919	0.895953928	10.17733746	4.346228393	7.291432217	8.01188197	6.326373162	-9.599200156	4.860298002	3.395355537	7.704683383	5.163927933	5.224743644	4.283496363	5.469860746	-1.963652204	4.499028947	9.753730391	6.567375672	7.040821826	8.07088667	2.315941234	3.772182977	6.072126673	4.323920727	-1.173607698	5.204438628	-0.588136572	-2.287512376	0.259484997	3.760273029	4.081555244	7.589367399	-0.647907261	5.784077268	10.35729031	3.720248831	5.17837104	6.713930617	8.90582199	4.04262837	-0.043720504	8.204277964	8.762034107	-0.524608571	7.93224042	5.175489933	-3.489227133	5.482043298	6.941129576
TCGA-AB-2920	0.907668274	11.51692616	3.436174693	6.859497165	7.112064709	7.126275017	-9.599200156	6.165149185	5.131476155	9.951531004	6.101201144	5.578352612	1.806958078	4.031524911	-3.575160544	4.295378529	8.751249089	5.139418342	6.482612828	8.220353802	4.874090912	5.044901989	6.380547248	0.512465599	4.635151089	4.459255663	-2.65632384	-4.401175604	2.122592728	5.591707526	8.461125719	7.355684487	-1.473029457	4.331793247	8.554855357	-2.718375331	5.425570506	6.328371051	9.403109072	3.090725889	-3.91656141	6.121545155	5.285528077	-0.637663381	6.321000894	7.109474951	-3.316836909	3.220904944	8.34353643
TCGA-AB-2921	-2.43689298	11.08094859	3.435020635	7.126390234	8.024667938	6.627529868	-9.599200156	5.258481919	4.000025158	7.686666539	5.674079382	5.289713922	2.915450749	6.013419639	-3.064606118	3.332416982	10.29893931	5.313646347	7.264945542	8.521998039	0.530918425	3.753197326	6.981246584	3.595583184	3.976917811	5.655742229	-1.916362422	-2.984433645	0.099972804	4.920673647	7.48933595	7.399195399	0.144332086	4.727548264	10.32941281	-0.816128423	5.870311607	5.802802846	7.972839464	4.725929275	-0.370852907	8.168330194	6.072489317	-0.397349326	7.939068483	5.475736933	-15.45930926	5.915433179	7.470743614
TCGA-AB-2924	-1.916033668	10.7286571	3.912050121	6.748020488	8.431198229	6.39503061	-9.599200156	5.755529718	3.680293035	10.84108855	5.886413733	5.27846554	2.53180053	5.334463662	-10.12565068	3.346082207	11.50238999	5.930360961	6.90186328	8.016135721	-0.361057826	3.259296031	6.969532272	4.534451297	4.691596559	5.036819667	0.389171713	-4.098247534	-3.821313242	4.407194806	7.441359676	7.407722904	-2.096474975	5.653603691	9.402814705	-1.023288107	6.142464887	5.709869394	9.680233713	3.960769699	-2.273153544	7.337401449	7.427564097	-0.971853173	7.833045999	2.148705606	-4.065237599	6.018251576	6.181888646
TCGA-AB-2925	0.120581504	11.23344056	3.770806723	6.839666596	8.784105825	6.507682235	-0.595735464	5.321045698	3.215439742	8.978276716	5.591835357	4.670133396	3.385000785	5.333814566	-2.893326259	3.263830019	8.870531077	5.805791069	7.412079919	8.345130785	-1.375129952	2.727494771	7.939383068	3.51415765	3.617710849	5.741817821	1.502352025	1.913278601	-0.113478118	4.346574904	6.631677337	7.335083086	0.000926792	3.696545011	9.717235619	1.780559408	5.42900225	4.689351693	9.8334726	4.214788399	-2.666983182	7.379121743	6.558826079	-1.545369238	7.611821235	3.349868384	-3.312313777	5.939681146	6.93040221
TCGA-AB-2927	2.421583078	9.844898164	3.326967514	6.908825737	5.882228885	6.476794955	-1.150821868	5.784736222	3.480044558	12.10272138	4.750342825	5.077709389	1.326378555	5.206884377	-2.485040001	3.527928629	10.54217016	4.77810984	6.920535811	8.478754201	3.502914673	2.120075226	5.106412311	2.009100915	5.159832947	4.830917341	1.640733698	-2.167460611	1.515162743	5.273920697	8.81654032	7.59254255	2.539353664	5.577737684	9.998844849	0.502166077	4.630447768	6.783059533	12.80305272	3.864772286	-0.136988403	6.836144478	9.258701085	-0.204178613	7.271102129	1.340130936	2.129085599	5.816411734	7.857208713
TCGA-AB-2928	-0.116074923	10.65385498	4.43091662	6.998962111	6.707690694	6.69516829	-9.599200156	4.753429215	5.46672185	8.876728704	5.593907205	5.92561605	0.247177407	5.127481488	-1.999246156	4.011084387	10.10490212	5.812896307	6.64543188	8.145420783	2.663577935	4.756404383	5.591838372	3.795300111	6.005017918	5.117596993	-1.766807169	1.9845537	2.011368501	5.16841546	7.003308331	7.924530318	-1.238712416	5.820966118	10.03712776	1.614779405	5.542364567	6.650533542	8.136975737	4.361103266	-0.222129239	8.237618353	7.395424864	-0.052274949	8.066949295	4.439194006	-6.373004372	5.313415222	6.457149169
TCGA-AB-2929	-0.397185687	11.02804066	4.290509811	7.594869134	6.069993625	6.751718628	-9.599200156	5.738146283	3.870536791	5.781280527	5.137021744	6.057693607	0.468436553	5.686326034	-3.429000112	3.748256432	11.04364001	5.907463803	7.308188179	8.105616027	6.050092267	2.218252065	5.379336232	3.136396255	4.438894158	5.098343906	-1.270129324	-2.079498587	1.958271401	6.506626326	7.483180233	6.561494523	-0.091916832	6.683056311	9.61214372	-0.493571467	4.879747912	6.387504217	6.769557618	4.591036344	-1.101050064	8.128307432	7.749360686	-0.334347872	8.039151425	-0.366705866	-7.074703407	5.656146342	7.194172586
TCGA-AB-2930	-1.25856453	11.0816111	3.21567228	7.31819353	8.360176032	6.719607084	-1.485957051	4.939537008	4.249147522	5.182199979	4.86686771	5.377833272	1.573938527	6.10782919	-10.12565068	3.961725189	10.35656776	5.766136556	7.206255752	8.387871333	0.418166803	3.721833841	6.596153107	3.069219698	4.225109293	5.704672974	-1.189303058	-5.095449965	-1.642226656	4.312063364	6.933391892	6.781927893	-1.862428592	5.234555171	10.34684843	-0.472805439	6.222906545	6.425496284	9.568601638	4.71086498	-3.548826239	8.368186108	7.045827127	-1.997942753	7.967885362	4.005688843	-8.358248184	6.106300912	7.244563507
TCGA-AB-2931	1.309144446	10.96043763	4.18533097	7.414560665	7.795158476	6.719790218	-3.280438394	5.261475653	3.025616767	8.354241526	5.033587074	5.569263459	2.331309133	5.840926351	-10.12565068	4.325121838	10.92139851	6.172955707	7.392935697	8.313104868	1.160938625	3.255972094	6.471477166	4.097102674	4.404121211	5.775938135	-1.597187383	-1.707589092	0.963951532	0.5936779	6.124333423	8.319795994	2.385943762	6.16355833	9.61278852	0.156688682	6.565876495	7.050098116	8.811957334	4.604249889	0.671597163	8.043836902	7.335946423	-1.507050987	8.072397032	5.237338999	-10.0264237	6.326068182	8.261071108
TCGA-AB-2932	0.630843204	10.67624447	4.612248099	6.758934057	8.032443245	6.549802413	-2.092533899	4.150409033	3.570558429	8.270455187	5.899996376	4.958558958	2.028394199	5.134279363	-10.12565068	2.946841762	11.16211074	5.241279918	7.105207784	8.361236701	-1.084116773	2.745042981	7.392626283	3.319226657	3.067328126	4.712148819	0.599456936	-3.878928528	-1.888118927	3.892526042	6.99206566	6.397529979	0.111105763	3.96571939	9.302626669	-0.919273655	5.978212331	5.487122551	9.735554058	3.594404599	-3.178969228	6.01269611	6.267924225	1.6525462	7.217078743	2.750146083	-1.607973691	5.64887944	5.558324449
TCGA-AB-2933	-0.345159236	10.2107106	3.288983097	6.430460877	6.587944041	6.906907377	-9.599200156	5.747004395	3.840006895	7.780837404	5.718620971	5.97591587	-0.126900987	5.356677978	-10.12565068	4.728590736	10.5437909	5.809496348	6.81445238	8.000790518	2.012074552	1.365465242	5.347409705	3.683165809	5.85237179	5.224985416	-0.162969226	2.095531689	1.829738086	5.494805027	8.100705161	7.883834715	-0.867466985	5.298773863	9.909026245	0.413935621	5.628188857	6.378037513	10.78506211	4.190728404	-3.040992807	6.763120276	6.49619983	1.485691563	8.093022274	3.036814512	-5.047825913	5.982268131	7.377281754
TCGA-AB-2934	-0.080589341	10.52488493	4.061597125	6.873827456	5.965524893	6.268880857	-9.599200156	5.684521164	3.521890462	10.67537059	4.947581574	5.345110534	0.369555727	5.106591494	-10.12565068	2.912341414	11.43395798	5.843945058	7.130003274	8.102049683	1.382314091	3.086338443	6.280202913	4.519815136	5.357659709	5.162109638	-1.684493454	-2.885599326	2.390404813	4.66656197	7.909404054	6.082449716	1.770030178	4.714912458	9.325419755	2.324240546	5.744136108	6.758025817	9.105242464	3.592834827	-2.279120203	7.091459689	7.136565123	2.534507274	7.385706214	2.813689534	-9.822642507	5.728938168	7.055331942
TCGA-AB-2935	2.212814263	10.10724243	3.596177531	7.066913915	6.498382823	6.479105738	-1.163913726	5.68357359	4.433657583	10.33600155	4.722468782	5.645192961	1.448827617	5.465283947	-3.450042097	5.02178009	9.676294826	5.836684855	6.780451109	8.38763907	3.644499686	4.422743009	5.940823111	2.5218966	6.093873449	5.695666625	-0.758948017	1.345037961	1.457749249	5.628995643	8.247218668	8.107418522	3.538501964	5.566360192	10.05393037	0.43160615	5.256319128	6.456522666	9.899710265	4.788903231	-0.731749615	7.899817642	7.871381419	1.857315631	7.571874537	4.680539298	0.815023511	5.987824715	8.083405306
TCGA-AB-2936	0.611186183	10.20751169	4.434375477	7.35002724	5.944748319	6.390889377	-9.599200156	8.636614962	2.892539668	8.133693618	3.866988761	5.938123229	1.583674817	5.286402912	-3.376842283	3.474464539	11.85858234	5.437377833	6.660384278	8.266386019	4.988336108	3.281025655	4.456446843	4.489061553	4.008141529	4.669140829	-0.728868086	-1.263001341	1.273717619	5.588883217	8.806246356	7.2597215	-0.086607287	6.574965797	9.641778397	-0.157841911	4.345837712	6.897487447	9.228501527	3.792737014	-1.449793664	7.230376512	8.770183543	0.162811799	8.200268163	-1.320619771	-2.178573861	5.808543346	6.984252401
TCGA-AB-2937	-0.982277786	9.649522034	4.006493961	6.493009934	5.170003403	7.822363367	-9.599200156	5.006435703	3.26599418	8.019132023	0.619789701	6.141886368	-3.37428833	4.192941168	-10.12565068	3.240673577	10.39286407	5.387148012	5.93893714	8.06554084	1.376457009	4.37665958	6.819272528	-0.62088273	2.37115261	4.313211808	-2.636783017	-2.9172344	-2.650591405	5.504106262	4.707526581	6.722772447	0.36558888	4.692397058	9.94379978	-0.080312257	6.371380865	5.074573775	6.477521128	2.246041545	-0.439075538	5.811926854	6.117413783	-1.588815557	5.760827725	4.625357011	-3.957939997	2.648530102	7.144816748
TCGA-AB-2938	4.084840625	8.668528147	3.133104324	6.595739342	6.249687721	6.735747326	-9.599200156	7.945651391	4.028100354	8.275624674	5.436816393	5.692783848	-0.237713402	5.547693961	-10.12565068	4.550404257	10.79689925	5.957255485	7.150760986	8.204110072	3.347427356	5.54516784	4.630154402	4.081425741	5.070102855	6.152435604	1.367824983	1.012321329	1.149408961	2.44512684	7.922578879	9.009132177	6.016272063	6.174257512	9.688520225	0.824945937	4.256035498	6.284294373	8.130578018	5.228899932	4.892823458	8.261469011	7.209397989	5.756505643	8.240242458	2.208308592	2.572306378	7.224754689	7.091623014
TCGA-AB-2939	-0.480900056	8.649759168	3.862747477	7.50329991	6.772173171	6.503034272	-3.197085443	5.974025535	4.238759944	7.994138083	4.717113309	5.821708019	1.068849395	4.07419248	-10.12565068	1.549056842	9.725647122	6.010515484	6.751260973	7.830707874	0.892919716	2.084188495	7.29881637	3.258223598	6.175860462	4.639957667	-0.23773094	-2.967185357	-1.857387048	5.3368584	7.740813128	7.175528509	1.758034835	5.523888432	9.60554569	2.244361585	6.598976109	5.221465443	10.02067828	4.479130572	1.431491762	6.916523567	8.2595984	0.490475551	8.265160604	5.490264605	-2.14385492	5.600504815	6.711991537
TCGA-AB-2940	1.698285833	10.04317604	3.220035007	7.285932042	5.376166173	6.767931274	-9.599200156	7.013645843	3.45842324	6.487655766	5.350111124	5.400687533	-0.841982066	5.628216499	-2.369646925	1.237210021	9.865161591	5.940984056	7.22801558	8.050409437	-0.178893655	3.7173121	5.797600706	3.340882062	5.305489027	5.563253572	0.963320421	0.433530886	-0.722153135	4.152841182	6.728426446	7.882494147	1.981727611	5.874041702	9.610550446	2.838164014	6.50711328	5.62977165	7.656472909	4.515754841	-0.609095766	8.405533117	7.030136787	0.322296195	8.202960493	2.198391146	-1.037034121	6.31995018	7.075545719
TCGA-AB-2941	2.055445495	9.92887742	4.284239031	7.18639547	6.921333182	7.22094335	-3.269535591	6.224664904	4.859457769	9.168182491	4.894781767	6.115753637	1.112545154	5.994108384	-2.666348745	7.208458814	13.73858901	6.011496021	7.79125979	8.857387106	2.113731137	5.903333966	5.51618577	2.768565545	6.251770444	6.484959453	-2.301481191	3.647285783	-0.095028671	5.552176942	8.909713395	8.299809205	6.862879382	8.738600112	10.89510586	-0.218230433	5.913904013	6.933016398	9.662552821	5.557184442	-1.217450838	8.425587116	8.474588487	-0.283293837	8.822336593	-1.24898675	-8.17629055	6.799278371	7.255996693
TCGA-AB-2942	-1.595493852	10.47925664	2.682879983	6.916443687	6.134972502	7.283015587	-9.599200156	4.875332278	4.143453938	10.10400294	2.854550348	5.860368124	-2.473166322	5.651746184	-10.12565068	0.528482406	11.02914994	5.619649271	6.917786539	8.304746488	0.818723246	2.50890492	5.599395595	2.95883294	6.361256266	5.815080182	-0.844600865	-1.747974681	0.819745256	5.129671269	6.511673025	8.324117443	2.500236787	5.694820521	10.1449548	0.244574361	6.251202988	5.744823195	9.755208832	4.134550632	-2.141663645	7.407883848	8.135635229	0.264133695	8.274559472	4.480479355	0.017227574	5.492262065	8.360090081
TCGA-AB-2943	1.065278766	10.7215777	4.098497563	8.160061824	7.167411066	7.00288148	-9.599200156	7.962871636	3.310754394	9.942070542	5.731932561	6.163666757	1.11230837	5.686522448	-3.580492404	3.293058181	12.11196816	6.039028076	7.397076277	8.379913446	4.20927113	3.196960234	5.532006922	3.521672236	5.176693224	5.673987382	0.094025052	0.630535617	-0.597549066	6.429026297	7.027935577	8.127331008	2.16029488	6.143703645	9.47270459	0.186299945	4.246093751	6.058882398	9.386212346	4.407532802	-0.100734554	7.298644975	7.880564765	1.460357329	8.086565772	2.155274783	-0.38594614	6.006797601	6.838515825
TCGA-AB-2944	-0.132956815	11.00481524	4.25788574	7.140471416	6.16766183	6.614719628	-9.599200156	6.586182836	4.002388492	9.855643384	3.739910886	5.892736005	1.203341813	5.375989893	-1.857903509	3.642461831	9.128683617	5.853715782	6.847348968	8.211688244	5.790109376	3.986795694	5.539703821	2.898643013	8.021615443	5.101099507	-2.842619594	-6.481538104	2.662362091	5.823605067	9.26617296	6.472016423	1.662987309	6.625617767	10.08107857	-1.148590739	5.542229244	6.610520767	11.71541651	4.250872615	0.126066261	8.640532607	8.558205362	-0.68795651	7.959942527	1.615062387	-15.45930926	5.528682856	9.879286268
TCGA-AB-2946	-0.042121818	10.36885844	3.828368572	7.497550706	6.549114041	6.776659769	-9.599200156	5.873300718	2.247929778	10.12133467	5.524794009	5.422188597	-1.542653281	5.976808946	-10.12565068	-1.577126882	10.10631783	5.638268315	7.363972091	8.44653719	-0.214195799	1.385980645	5.679157041	3.128521219	5.690337042	5.413060086	-0.096614997	-1.427000299	-2.198604081	4.989383838	7.193839464	6.848875292	1.132142034	5.510278895	10.11705535	1.248215172	6.512670857	5.589141882	8.562437813	4.367980315	-0.063212307	7.787230879	8.564426746	4.889981738	8.125771086	-1.78497373	0.136886678	5.957666578	5.362926693
TCGA-AB-2948	0.054043101	10.45008405	3.763647436	6.79217443	7.644500623	6.538404013	-3.539038612	7.106152927	3.57453585	11.33388547	6.070830448	5.184840311	2.460523016	5.158896987	-3.883636494	3.901409239	10.19065304	6.226053528	6.802132281	8.072064267	-0.565228907	2.485662454	6.632536369	3.871534208	4.887522816	5.047972982	-0.245162653	-2.467517751	-0.518899948	4.86720591	8.360047138	7.114329008	1.518779829	4.65241475	9.423220966	2.187452096	6.062530194	5.669371417	9.462621017	3.858892584	-1.162845549	6.74307156	6.845292151	1.826219027	7.608825635	4.38092857	-0.868360198	5.795844653	7.545139684
TCGA-AB-2949	-0.30047537	10.41891129	3.227815639	7.137295124	6.595893588	7.057349624	-1.879155126	5.060740058	3.913559511	11.73564252	4.167115674	5.575703934	1.38247373	6.154625764	-10.12565068	3.998496587	10.76897701	5.048954605	6.175975237	8.583069316	4.098782458	1.729121504	5.450352171	2.691766254	5.460669558	5.388956166	-0.972115326	-5.087110541	1.846902084	5.947035152	7.608052845	8.003881976	0.293502981	5.641830238	10.92118529	-0.893349335	5.343244885	5.75762056	10.18647052	4.014164555	-1.267451672	7.852568702	8.795289542	-0.427165637	8.001276097	1.622498868	-2.894467989	5.38204499	7.386921407
TCGA-AB-2950	1.427105395	9.766328113	3.136872958	7.397831835	6.587983912	6.864142833	-2.994160949	4.778228546	3.97759922	9.20645419	4.703019104	5.528196561	-0.865504097	5.480296032	-10.12565068	4.673907119	11.1344332	5.937937753	6.936193548	8.27545758	-0.210150693	3.895889933	6.229809523	3.170591977	3.228460701	6.024287093	-2.281448468	-4.420690445	0.142654519	6.579896452	5.218230503	7.986462669	2.488808348	6.433980518	10.03533723	2.988309692	6.589134347	5.33889664	8.278412883	4.873965322	0.249289454	8.502617647	8.522360181	0.782760841	8.3316615	5.75736002	-0.567814773	6.111356148	5.193596052
TCGA-AB-2952	-0.568261104	11.41707715	5.497942634	7.567363652	6.489485617	7.247898605	-2.44213523	9.017488855	4.47870048	11.15962313	5.428131977	5.545194602	1.514272474	4.097042816	-10.12565068	3.537354634	10.24613059	5.480053491	6.906966936	8.179069525	4.567252553	4.261150882	6.171739039	1.33234633	6.719355485	4.455225926	-0.055986385	-3.791818527	2.122304663	4.250009259	6.967124751	7.683927584	0.457311785	4.075077579	8.818043827	-1.155573544	5.530910346	5.320748772	9.554986688	3.599778503	-3.013326588	6.210079191	6.116806692	-1.344080369	7.204174058	4.611091203	-2.095860081	5.016316363	7.80747874
TCGA-AB-2955	0.467557562	9.765704166	3.042430382	7.745507142	6.487392335	7.069937596	-9.599200156	4.780966624	2.713065797	3.805719646	4.912651147	5.994666304	-9.078099837	5.714924137	-2.600144547	-2.186968934	9.846436828	5.439972868	7.040173463	7.969381615	-0.4787117	-0.080028349	4.745339762	3.088479533	3.254030746	5.827842621	-1.471474414	-11.11912546	-2.545831441	2.291186427	7.068677408	7.058587599	-0.013868133	7.749594785	9.550868927	-0.371616681	6.915574439	5.662387092	8.606310028	5.215539744	-0.815670457	7.558117454	9.081916625	2.087767967	8.579956731	0.199876212	-4.546019556	6.723620571	3.97180448
TCGA-AB-2956	-0.098778566	11.17353996	5.468535328	6.959737207	9.258688976	6.74699547	-2.347703489	5.33085801	4.111167707	9.948613439	5.879624889	5.353648127	4.658835795	5.961299896	-2.709058227	3.968679421	10.72932961	5.882999207	7.447321824	8.449300729	-2.291982366	4.146271611	7.389349657	4.293845462	5.815733667	6.525755429	0.017224963	-4.283600332	-0.830580267	4.882910801	8.449098354	7.616920549	0.21838722	4.992491784	9.374135456	3.401421943	4.304681446	8.042169713	10.82839787	4.64542907	-4.795406486	8.030368201	7.275342169	7.971844251	8.305033467	0.610609542	-8.228821999	6.663499892	6.380860929
TCGA-AB-2959	1.075171471	9.553628162	2.371197464	6.758752387	6.305347005	6.822829733	-9.599200156	4.808717516	3.973297051	10.14772526	2.267260611	6.425781401	1.571463048	4.982011182	-10.12565068	3.977703549	10.21989993	5.788110844	6.122093037	7.937920996	3.49068153	2.5230009	4.017782991	3.154406866	5.667988948	5.611977057	-0.990947908	-1.206874927	0.81417006	6.615887985	9.560851794	7.552675922	1.006164268	7.738572936	9.625114997	-0.885984974	4.555253332	7.045662143	10.36910247	4.50382031	-1.915139407	7.502190739	9.26680515	2.571567695	8.470948463	-1.504386184	-1.035562116	5.948215183	7.406251524
TCGA-AB-2963	-0.742429408	10.48475527	3.019334618	6.967370507	8.217086511	6.521413237	-9.599200156	4.864146011	4.243532525	7.701809746	6.357806292	5.700138323	3.084836128	5.753478971	-3.798204489	5.029398166	10.32279914	5.77299501	7.336678207	7.67401913	-1.232432744	2.875248246	6.42691159	4.031236838	4.074680384	5.84364354	-0.586993345	2.728908749	-1.484776249	5.295624404	4.875852211	8.646030759	-1.037008255	5.809268283	10.22435103	0.62795052	5.411972827	6.308193995	8.596845436	4.757980821	-4.276041211	8.893628615	6.276713878	-0.722420953	8.629950712	3.90471702	-2.97093697	6.781001367	6.424364727
TCGA-AB-2965	0.525771421	10.58380136	2.694283751	6.622481998	8.921672327	6.75508062	-2.365838322	4.622082462	3.906464078	8.945391967	5.385620135	5.836366637	3.24717126	5.85264917	-10.12565068	4.313409751	9.706926505	6.155674776	6.645163288	7.692638972	-0.995747902	2.399328701	6.73172592	4.067925122	5.465097545	6.302617747	-1.004520885	-2.478750206	0.450596298	5.062316467	7.249419272	7.846636221	1.350285397	5.154406909	9.828244248	1.836713471	5.633987288	5.98495232	10.60067417	4.474118196	-2.399503967	8.221768266	7.398985339	1.573246204	8.381964862	2.345436331	-0.775937731	6.81717634	7.144992604
TCGA-AB-2966	-0.55146939	9.541759107	3.161868381	7.632416519	6.357644034	7.074622086	-9.599200156	5.121222803	2.108745496	6.91703519	4.885483461	6.40813458	-2.194199918	5.586110148	-10.12565068	1.003201642	11.19651052	6.416090726	6.398025101	7.629913349	3.119965528	1.031718464	5.213902584	4.363696161	-9.141399592	5.969589585	-1.595354564	-3.194167711	-3.013035016	2.558837603	4.772667823	6.765701268	-0.473614195	6.584204172	9.866516307	0.592904544	6.168413456	6.16662172	6.730770225	4.418011071	0.748419888	7.624202278	8.003561787	0.168690667	8.49592387	-3.753471177	-6.900818967	6.320892862	5.235807807
TCGA-AB-2970	3.033559469	9.532743799	3.10705405	7.047952556	6.909231179	6.871653581	-2.09776028	6.129759374	4.232005658	8.076251661	4.042448686	6.641464433	0.61071794	5.406797182	-3.415074733	4.943926319	10.2427767	6.245439064	6.700707376	8.091626403	1.645430666	1.323642099	5.632276413	4.547713424	5.170359619	5.966239188	0.877652493	-3.36428198	1.226689632	5.324058286	7.16387078	8.219763353	2.922284059	5.824245114	9.877329552	-0.428047968	5.743867178	6.965697778	8.907811231	4.712570235	0.194195613	7.417305838	8.10211901	3.330351176	8.174438985	2.446400169	1.456069202	6.227636674	7.350831028
TCGA-AB-2971	0.966603865	9.788067321	3.582612703	6.479390845	8.087261939	6.660022917	-9.599200156	3.894908229	3.602596273	9.47294364	5.163995155	5.492119637	4.371415537	4.888585948	-3.06768325	2.983863329	10.63094447	6.571943426	6.222179568	7.990559913	-0.198958645	2.760710191	6.526846252	3.24320982	4.915021957	6.119497066	2.321279109	-2.753429065	-0.102334724	3.885260029	8.331899825	7.041526981	-0.206093789	6.288255714	9.751449457	4.331702629	5.557935537	5.970619189	10.00206789	3.858894781	-1.818479284	6.66021365	8.747266574	0.958308866	7.529067242	4.55995232	-3.940955172	5.603666992	8.693836828
TCGA-AB-2973	1.619395215	9.796628524	4.158479625	6.685906557	7.397446035	6.722648102	-1.183614284	3.917721967	3.079652429	8.044005569	4.629412988	5.992276341	-0.118091612	5.232105888	-3.074658393	2.328023138	11.59069319	6.34880997	7.22987265	7.845398073	-0.857598966	2.048212382	6.050992617	4.481707597	5.199006692	5.365521616	1.300335986	-3.415013705	1.69400237	4.232151665	8.124188513	6.123877588	1.365428724	5.523180298	9.193696699	0.682037948	6.250251423	6.19814595	8.920805204	3.849465363	-3.27463462	5.613153548	7.300821423	1.466105763	7.820903396	-1.892224193	-0.464387851	6.07573197	6.066504218
TCGA-AB-2975	-0.281896713	11.0522422	2.523609534	6.644300574	7.402606718	7.057923549	-2.860997986	5.029176438	4.571253673	11.28851544	5.360270075	5.781353955	2.498333576	5.471222525	-10.12565068	4.052597928	9.998332585	5.651146468	7.208897434	8.30639624	1.818266155	5.135832908	6.267208361	2.984095139	6.046032777	6.471044987	-0.463731584	-0.604973678	-0.966252834	5.097115031	9.147459894	8.458114639	-1.804945159	5.817955022	10.29477158	2.039124268	5.20665594	6.363637788	8.86486367	3.581080405	-2.055608929	7.491662416	7.298252959	1.475168061	7.098033358	4.312620129	-4.124849315	5.275367051	8.2309657
TCGA-AB-2976	0.570599263	10.41713204	2.620429183	7.133533694	7.985140085	6.75010721	-1.962160585	5.241976075	4.818671137	8.984278459	5.660550755	5.580966595	3.042510807	5.754034331	-10.12565068	3.953464659	10.07786822	5.908006071	7.019568378	8.082013297	0.323575504	4.324977898	6.478701874	3.45671465	3.221597056	6.211640832	-0.715428608	4.146306669	-0.36546858	4.643427805	5.039028366	7.785909102	1.188503546	6.235322867	10.53645405	1.278193911	5.946746023	6.976129539	8.593396818	4.890297449	-0.380194925	8.01880523	7.619361455	0.876151338	8.152825036	5.618202287	-1.337098828	6.369018948	7.790116773
TCGA-AB-2977	-4.154165414	10.37443922	4.644714173	5.739214392	5.628743881	6.687902178	-3.450039146	3.785861374	0.626559945	10.23663605	3.596357231	3.839124175	1.872389429	4.546076219	-3.795825345	0.915932404	9.97517169	3.784013659	7.105848057	8.899480098	0.566525503	3.91318003	5.464391797	0.955298768	4.094394477	4.397472671	0.844024444	-2.545704777	0.170547954	3.471434579	8.181900162	4.623956482	-2.634811377	3.061478685	10.3465146	-0.628650144	3.046588175	3.230761375	8.828924655	2.904705962	-2.447099074	4.884051569	6.100274978	0.107159311	6.698122586	4.700870046	-7.220473738	4.489426293	6.737729881
TCGA-AB-2979	0.648336011	10.40086236	4.254108473	7.216889226	5.744026754	6.772572517	-9.599200156	8.483252561	2.812031218	6.994830226	4.010349457	4.648975613	-9.078099837	4.254311086	-2.401934032	-2.596668939	10.06300155	5.151618492	6.700772513	8.311847468	-0.264015863	2.906528106	6.097422125	1.748521269	2.836440773	4.126086653	-0.834084042	-1.828555886	-1.621824493	4.556241434	6.988465704	7.337740917	1.670449357	4.551834737	8.945748831	-0.504019231	6.802387894	4.580368772	8.428091305	3.144911293	-1.515584839	6.569551815	6.088953603	-2.455401715	7.500970974	-1.765401377	0.750233	4.811694691	6.4053871
TCGA-AB-2980	4.108799944	9.467190208	3.187375209	6.853125804	7.188092276	7.25798839	-2.154081512	7.12281961	4.003533498	10.37565873	5.748448783	5.540624571	5.328890001	5.947764313	-10.12565068	4.447868088	10.62647613	5.581752417	6.825102822	8.252565374	2.141508579	3.763041603	6.377628681	2.930240862	4.44140717	6.710007838	-2.305009177	-2.89605878	0.086383618	4.003412127	5.430367157	8.08282108	3.895246672	6.179812429	9.97981238	1.688695006	6.347775612	7.444335981	8.703261149	5.246104814	1.27913455	8.716753644	7.871079342	2.943415629	8.687729338	6.883618858	1.832784135	7.09086979	4.939847153
TCGA-AB-2981	-0.365568955	9.534944702	3.457150124	6.661304659	6.184756259	6.455881223	-2.586814007	2.867032493	2.263838897	10.8866908	4.404383067	5.302889537	0.363354474	5.87462169	-3.894720176	2.453649293	11.8259768	5.477317607	6.190285526	8.281993082	-1.820022874	2.83132402	6.304056337	4.357210661	6.094539182	5.335029058	0.560881313	-2.118150838	3.953033165	4.851258091	9.076022464	5.637670856	0.302498303	4.273667858	8.602622433	-0.384435771	5.755230597	7.051463575	8.619592469	3.711837184	-4.771388965	6.024130259	7.436713943	1.133995548	7.447237145	0.675164909	-7.653538267	5.4822529	6.79304288
TCGA-AB-2982	3.686540399	9.151759221	3.753584403	6.499015733	6.165328195	6.134061034	-2.481523157	6.073719019	3.204176743	11.55500601	5.668093596	4.648235911	5.097060088	5.625169171	-2.840922854	2.741621286	10.98057093	5.297512855	5.954443606	8.275310602	2.236571035	3.528185738	6.401103459	2.895691918	4.542697895	5.804535601	-0.740030404	-2.630184246	0.029199342	3.910761967	6.776788778	6.954595611	4.14525487	4.950447625	10.42035426	3.742863849	6.126808874	6.428842747	10.60420913	4.06837134	3.169585338	7.218143664	8.570015154	3.886551063	7.047303353	7.082548771	4.09526185	5.399575215	6.441908235
TCGA-AB-2983	2.104275821	9.855938968	3.805363704	6.653104088	7.051448117	6.608081745	-1.936572108	5.116265747	3.31516623	8.90259173	5.579568042	6.061784298	3.078337894	5.214082042	-10.12565068	3.210632957	11.30777846	6.31475312	6.759796618	7.921142867	0.795210559	1.569051442	5.563331171	4.919347251	4.546367303	5.387821357	2.040881908	-2.32715955	-0.641829053	5.320185714	5.309633524	6.084690643	1.743460345	5.784912971	10.25429802	-1.768097868	5.282116656	6.4852434	9.131897642	4.229798796	-1.44335141	7.377026751	8.430208778	1.294870975	7.940238747	3.274381367	1.987628527	5.960075317	6.30464031
TCGA-AB-2984	-1.020257174	7.805329035	2.963147926	5.13979561	5.870629646	8.519517851	-2.805544652	4.938899351	0.675956324	9.499056212	4.4112636	6.33004743	5.831704757	4.547513583	-10.12565068	3.438692596	7.543560067	4.566319095	4.11387581	8.490047381	2.498572333	2.449234365	5.191982694	1.485045746	-3.076499276	6.832974192	-0.034491253	3.708104467	-1.690489266	0.092933609	6.339319227	6.541000929	0.225467719	5.592592297	11.64834028	3.371402598	4.618696565	4.461378113	8.693690544	3.607751781	-1.717020957	5.023773064	8.944703099	-1.21008853	5.786183269	4.829775147	-1.310004981	3.773393665	7.70132418
TCGA-AB-2986	-3.381755887	10.55716737	2.034798867	6.60965171	7.602910358	7.026521468	-2.010560067	4.54122194	3.255911544	10.32027549	5.487205934	5.163898177	1.28231469	6.437987106	-10.12565068	4.11609102	9.94900293	4.49136449	7.382343264	8.492090911	-0.39117851	2.034018709	6.045930963	2.070740141	4.397285208	6.230672457	-5.766552157	-3.517957106	0.061019267	3.434577335	5.666165069	7.996198247	-1.753874436	4.965789003	11.88515374	-0.886723211	5.101929026	5.26955856	7.651745813	4.501625679	-3.684558105	8.388439684	6.390578161	-1.622925061	7.876405274	5.05654424	-2.754779858	7.526493012	5.740864651
TCGA-AB-2987	3.360382594	8.963101122	4.35967959	6.398015002	5.053013388	6.639308452	-1.674463672	3.401277273	1.113685141	10.68274497	4.052609415	5.801583113	1.954751411	5.366760988	-10.12565068	2.245994417	12.72580439	5.781647787	6.568594395	7.919382961	-0.915389202	0.303395456	6.379555379	3.054713778	5.554782788	5.746466883	0.293324611	-3.209803734	2.971474018	5.200963037	9.914520783	6.361125957	3.949277943	4.684234714	9.181968213	0.094756339	3.953916304	5.881435705	9.879312305	3.664051875	2.215693524	6.234090012	7.861763659	6.681118466	7.575569333	1.768385572	1.310683503	6.126205106	7.236979943
TCGA-AB-2988	0.162412418	10.34649764	3.376462529	7.461534901	7.552303534	6.869352761	-9.599200156	5.556139756	4.845135603	7.893903716	4.97491026	5.595529406	1.952310319	6.227309161	-10.12565068	4.375772432	10.05284219	5.436500493	6.499787636	8.342144755	0.322089761	2.468847516	6.095164621	4.800380662	4.421812869	6.021453434	-1.146421086	-3.609640717	-0.366867099	4.131143316	6.366051159	8.398481986	0.211318869	6.025835084	10.20766932	-0.58175803	6.526127165	6.632816228	8.295473352	4.834296983	-1.126276034	8.47686887	7.536159851	1.043864436	8.080872325	4.92160783	-4.522517044	6.129964436	7.798674151
TCGA-AB-2990	1.187876118	10.54607737	3.243906482	7.072860644	8.148063273	6.822263032	-3.156855827	5.020047628	4.545255217	11.30001876	5.654382906	5.076315798	5.543738398	5.763372659	-1.996469059	4.86068584	9.975125237	5.517635854	6.546247762	8.411659922	1.344313009	3.934021901	5.941016898	3.380920246	4.414314777	5.759574302	0.592639166	-1.782891199	0.661661741	2.188452792	7.615876236	8.922560241	-0.484259928	5.164474877	10.56943145	4.252219218	4.73787189	7.095538513	11.57334423	4.769454442	-3.132034905	8.569376019	7.543975956	0.775748488	7.644189362	5.783011298	-2.780998845	5.624891344	9.401834242
TCGA-AB-2991	1.10878767	9.549253803	4.083455622	6.178289541	6.502056474	6.377507259	-1.968428416	6.465153871	4.278051141	9.745875269	6.037833088	4.750399154	3.741598127	4.137674933	-3.288138834	3.473802118	10.16521472	5.351590944	6.184629607	7.879980423	0.903689518	3.997702443	7.258906729	2.194979398	5.544586794	5.945088427	0.731968768	-1.000433415	-0.373026434	4.109848699	7.095357074	6.128457579	2.00517825	5.661888495	9.728288172	4.400104239	6.744437788	5.957284748	8.298802708	3.904562648	-0.060406248	7.140370865	9.474233221	-0.482661272	7.447608975	7.988699739	-0.511562814	5.469727528	6.835295061
TCGA-AB-2992	2.834356462	10.20081489	5.057637639	6.775892522	6.782686294	6.286815728	-2.863698	6.368469006	3.922983648	8.660716031	5.894763577	5.534990944	3.837220431	4.156364896	-3.217599325	3.658912767	10.95678026	6.369143034	6.329437731	7.564200247	2.182353427	2.069596325	6.594810559	3.679877419	7.960035574	4.80287752	0.458135809	-1.667123003	0.089713302	5.347689113	8.308944468	6.735534041	4.244949477	5.441583518	9.048932856	4.613516324	7.360786715	6.387355094	10.50372828	3.610883077	1.428363228	6.890679968	7.331021102	2.901455176	7.468916814	3.193088273	1.500429515	5.733856267	8.86348719
TCGA-AB-2994	-0.496142156	10.34546882	4.448965135	6.526368204	5.998645281	6.263357134	-2.871063488	5.789091346	4.336759758	10.91849536	5.324542678	5.057873877	6.733787554	4.395099883	-10.12565068	2.465059908	11.35528753	5.835440016	6.554341202	7.835294434	0.011027223	4.282898059	6.685230499	2.58963355	4.905115348	5.469362999	0.676919959	-3.08384951	1.460574111	3.940248302	7.938268533	6.253392577	4.253121137	5.136259352	7.923571446	4.237646968	5.720956265	7.003386226	8.795331849	3.903525991	-4.881271402	6.213834616	7.289930128	-1.560210929	6.832173774	8.084513037	1.391652522	6.217927555	7.591692803
TCGA-AB-2995	2.332526193	10.08508828	3.559600382	7.209233477	6.513833305	6.373866769	-9.599200156	7.827011738	4.159290563	9.691330192	5.24872724	5.297454909	-1.125082456	4.918061341	-3.399141704	4.634120673	9.803431999	5.879904378	6.71922747	8.086090964	3.973229014	4.095345804	4.799915098	2.834658591	4.625311071	5.10605319	-1.457821569	-0.505356316	1.195945124	4.8432857	7.105250161	7.733875734	2.949779947	6.548571742	10.03787915	0.751905809	4.921677661	6.318831875	8.707695383	4.022983218	-0.044141976	8.080979497	9.203230738	1.829025401	8.048570724	1.82459059	1.846566168	6.082455066	6.803669433
TCGA-AB-2996	0.823526681	10.14409761	3.284455316	6.694221555	6.636155802	6.520080196	-9.599200156	5.968910249	4.169817873	9.727103466	4.363312282	5.522174182	1.373033221	4.68897685	-2.363041914	3.836555778	10.06629182	6.503705685	6.536725706	7.752492348	3.267674208	2.709372173	6.326456841	3.378817308	5.440848561	5.003323237	-0.675018632	-0.192974894	-1.314783229	3.387860406	7.462207841	7.938974288	3.265472342	5.792374894	9.725741315	1.139081531	5.922630469	5.560523401	8.623256286	4.300017893	0.382045363	7.388140891	7.334373859	0.903351057	7.978136476	0.194429511	1.722644427	6.040056737	7.805621368
TCGA-AB-2998	2.314604419	10.46549035	4.455520541	6.698566564	6.795102191	6.830384336	-3.151831064	5.929981104	4.619057689	10.53714282	5.907674973	5.138998876	5.276375023	4.988774263	-3.50168801	3.268665041	11.80286016	6.394476628	6.894585292	8.205210616	1.227253302	4.516498401	7.557144654	3.539280866	4.96096084	5.686113134	-1.446092549	-3.342689205	-0.15070079	4.203425316	7.23858508	6.804083157	0.523941362	5.012931245	8.865956268	4.459228318	6.539734025	7.187079538	9.526946873	4.33688422	-3.124047885	6.992967789	8.034077406	-2.147490448	7.534915279	8.4535103	-5.533277219	5.970976802	5.461769113
TCGA-AB-2999	0.907499774	9.01226438	3.512435631	6.207274607	6.247815727	5.860965729	-9.599200156	5.665338866	1.99626641	10.34791886	5.565961723	5.006225837	5.893179466	5.450181227	-10.12565068	1.925619125	10.06939867	5.889649932	6.042513841	8.211626021	1.039953081	3.549102668	6.19106723	3.804023008	6.03343095	6.192133689	0.398763596	3.83560945	-0.967874993	4.182877211	6.228555525	7.161196886	2.389573854	4.734484876	10.7897492	3.801580958	6.359146329	6.731431177	9.842735618	3.472573603	-0.728685611	7.301402077	9.034518592	-1.319742399	7.057587963	6.653413187	-0.312944985	5.422086617	6.025210294
TCGA-AB-3000	0.250777797	10.40059056	3.461407347	7.201980323	6.400768385	6.721371554	-9.599200156	5.353846977	3.614648523	5.007017036	3.470277898	5.591939336	-2.650279352	5.417854925	-3.449698984	0.241236878	9.46375346	5.48101329	6.94920628	8.012503765	-0.163064294	2.011711345	5.595173885	3.53070331	3.373529634	5.018018054	-1.603895602	6.749700137	-0.571562546	5.119306304	6.789658311	7.153708452	0.548463271	5.054734151	9.845295307	2.86841028	6.70256409	5.208515373	8.222970815	4.231215814	-0.611600256	7.986412824	6.522740132	-0.141170088	8.123474165	3.455890317	-0.914891598	5.382996504	4.825115816
TCGA-AB-3001	2.71508368	9.449169781	4.421443611	5.775402533	5.880936233	6.17357119	-0.647373503	6.875229422	3.117686253	9.181778287	5.850328933	4.761405216	7.287743521	4.612944693	-3.250350493	3.109371673	9.940198555	5.919676004	6.531540803	7.909130653	1.503568131	2.384803786	7.551163078	3.607532968	5.590298055	4.974523068	0.434665652	-2.169877993	-0.191714608	4.688440576	6.269623891	6.449538069	3.539562027	4.59705647	9.902601407	3.30267357	7.243960697	6.60674558	9.200541981	3.83629795	0.997531402	7.348417997	8.046605127	1.967594425	7.560214341	7.334362445	1.759812443	5.262270858	6.154551882
TCGA-AB-3002	0.122547696	10.55415032	3.432277312	6.917478798	5.86164387	7.39279782	-0.955744777	6.126742076	4.376569447	8.136683286	4.861510674	5.23486966	2.432061655	5.081945691	-1.338032032	4.55021102	7.634979148	4.753004212	6.669261842	8.380854409	4.030581962	3.397362407	5.145690705	0.01472575	5.692981851	5.968619956	-1.616816022	4.294742868	2.791101955	2.091715673	9.549846459	7.714970022	2.707965122	7.366210404	10.08426085	-0.425075507	5.832034593	6.166726752	12.38576606	4.340970117	-2.290254933	8.232685713	8.941268804	0.920402624	8.027006551	1.72844016	-0.517844057	6.289350315	10.17433911
TCGA-AB-3007	0.654537671	9.737256656	4.683427629	6.463878276	6.463100601	6.235308659	-9.599200156	6.434316389	3.524161846	9.925038947	5.773494077	4.89163309	4.613396462	4.733430021	-10.12565068	3.976591287	9.730377604	5.478662867	6.390062914	7.873152462	3.799140159	4.012769904	7.237855976	3.652024953	4.599082446	5.404490486	-0.231074278	6.537861368	-0.350733768	3.468298789	4.929627598	6.535381124	-1.260507427	5.003393749	10.01822019	2.205067773	6.503114262	5.74786016	8.113081923	4.050995115	-0.406465742	7.754091722	7.037584304	-2.046051981	7.32950099	6.730869218	-6.566048822	5.075269379	4.715124665
TCGA-AB-3008	1.599018506	10.07158153	3.743472823	7.555798525	6.331288004	7.121955794	-3.199248267	8.057022634	3.157496986	5.876174995	5.126921361	5.316845544	-2.746720926	5.877245553	-3.548449481	-1.6453579	9.110114528	5.544868992	6.659140295	8.383700707	1.336793836	2.538391586	5.587076117	2.51566585	3.62814587	5.32259128	-0.518076997	-0.577088362	-0.692989031	3.956857316	8.124550794	7.971098324	3.020624882	5.617586561	10.03733739	0.283210909	7.111366852	6.347025823	8.861530991	4.4825052	0.948562966	8.084071449	7.530785443	2.489945094	8.439940969	1.394237287	1.094286969	6.232661482	4.546617256
TCGA-AB-3009	3.043541359	10.69671	4.081890512	7.163278216	7.07570709	6.746721181	-2.695810526	5.244534136	4.302444337	7.525203589	5.623545831	5.828135992	2.470652453	4.962192971	-3.052110434	4.625346295	9.444924371	5.181385597	6.10328054	7.622826348	1.349381519	2.492955217	7.516051435	2.860817466	-0.282015968	5.460614018	1.066736033	-0.655450736	1.085395479	4.117694047	7.404050194	6.830945087	3.268928791	6.535919724	9.045801425	4.103222267	6.641433716	6.86555278	7.820479333	4.391504215	-0.543205906	7.524041276	8.180440934	0.936257185	8.12575272	6.215778641	2.284518151	5.946288199	5.62038276
TCGA-AB-3011	1.37387738	10.31308527	4.542421617	6.980840625	7.842107483	6.797389407	-2.486616805	5.829077193	4.060868764	8.525004027	4.96022738	5.066421366	5.157681009	4.767077208	-1.891849769	3.292721342	7.562519834	6.206227345	6.375341315	8.032395406	2.629622614	3.736707782	6.47231247	3.523624039	-1.034011203	5.765868015	3.026318155	0.680167502	-0.998285569	2.082339299	6.881976445	7.524652635	1.138579452	6.859477022	9.612456497	4.039143803	6.281805608	6.536696455	9.06363357	4.479504815	-0.422099164	7.502958622	9.342295641	0.488100012	7.901741814	4.662893102	0.272373472	5.886183574	8.813693121
TCGA-AB-3012	3.230282972	9.10372256	4.35060314	5.655079037	5.989110932	6.020266221	-9.599200156	6.148562643	2.647845872	10.93599042	5.771782224	4.5774193	4.991762981	4.588672233	-2.614998889	2.623781541	9.566236768	6.077650731	6.467158708	7.973012553	2.408923147	2.708161215	8.045568997	2.83899731	5.952367023	5.394789265	-0.405242142	4.444088579	-0.861951111	4.86698267	6.939205015	6.110762297	3.288282728	4.629049677	10.19042718	4.936491187	6.376618471	6.142703262	9.8784663	3.568224312	2.053206681	6.539555705	8.606581129	3.343895384	7.29545357	7.349736258	1.880576936	5.05476394	6.514980977
[truncated: 266 more columns]
