# Supplementary material for: Establishment of Prognosis Model in Acute Myeloid Leukemia Based on Hypoxia Microenvironment, and Exploration of Hypoxia-Related Mechanisms
Source: Front Genet. 2021 Oct 26;12:727392. doi: 10.3389/fgene.2021.727392 (PMC8578022; doi:10.3389/fgene.2021.727392)
Supplement: Supplementary file 9 [file DataSheet7.CSV]

id	ERRFI1	ENO1	PINK1	HDAC1	AK2	PSMB2	EDN2	SLC2A1	LRP8	JUN	PGM1	DR1	F3	PSMA5	PROK1	SLC16A1	TXNIP	ARNT	PSMD4	PSMB4	EFNA1	MUC1	QSOX1	RNASEL	PTGS2	TIMM17A	ELF3	IRF6	BATF3	EGLN1	ID2	ODC1	EPAS1	PSME4	RPS27A	TGFA	HK2	SLC20A1	CXCR4	PSMD14	COL5A2	HSPD1	CLK1	FN1	XRCC5	IGFBP2	IGFBP5	PSMD1	BHLHE40
BA2000	-0.98992082	10.85845102	3.755685869	7.370294007	8.060578206	7.008787847	-9.652413315	5.367537408	5.049339561	7.485931128	5.253517178	5.699133052	1.977565059	5.844875855	-3.421198563	1.963376117	10.32402272	6.358237402	7.099586304	7.824659853	0.97607217	3.101713436	6.719576267	4.589700797	3.190962625	5.525154771	-1.630253336	-0.907026837	-1.019586126	4.721961268	5.380251682	6.841914325	2.539386429	5.657649122	9.098253609	1.671016966	6.397661134	7.341945851	8.990419992	4.801705707	-1.036413186	8.694985082	7.618030759	0.5520006	8.48254	3.279062	-8.403575	6.786311	5.53098
BA2003	-0.378359846	10.00489376	3.400981434	6.708797963	6.960467652	7.123513478	-2.335275523	6.46645316	4.014109063	10.1428079	4.102097572	5.991271745	4.892888345	5.094928367	-10.14824422	2.989649195	9.939555879	5.276092894	6.62530826	8.732630827	2.107929965	3.82807241	6.134786641	2.287125105	4.861811726	6.57552518	-0.250679316	0.175225712	0.884005179	2.994738591	7.506486692	7.034182035	1.742307175	6.154263271	10.32541611	0.623498959	5.654171344	6.152270652	7.662835079	4.701856063	0.135146197	7.63592874	9.244083102	-0.6410757	6.795266	5.501518	-1.362116	5.444202	7.581598
BA2004	0.350962393	9.73703461	5.007442714	7.148343667	6.258640755	6.219560884	-9.652413315	5.039567893	3.702730819	6.20591319	5.392184879	5.943885047	0.4513289	5.004608701	-2.123053057	3.862609142	11.62171023	6.852680065	7.414026642	7.616582962	3.251811133	2.682453834	5.298546053	4.770284027	7.484009837	4.500015003	-0.508094782	-0.934303745	1.183375143	7.531267883	7.579070163	6.79007375	0.467216936	5.288901126	9.073932354	2.132928605	5.467815793	6.013293956	10.30485523	3.706365074	-0.98035777	6.800817172	7.159323478	0.4660844	8.270138	3.895182	-4.526972	6.050722	6.475048
BA2006	-2.523066409	9.079829888	1.662337243	6.429495695	4.398391278	4.031309154	0.895931775	5.853372682	3.214408016	8.276456366	2.718436844	3.102524047	2.060227797	3.501501937	-2.797835225	2.524191762	9.67558159	4.576764978	5.456676824	8.754064322	1.132690857	4.007477004	7.833143929	-0.005062659	5.659347013	7.946848931	5.143816129	-5.083631165	-0.38899271	3.464600491	8.264374449	6.634654571	1.619194506	7.729790928	9.405499549	-0.07003562	5.167650609	8.721953458	10.47956163	3.295891986	-4.564757602	7.187568941	9.417422411	0.2190828	6.171143	-4.275428	-8.403575	5.571261	7.314265
BA2011	3.656270321	9.337782836	3.667728944	6.173615318	5.557905058	6.439622706	-0.790124	5.079266636	2.940384566	8.990231724	4.162216377	5.588208677	3.468527188	4.665275324	-10.14824422	3.046423481	11.3150899	5.462898697	6.439530858	8.345332782	0.869713984	2.151347977	5.920296474	2.499377638	4.830663998	5.722319579	1.893092207	3.233466729	1.806840316	5.187892994	7.484761197	6.86513696	3.171117852	6.34110444	9.335006592	3.00442624	5.336292486	5.697963995	9.372268674	3.283333585	0.700419674	6.257459956	8.748294161	4.980793	6.198282	-0.3023986	-8.403575	4.684594	7.749378
BA2019	-1.361934792	9.043142477	3.925726354	7.260995772	6.991658557	7.19711816	-1.801204659	9.249490678	5.385080812	10.19979413	5.922604391	5.877034723	0.473609267	5.811521567	1.90219579	0.987537415	9.083727289	6.338538851	7.432218861	8.045096606	2.67390912	6.269029198	4.689929221	4.194810901	3.232159429	6.022606541	2.885462428	5.29716162	1.729674868	2.480905869	7.352640406	8.163640685	4.548868427	6.898837279	9.122506396	3.252330904	4.849177137	6.494066226	6.820588628	5.410107964	3.052256563	8.164531008	7.76228402	1.769807	8.715758	4.590198	7.26739	7.896424	5.219909
BA2020	-1.132860748	9.607321685	3.769451557	6.965821757	8.033941189	7.315207834	-2.880031489	6.008495675	4.14429786	8.657504428	3.917380751	5.823156141	1.753614789	6.024739779	-2.400240793	5.695044436	9.491843276	6.45077923	7.227302098	8.122486477	0.571468141	6.407286855	5.13191009	4.29569588	2.573767175	5.976786954	-1.618405558	2.467373818	0.750254353	3.772397599	5.465307534	8.191275215	1.82065632	6.113462543	9.521268447	0.568941411	4.321748035	6.450030623	7.115646397	5.012412553	-1.77788594	8.556056404	7.660545228	0.4650526	8.534128	4.229841	-2.958816	7.279175	5.555144
BA2022	2.110894834	10.54109707	3.685555101	6.984300171	7.545655809	6.987288941	-3.704566222	5.882303347	4.991126631	9.062185945	5.067246503	5.318070013	5.57515021	5.620662149	-10.14824422	4.15612565	10.10372646	6.220013176	7.204759287	8.016912782	1.620337415	4.182488466	7.723667817	3.828815528	4.777416516	6.303168148	-1.750068951	-5.087540468	0.780445433	4.754048401	6.153715653	7.236970954	2.79036392	5.466190967	9.510743611	2.837698629	6.481998405	6.690048873	7.318703049	5.042339554	-1.775145375	8.54447302	6.824259133	-0.2826895	8.181061	8.569694	3.683758	6.758059	4.218242
BA2023	2.439678607	11.0276298	3.22407193	6.626898382	8.157328973	6.715172444	-2.276502359	4.29782125	4.149004686	10.71475239	4.362904306	5.187710904	3.806838978	5.591702549	-3.388396696	4.990288524	9.700621369	6.186936663	7.035739931	7.926922042	-1.394956209	2.038520596	6.536228482	3.582135859	2.348668277	5.748689315	0.810605015	-1.634863545	1.173949399	5.365843905	8.188361037	7.900027605	-0.410012252	4.651158691	9.399792388	2.709910219	6.485210939	5.907143653	10.43216605	4.34154291	-2.149800193	7.755815018	7.31120439	-0.03007843	7.707822	1.808214	-2.397704	6.235449	5.819694
BA2024	0.377915557	8.998392846	4.413032477	6.114515697	6.524477791	6.12790801	-9.652413315	4.542720604	2.811029168	9.59496664	5.904464143	5.642819062	1.3276247	3.907035184	-10.14824422	2.674439113	10.51181201	6.127107243	6.191039823	7.301742197	0.424008161	2.537383783	6.533547669	4.243021761	8.11386372	4.725846586	-0.041030955	0.351445464	0.252418273	5.321793414	7.494781681	6.4775399	1.090734097	4.264852205	8.212534415	4.412788516	7.122468865	5.311133118	11.15996908	2.71538839	-2.203671813	6.604514878	7.970618759	-1.967552	7.994037	3.314141	-8.403575	5.393206	6.620464
BA2025	0.852123262	10.67658071	4.044001242	7.60518342	8.884094167	7.222722326	-3.514735923	5.768117362	4.139678469	5.558324371	6.96909321	5.361156978	4.23674963	6.06494868	-10.14824422	4.833166034	8.90716668	6.403193978	7.148067927	8.099774542	-1.174451172	4.3420197	6.285666591	3.540818791	1.75048698	5.941329814	-0.880499032	-5.995450108	2.572394806	6.232850357	7.599611772	7.779730189	1.328542929	5.151831763	9.326579069	1.377701368	4.944701215	5.252570122	9.628008923	5.083265245	-1.707376181	8.522074196	5.59601483	5.726471	8.168795	3.174147	-1.87333	6.850009	7.069237
BA2031	0.703483715	11.02391537	3.644516532	6.987928962	8.81344105	6.812536599	-9.652413315	4.487633645	4.399967508	7.914337269	4.462925994	5.413116454	2.978092551	6.142669084	-3.516622628	4.725249714	9.252128578	6.081707574	7.362014368	7.966834763	-0.459737295	3.738373255	6.077390983	4.563010524	0.751146896	5.854149039	-1.734786038	-0.560568609	-3.873422398	3.78360041	6.782922565	7.671259217	-1.065180247	5.258804147	9.635270702	1.576629293	6.189054353	5.515690813	9.663374886	4.812742692	-1.578933526	9.046480582	6.54812783	0.6493611	8.405574	2.761661	1.548628	6.71306	5.583725
BA2032	-1.944457805	10.93547514	3.068392902	7.071582858	7.143648242	7.327008806	-9.652413315	6.103134805	3.369732564	10.23196959	5.737015851	6.052016316	6.325332196	5.353310485	-10.14824422	3.550625018	11.37055402	5.935581228	6.70967247	8.399176905	1.55433008	4.08384566	6.890126132	2.566304197	5.745630753	5.67889347	-1.366149836	-1.218481886	-0.844189626	3.888585968	7.980011677	7.162384909	2.479242735	6.892655572	10.32977522	-3.938665762	6.051266089	6.695932423	7.555356185	4.775930436	-0.645352151	7.107672433	7.545071896	-0.4281975	8.112039	5.791943	0.6616028	5.835693	9.052243
BA2033	2.087214871	10.03495925	2.599284918	6.247946919	6.083192574	6.77106067	-1.847192087	7.227808205	3.520161391	9.080905634	4.841706311	5.381061308	3.035111598	3.590459215	-10.14824422	3.5009592	10.59855985	4.868662832	5.490316779	7.387976738	1.724333474	4.8146789	6.357081692	-0.313192982	7.614595185	5.402546438	-1.172759214	0.855643663	0.524276699	4.548890927	9.084479732	7.659257755	2.994190769	5.276061691	8.387668693	1.289932703	5.191620826	6.077057507	10.16718891	3.364038645	-2.913739652	5.669813582	7.542533583	3.228703	6.364926	5.115783	-3.222718	4.492496	9.40368
BA2034	-0.495245901	10.43091349	4.017339616	6.728862228	7.541083283	6.928735444	-9.652413315	4.253735217	3.483671423	6.624447503	5.325348089	5.239148055	0.566733184	5.55349653	-1.842626968	5.483369673	9.094899161	6.535547833	6.714322845	8.05077364	3.973764366	4.638255514	5.601967099	3.992038176	1.154026179	4.684996041	-3.340792788	-11.29905594	-1.429409158	5.643932151	5.48867242	6.812894969	-2.168673159	5.092549184	9.860879583	-1.662776258	5.250773576	5.18677281	6.466703655	3.978167872	1.00360216	8.022904648	7.340735087	0.5455335	8.025311	2.754196	-2.833973	6.315676	5.784812
BA2035	0.063414403	10.72319943	3.436833094	7.286606834	7.308061732	7.023891906	-9.652413315	4.597913116	5.028721665	7.934845846	5.896461921	6.040553058	-2.323817652	5.791224359	-10.14824422	5.012589367	9.232748438	6.141578775	6.983265327	8.062884442	2.815848906	2.125143629	6.008666594	4.06731766	6.979353854	5.713168855	-0.642668538	-2.548423273	-1.161733442	5.319232832	2.407134012	8.520210499	-4.763068352	5.550232468	10.24282022	-2.615692567	5.971596652	5.452093054	6.926490791	4.814986853	-0.570447444	8.780310707	7.542578705	0.6181187	8.790036	1.857852	-4.038338	6.308488	6.763334
BA2036	1.410411642	10.24937407	4.354360961	7.162837004	7.777315122	6.558356413	-3.393711769	4.423227583	3.864203842	10.96556564	3.70423653	5.688953163	6.733905677	5.852250746	-3.509679778	3.962769102	10.37295653	6.744620353	6.938729711	8.178812567	4.445137099	4.025538905	6.314779137	4.442900979	1.721052591	5.892365289	0.662953699	-0.36146901	1.481320899	4.065168257	7.132194517	7.400648249	4.240765871	6.427364237	9.840018539	3.715230581	5.158809007	7.371064554	11.62273992	4.6350612	0.118404364	8.502850522	8.5027392	0.106895	8.447323	5.71442	-1.421902	6.758755	7.258896
BA2037	0.553837406	9.924817722	3.885721835	7.306035818	7.121819042	6.79497477	-2.848075454	6.960294795	3.800124318	5.841637524	5.26901017	6.221242557	-0.910737301	5.611406417	-3.965634466	5.15087279	9.534201777	6.389969315	7.094175511	7.816932082	4.663877826	2.487900074	5.223989627	4.37986512	5.915117835	5.462026097	-3.106530029	-0.946336502	0.356539234	5.802824681	6.423411651	6.894403098	1.431140855	5.849190073	10.39457941	-1.035820448	6.043618991	6.332360301	9.98615111	4.711643539	-0.507249607	8.487651133	7.017672409	0.3818933	8.65862	5.245433	1.416163	6.383824	5.85463
BA2041	1.811229992	9.611715814	2.72772393	6.861909895	6.085186957	7.082213339	-3.391000522	8.453797904	2.407630072	9.226270057	4.854942985	5.126318729	5.108128186	5.332689756	-10.14824422	3.726801949	10.62024778	5.053506539	6.455741325	8.160806273	3.002374743	5.391313356	5.990914807	0.808422014	5.755752337	6.266174641	-0.005407167	1.415007573	-0.083516908	4.082221509	7.33516132	8.626778426	3.426464487	7.029978338	10.58495885	-0.699084332	3.749815948	6.655227839	8.051718171	4.872414667	-1.567983472	8.368016961	8.362683893	1.04411	8.037667	4.899688	2.125439	6.711544	8.782075
BA2044	0.09640176	10.48429908	3.320022044	7.203043176	7.338063994	6.622683689	-9.652413315	4.963424837	3.744349263	7.8750078	4.388550721	5.904392314	0.795270183	5.535080525	-1.517341984	4.335938061	9.366734095	6.346671674	7.062335621	8.037237935	2.077946534	1.308743554	5.747015642	4.112865198	3.481168602	5.425180684	-0.735863593	-0.653592716	-1.856682991	5.429709242	7.244180047	7.5722545	2.332629105	5.429177735	9.87754616	2.994040444	6.790754324	6.078208107	9.323445081	4.448156328	-1.011165913	7.705333977	6.652802768	-0.2018343	8.457407	-0.8250552	3.692598	6.320194	5.747506
BA2050	-1.538006674	10.58207325	3.944780946	7.273551734	7.891990515	6.594779029	-1.918440469	6.909134909	4.997504956	9.5274781	5.347402081	5.178934735	2.713088402	5.461124911	-10.14824422	3.057130947	9.667474163	5.70078566	6.647747866	8.218887935	1.621609321	2.92520656	6.582816863	2.254680062	4.844705532	5.686074027	-0.236237728	-1.895435719	-0.058155546	5.194794839	6.217083058	8.720362494	2.188586949	6.303811294	10.51737091	2.711766864	6.111376793	6.198364473	7.711038178	4.759722552	0.014918113	8.534398549	8.796896101	0.05759378	8.016481	6.82819	1.325259	6.188606	7.550956
BA2051	1.79167155	9.883154017	2.324586581	6.308103353	4.778445006	6.693688123	-1.471870676	5.072109071	4.360046037	9.217251114	4.036618256	5.859186739	1.28325226	4.544723546	-10.14824422	5.045967768	11.61073554	4.848641798	5.68288134	7.954474005	1.094524997	3.066509808	7.067094223	0.490774721	5.852306722	6.46836435	1.84927099	-2.162054409	1.749960147	4.81286178	7.854201384	8.105541404	4.494527462	6.759459387	10.06038474	-0.875557258	5.820562149	7.28679783	10.10856705	3.828601422	-3.244778685	6.299122321	7.91613412	3.868442	6.217791	4.619831	1.800036	5.255143	8.94169
BA2052	3.726937033	10.08255828	2.47520918	6.650229789	5.976191077	6.864719826	-3.630207654	5.780509448	3.717921729	9.76231211	3.540758626	5.68413429	1.325429569	5.414280764	-10.14824422	2.937636938	7.954009121	4.881245381	6.448206035	8.427690545	4.225506814	2.93621388	5.079908372	1.209781969	6.458962737	5.550275261	-0.644626449	-2.055595386	0.603261026	4.67883346	9.315302763	7.674950129	3.875427871	6.605649074	10.63948661	0.131077361	5.255819627	6.99767295	11.2105123	4.096984072	-0.386872091	8.104799519	8.744314016	2.980162	7.640269	3.443935	3.185093	5.469655	8.354769
BA2054	0.447584453	10.51119296	4.003255033	6.344841002	8.211188189	6.354192635	-2.931868947	4.784341782	2.929877454	9.571398812	5.513131581	4.622856137	0.850754471	5.39189643	-4.046346926	2.687767993	8.734864176	5.858152562	6.726882976	7.914697278	-0.624529033	2.211736722	6.675845713	3.04889139	7.399962708	5.282824968	-0.443298624	0.400943638	-0.071190128	4.907762905	7.775210043	6.926691692	1.050056848	4.468242893	9.675886888	2.190577099	5.368339302	4.965258538	10.02143585	4.110858265	-2.016083207	7.592542851	8.514499259	1.077862	7.708401	3.938627	2.757312	5.827499	5.648794
BA2055	-0.44372845	9.634215953	2.147784322	6.948845016	5.808197176	6.151621194	-9.652413315	4.593614698	4.210811596	8.009140386	-0.235280682	3.70071885	-2.450396272	5.033195334	-10.14824422	-3.039136394	10.50248178	4.397740112	7.378181808	8.860140073	1.96137617	4.210057715	6.125259082	3.297930042	4.112693559	6.325156034	2.734777892	-11.29905594	3.415147304	3.756683435	5.787600005	7.273703164	1.645106404	5.640813897	10.24718836	-1.165084791	4.992424281	7.453286341	8.508915075	3.344440206	-1.948668387	6.759587071	7.713188115	0.01959257	6.208617	-0.2808699	-8.403575	5.147946	6.354579
BA2065	-0.480739407	10.63985067	3.903931125	7.269666548	8.066194223	6.810376596	-9.652413315	5.469648109	4.010523862	8.75061869	6.02165435	5.540277957	3.580389665	5.854307705	-10.14824422	4.476865971	10.67135436	6.236120817	6.99650667	8.098400616	-0.213177339	2.721547085	6.541750377	4.206470984	3.690534462	5.467734557	-0.986490296	-0.655312238	-1.320184402	4.835457455	5.777522198	8.071659921	-0.380987272	6.022163492	10.57658285	0.061449965	5.702261679	6.494423843	9.040905385	4.541658957	-0.57395957	8.200792216	7.039031616	1.484205	8.389185	4.586891	0.1679928	6.450112	7.112066
BA2066	0.847221839	10.53132359	3.243308368	7.285891938	9.242264785	6.813640697	-9.652413315	4.400764519	3.992158131	7.804800146	5.607640707	5.503510709	4.102828607	5.688918377	-10.14824422	4.352035044	9.269623532	6.521657414	7.136762245	7.836730908	-0.566968795	4.769170266	5.523887078	4.599339637	0.419171508	5.48323934	-0.365784385	1.510426127	-0.655179275	1.275463854	9.032553773	7.74833294	-0.407029961	5.167315697	9.25774838	2.659238975	6.074978404	5.9345186	9.957047601	3.943726048	-2.031879729	8.23530767	6.117930329	0.3537115	8.120723	-1.838958	1.605906	6.573616	6.885481
BA2069	0.955723312	11.40381414	3.567418821	7.132016812	9.348332496	7.142187773	-9.652413315	5.519189592	4.658961232	9.944923555	6.621767638	5.358086673	3.938869151	6.031992486	-2.549657824	4.97637402	9.103815013	6.510740715	7.128345518	8.131777586	0.306012579	2.803579214	6.41052124	3.916137241	2.97148631	6.594056629	0.335108973	-1.062628723	0.575391135	3.619389205	6.79428659	8.464701027	0.463595674	5.065099092	9.579228196	1.301117541	4.907734065	6.705583311	10.4258664	4.990682636	-0.88779269	8.635970001	7.028275298	2.152345	8.229489	2.478465	3.215485	6.806381	7.795654
BA2072	-0.845922218	10.61198744	3.305122838	6.991542274	6.845843207	6.843811181	-3.08010652	4.941635932	4.345910419	10.15732289	3.786379724	5.605061607	-0.791180231	5.345492511	-10.14824422	1.280903793	10.6128722	6.201057016	6.937088198	7.933084699	1.503532574	1.932328886	6.1809391	4.354833189	6.519302987	5.34273945	0.560946549	-3.237177596	2.534856304	5.541696018	6.857251663	7.76663597	3.141480442	5.338464437	9.459903597	0.352864268	7.006377662	6.679656978	9.817351729	4.098978422	-2.470107603	8.035917208	7.314247464	3.14676	8.342437	5.90589	-1.672608	6.549534	6.98656
BA2079	2.566837952	8.392043392	5.063040332	6.193850473	5.567708954	5.940924152	-3.653945133	4.375075236	1.842904318	8.552229887	4.465519825	5.25377736	2.649383177	4.448441373	-10.14824422	2.702186833	10.7620368	5.778507319	6.648091035	7.67368384	-0.199067242	1.389385372	5.589265661	4.408102483	8.355139691	4.46818034	1.271184411	2.097679749	2.42506047	6.378041353	7.846940596	6.480066097	2.511910943	4.417577475	8.057781056	3.9000669	6.180249419	5.289852237	9.779178446	2.359430131	-0.919203411	5.510983327	7.627621659	2.554308	7.242317	2.684538	-8.403575	4.87055	7.236831
BA2081	0.025435676	10.37544032	3.804721736	7.175554328	7.307482446	6.997257421	-9.652413315	5.896738695	4.304460842	9.653844926	5.453851476	5.663736681	1.472980767	5.783864486	-10.14824422	4.694643807	9.534246806	6.054457274	7.133970583	8.338058524	3.204767621	2.307359715	6.365904615	3.310829176	4.658802636	5.558705891	0.125143751	-0.50490702	0.374343384	6.157977268	6.717041814	8.165632851	2.452715118	5.410992405	10.14851425	-0.794717704	5.958163328	6.006021923	9.117731481	4.653379773	-1.567869919	8.025227693	7.201721956	-0.4506686	8.391274	6.076843	1.744254	6.40629	7.665311
BA2087	-0.282901851	10.84997655	3.659657012	7.097172484	8.389516478	7.201528238	-2.129610679	6.428052138	3.447118413	5.037209051	6.053203786	5.23326066	1.840653181	6.045496326	-3.237882959	2.241318638	10.90131534	5.204548546	7.482174961	8.732449082	-1.259856387	5.47786805	7.627105415	2.529996665	-0.328842193	5.626291475	1.104208624	0.741748659	0.629245597	4.501216575	6.620341379	7.759513695	-1.358005758	5.309421911	10.70770157	1.472885062	4.449968683	5.613531473	9.195022569	4.285318226	-2.108137009	6.732343947	6.551131403	1.659848	8.058601	-0.6830582	-8.403575	5.682456	6.39069
BA2088	-0.353323902	9.922535389	3.083944676	6.344881839	5.841241134	7.008871918	-3.850509973	6.294802638	3.365896803	7.677778587	5.739835807	5.386243263	2.302054886	4.591874342	-10.14824422	3.39983014	9.577068366	4.732944308	6.057312933	7.771254596	1.372516076	4.273498034	6.491391009	2.017601229	6.144020236	5.135994624	0.241241677	1.054329791	-1.101303389	4.740480314	8.074732976	7.673183457	3.392445418	5.935607909	9.680191507	0.66655519	4.909177677	6.284222833	9.35048161	4.323093336	-3.315083555	7.034615533	7.49481555	-0.2816439	7.58037	4.348457	-0.05476908	5.625947	8.309534
BA2089	0.505018085	10.8091122	4.504005808	6.471929965	7.458049064	7.143903883	-9.652413315	3.594324481	3.566927816	8.890950181	6.409396741	5.945034093	1.875313547	5.173673582	-10.14824422	4.738594295	10.88158358	6.959662277	6.763185838	7.807668173	-0.993573305	1.320611925	5.984148679	4.02459093	0.870269849	5.529737379	-3.467672653	-3.517305804	-1.850767384	5.322235571	8.116546331	6.409932949	2.646437319	4.488971193	8.482624931	-2.385332406	6.679632915	5.46003198	8.496085617	3.936599766	-3.091632234	7.066867109	7.005670154	8.700895	8.286309	-0.7639241	-5.154743	6.950113	6.37579
BA2093	-0.853739561	10.08643369	2.693644407	7.291349093	7.243922758	6.674827753	-9.652413315	6.63837747	5.241120225	9.329015679	5.158139358	5.610824741	-0.501234525	5.520239125	-10.14824422	5.905261603	8.168962482	5.742196585	6.715161053	7.567633194	4.326487238	3.141882832	5.211161206	2.927796252	7.89749808	5.363627608	-1.480377733	-0.637749538	0.67610159	6.195519763	5.800033507	8.450316794	0.764836362	5.838915985	9.751978018	-2.925976718	6.491306065	6.360200766	10.18512548	4.730276073	-0.751947975	8.644478906	7.296028074	0.9543427	8.26914	4.968061	-1.593145	5.96081	8.14496
BA2094	1.108723852	11.48805327	3.756861525	7.189125882	9.651307535	6.596383952	-4.173873599	4.414698839	4.332625775	9.272695401	3.638899281	5.953511515	4.379544366	6.32258159	-4.303958308	1.984440562	9.945106661	6.138538302	7.104710537	8.062016042	-1.455870507	2.245258303	7.355455601	4.11404629	6.441320146	6.175391918	-1.027525644	-0.341609385	-0.785076515	3.599119528	7.48017968	6.235875783	-1.349228376	5.323016819	9.679073261	0.124305532	3.499241023	5.581803744	9.678034075	5.091210691	-1.894099515	8.161307534	6.929128465	2.601396	8.23811	3.156275	-8.403575	6.574465	3.728873
BA2096	1.744287733	9.767835374	2.951292377	6.784160483	7.320315892	6.906488279	-3.339405595	8.1327398	2.727891641	8.930026677	5.211852617	4.907899712	4.542552825	5.839689233	-10.14824422	4.650203633	10.38827748	5.165874783	6.691528258	8.38937206	1.852556599	4.672138429	5.811364539	2.249329058	5.97951236	6.605682992	-1.359421356	1.53619261	-0.345712907	4.466262353	8.170934988	8.716923225	2.972933324	5.549874037	10.26750183	1.616282852	4.878209711	6.072155433	9.764849633	5.131128822	-0.968332928	8.41134646	8.45520874	0.2638959	7.856259	5.471476	2.814131	6.277433	8.72507
BA2097	0.177811602	10.636121	3.963461591	6.899474445	6.415273305	6.650672471	-1.822584269	5.491432255	3.676377109	10.45574966	5.223740715	5.573518025	2.477701504	5.027471641	-3.519295222	2.7393755	10.36059046	5.369476196	6.571619837	8.339972499	-0.044140198	2.92358907	5.47977386	2.055134011	6.546678763	5.716557049	0.440406981	2.503407471	1.613547461	5.114832551	8.247579833	7.389346631	-0.38412382	5.413870031	10.48135864	0.342293443	5.163508363	6.668330155	9.754532706	4.031877966	-0.413300909	7.630968307	8.57234057	1.667157	7.28437	4.689424	-2.218366	5.378512	8.805484
BA2098	-0.850998344	10.98987621	3.983088907	6.947068288	8.204244275	6.88409571	-1.147829064	5.613510004	2.894998066	8.579097185	5.360408268	4.470890927	3.736234327	5.86563811	-10.14824422	3.044731059	9.164705	5.174307864	7.312576138	8.454691787	-2.116165507	2.455653571	7.505668762	2.765155366	5.894046801	4.764959634	-1.516822503	-2.161515771	2.201726096	4.654959296	8.138314921	6.785244315	-1.02206601	3.502822793	9.580087273	0.333015122	5.469916401	5.49934529	10.72361483	4.1391917	-4.61413984	7.196594264	5.73745767	0.7845336	7.335983	2.323867	-0.8739509	5.867048	6.758387
BA2100	0.26736147	9.902907498	2.864709343	6.103009296	4.739337009	6.702040079	-1.973198355	4.669688835	4.655638424	7.989354628	2.90875243	6.395958948	1.466175462	4.85731821	-10.14824422	2.402555282	11.84964525	5.549603901	6.187611943	8.602140155	2.986253297	2.865674512	6.90490428	-0.312464138	3.618182367	6.358357896	3.444878702	-3.108157122	-0.461551321	4.781508845	8.106515019	7.215837685	3.475330106	8.178772021	10.57129377	-1.719990687	5.372721795	7.419393961	10.50330608	3.977026885	-3.436208018	5.912068762	8.835961426	0.6169799	7.213035	-0.1861522	-8.403575	5.493295	7.827
BA2104	-0.90356453	10.66689334	4.469094227	6.865230248	7.695844811	6.607730123	-9.652413315	4.351704836	3.601757449	9.198526937	4.028789682	5.28231771	1.793771473	5.465257164	-10.14824422	2.384442887	11.7130799	6.350462694	7.194456637	7.929098565	-1.566645233	3.365209187	7.475779808	4.104425968	3.061580561	5.503866529	0.502004791	-0.894844622	2.14193377	5.421106326	8.819387983	6.080281695	0.795281696	4.554670368	8.546786521	2.535004188	6.144838235	6.31850038	9.863218158	4.200680275	-4.420964688	6.659960011	6.289554962	7.967034	7.800853	2.210489	-8.403575	6.20202	7.02619
BA2106	-2.26701949	10.99004321	3.122709193	7.15388443	7.41898074	7.38845975	-3.25403983	5.442571452	4.24645455	9.85329118	5.158963096	5.985157102	1.97328276	5.667901584	-2.358592588	2.818846436	10.65544666	5.379079447	6.902298763	8.673492224	-0.9263778	2.963923681	6.381460255	2.08342052	4.46642848	5.793587209	-0.309519808	-11.29905594	-3.723507074	4.592466374	3.985181737	7.51692576	-0.608444791	6.190085461	10.51121869	-4.498305675	5.026212438	6.473984812	6.973323295	4.685265629	-2.658634488	8.030559178	8.583066066	-0.04707996	8.189286	5.038536	-4.217703	6.106239	6.683158
BA2109	-0.574560548	10.18515212	3.282133441	5.967031029	6.081709882	6.560925676	-1.284012951	4.503302654	2.611260332	9.387149611	4.991180736	5.832988558	-2.113764681	4.076296835	-10.14824422	0.234838852	10.76626645	5.492096439	6.492444165	7.409628894	-2.241823441	3.447557545	6.885096607	2.65079218	5.941849371	4.744231809	0.666273903	-2.182548901	-0.813397159	4.805957371	7.051656977	6.41724224	2.412120715	4.88220867	8.600992906	1.499227943	7.553610519	5.100451062	10.17628491	3.230619812	-2.491015202	6.008437481	7.42089338	-1.673691	7.502945	0.9733328	-4.746725	5.065756	8.374957
BA2110	-0.004117314	10.28334503	3.994070957	6.652675012	7.57156129	5.987935759	-1.033102981	5.301638084	4.022195479	11.10398292	4.833866283	4.854253043	0.766045276	5.268576828	-3.143016089	2.705663057	11.27548515	5.902630718	7.03523631	7.973660516	-1.169393742	3.597504822	6.769037948	4.119789644	5.351501187	5.656002604	2.225563591	-0.418994987	-1.451874764	4.660624259	8.455505663	6.638409901	-1.189497768	4.980909399	9.138822135	0.550889098	7.176148916	6.803513017	10.37967946	3.717266425	-1.242964638	7.00529272	8.291809425	0.2455656	7.506149	2.489269	-1.418565	5.849102	7.873171
BA2113	0.739276589	10.14650525	2.830442305	7.478648747	7.460521341	7.39639356	-2.470521373	5.489732411	4.722256034	8.410719999	5.772894308	5.44096776	0.89117468	5.650803294	-10.14824422	6.039264546	9.781419011	6.710076946	6.943096643	8.043920529	1.883956808	2.766104394	5.418719698	3.677053896	5.115697121	5.084482366	-1.983038697	-0.703737536	0.278646364	4.117517022	8.199734602	7.642454004	0.791289504	5.455516761	9.234697679	-0.193363271	5.869542088	6.272883884	10.03537979	4.567913422	0.390366505	7.946733667	6.813935466	-0.1954649	8.600817	0.2041702	0.3491766	6.52394	6.909043
BA2116	-0.490976811	10.0905315	4.001344888	6.983450556	5.89998006	6.515325632	-0.843533099	5.730150302	3.07980752	9.698509895	6.583280442	5.845728822	3.611555759	3.809701747	-10.14824422	3.97086462	10.98405274	5.727871049	6.361539907	7.930940192	-0.271520262	5.583684172	6.380207185	0.670408621	7.949744636	4.598463171	-0.766945181	-3.52332068	-0.037082674	5.406096111	5.260868157	7.45877338	0.129470758	6.663107004	9.286202598	-2.347388545	6.479510868	5.488823928	9.896327907	4.381600881	-0.941981277	6.268914065	7.789002792	-1.304553	7.711672	3.196862	-3.134052	5.721033	7.972778
BA2121	-1.173518577	10.22818085	2.928789191	7.0392707	7.754876711	6.890080516	-9.652413315	4.523430395	3.873783398	11.37407205	5.119485027	5.427324663	-0.786551069	4.94134868	-10.14824422	5.048616042	9.462744106	6.148943067	6.753668096	7.749167743	-0.6559413	3.968664483	6.787466088	3.406290466	5.248139036	5.469852024	-2.495434051	-1.454188149	-1.099191577	5.649821373	6.472877215	8.220701925	1.73785402	4.415374613	9.09790008	2.586168675	6.098710787	5.103520848	9.063497053	4.089813439	-1.482408815	8.040256332	7.018047832	-1.466926	7.948051	6.188311	-2.18641	6.105654	7.738754
BA2122	3.566503394	9.209358758	3.316875385	6.631046405	5.122360949	6.246891387	-9.652413315	5.236856261	2.114309401	8.943464583	5.631026028	4.787322816	1.722933156	3.873836934	-3.732987863	1.94767998	9.499494599	4.772897813	5.935901226	7.559175898	-0.436583854	2.135489928	6.9431792	1.363399049	6.900683981	4.689771691	-0.037699708	3.510359911	1.691478309	4.604393166	8.587433726	7.573747118	3.97039766	6.664390518	8.98470377	2.612883096	7.660783491	4.972483114	10.89984634	2.771437598	-3.861360682	5.37766243	7.965281141	-1.375481	7.349477	5.398115	-1.487882	4.488227	8.09533
BA2123	3.783992765	9.964899018	2.912502963	7.280803553	7.094020384	7.438071905	-9.652413315	8.1407717	3.665584218	9.65678821	4.658155072	5.811612986	2.017216414	6.375891367	-10.14824422	5.441103585	11.23978974	5.233429192	7.297733861	8.477264504	0.668274093	5.844034265	5.538339133	1.565840293	4.682046648	6.656729817	-1.099594992	3.105982296	-0.452034565	4.356827585	6.029301801	9.243963725	5.255893162	7.055656734	10.94193794	0.495157552	4.68198468	6.401768351	8.542701759	5.862920857	1.27268486	9.353672813	7.648326405	2.751183	8.775034	4.42382	4.531141	7.449798	7.325752
BA2124	0.06813191	9.900450089	3.609499338	6.738459143	8.397093364	6.611859379	-9.652413315	4.956443405	3.072192966	11.46796469	5.1554405	4.904455139	3.500679171	5.40217583	-1.793312041	2.190918762	9.095294799	6.229014123	6.567204081	8.239834187	2.216547427	1.226696552	5.849642363	3.767511036	3.263735386	6.024175049	1.324372683	-3.016454149	-1.11105673	1.881907744	6.449222774	7.129336308	-1.628580958	5.759165414	10.08453386	3.032880463	4.73612947	6.205431542	9.608758146	4.474966526	-0.571624232	7.809052991	9.480916126	0.001294257	8.15071	5.447144	-8.403575	6.079763	7.474796
BA2133	1.315268569	8.314158289	3.240896926	6.180656851	4.919749939	6.446759727	-1.558824813	5.47941457	4.119006906	8.94515561	3.642840684	5.773859675	1.714178744	4.657436848	-10.14824422	3.464498885	11.54435513	5.500658713	6.059348209	8.449172011	1.449067395	2.70218499	5.805947728	2.619124191	6.781295354	6.112337159	1.870356396	-4.445463238	2.029051629	3.855072666	8.183094129	7.058507245	1.927167256	7.345907838	9.873195298	3.81238613	4.134545473	6.638880744	10.12778883	3.398590321	-1.521498958	6.05718732	9.924834761	1.322567	6.772982	-2.016534	-4.099692	4.956831	7.997177
BA2134	2.679653487	10.15370039	3.952899172	6.533857368	6.481722588	6.405992279	-9.652413315	3.623266396	3.152513861	8.11404913	4.891416531	5.137878699	-0.33532145	5.356176214	-10.14824422	3.944622008	11.44565217	5.863887036	6.894432779	7.967309179	2.415838863	1.973804317	5.816215541	3.783577193	3.321657834	4.846609966	0.331431341	1.133573279	1.978213252	5.43853697	8.735467372	6.490186423	1.298589728	4.259495087	9.292309529	2.865042742	5.991817405	4.958694085	8.931665274	3.765103166	-1.392119604	6.949231587	6.16467982	8.494455	7.602185	4.303093	2.101751	5.787262	6.737399
BA2135	3.053012846	9.839407422	3.436827006	6.478907675	7.019806818	6.916863824	0.12025609	5.856782024	3.433050741	10.22492131	5.490586465	5.179855785	3.460006831	4.688274493	-10.14824422	3.683970003	8.667807842	5.200025157	6.114977589	8.256502145	2.670438551	3.353871852	4.664895196	1.251827335	7.192929487	5.695042794	-0.733510097	2.205873294	0.778215104	3.979826869	7.940963546	6.851227811	2.225627333	5.809310327	9.893228954	1.313226651	5.443060736	5.479452074	11.15226197	3.642950554	-0.186151743	7.368822643	8.397244422	1.476521	7.002622	4.254494	-2.680479	4.897287	9.912786
BA2139	-0.045689045	10.41026626	4.556381632	6.627879382	7.230384312	6.493578924	-9.652413315	3.033308721	2.601812946	8.941274827	5.544427807	4.964140965	-1.211565464	5.33875979	-10.14824422	2.315411527	11.08568644	6.091509875	7.087465192	7.900401497	-2.811094685	0.495058916	6.921711322	3.269936906	4.475714947	4.901692955	0.031426911	-1.398486992	0.262928246	5.059236052	7.514793081	5.694038699	-0.024696537	4.260215938	8.710924207	0.628637267	6.826753725	5.576983346	8.604984532	3.835723773	-4.795634948	6.304906532	6.152545407	5.117177	7.754461	0.4819485	-8.403575	6.124348	4.567559
BA2153	0.717315698	10.84259358	4.512102099	7.213032073	7.603832227	6.329632218	-3.227453021	4.758108743	3.832610136	9.02485378	6.355481852	5.616600016	-1.305141768	5.703911611	-1.738349301	2.109538066	9.20935073	5.755777683	7.126877282	8.175865665	4.20866135	3.279527175	3.492732771	3.700810618	3.767214821	5.342847274	-1.545373561	0.587610841	1.873078198	5.125335057	6.773956817	6.095602288	0.123173206	5.985892819	10.12997603	0.269397444	5.239926129	5.6593595	8.207461001	4.385300241	-0.843877557	8.368188386	7.190143787	0.03457132	8.593034	2.235454	-1.422921	6.366603	8.078864
BA2155	-0.199721559	10.15869839	2.527988919	7.050962435	6.634183624	7.433313044	-1.127645106	8.364504656	3.614020581	10.40217563	5.862607969	5.494251766	-3.326054934	5.323056209	-10.14824422	-0.179277153	7.007065158	5.683182473	6.711253074	8.691655253	-0.083885691	3.495922003	5.522648707	1.798864099	9.194303457	5.867526045	-1.380084604	2.945342248	-1.321570323	2.164906559	7.507551326	8.074630941	1.520808343	6.737404273	10.26433161	-1.788397675	6.468945044	6.233136939	8.82925576	4.508666585	-1.32186643	8.509594406	8.732977939	0.05426936	7.824672	-2.778177	0.8983468	6.063597	8.562891
BA2156	-0.806747936	10.28350956	3.6035853	7.363947578	7.014034237	6.946620942	-9.652413315	7.514798835	3.00129672	5.074988857	3.810129215	5.414538811	-10.73755381	5.85971601	-10.14824422	-0.3034751	10.27979985	5.948351808	6.972811972	8.051012598	3.328260785	2.25869086	5.31668912	4.253609862	2.342208626	5.101333202	2.144425988	0.268527837	-3.16512766	5.035922614	6.293100655	6.936092774	-1.10035297	5.743340477	10.43570814	0.720983725	6.790783992	5.952120134	8.158877907	4.294227404	0.52506349	8.496927976	7.237508994	0.4475364	8.393669	-2.937645	-2.116364	6.191803	4.646476
BA2162	0.361256648	10.76574803	4.18810321	7.095878794	7.040160506	6.603490696	-9.652413315	4.401918977	3.591840432	9.010909009	5.515475849	6.261114046	-0.627295107	5.597047036	-3.62632435	4.293247004	10.34838617	5.904958983	6.926676142	8.116353245	4.197851368	1.834119069	6.029969982	4.392760158	6.193951216	5.198259952	-0.129369876	0.96359811	1.05865894	5.712621102	5.940761982	6.78380243	0.037282237	5.465695832	9.780750453	1.301155851	6.410127458	5.243983755	8.652570019	4.28232902	-1.844517939	7.800206628	6.765368081	0.9974981	8.316156	1.798685	-4.453776	6.074326	6.423004
BA2163	0.078139016	11.90601499	4.203796151	8.186286228	6.908916661	6.857860479	-3.359957538	5.351700801	4.706233196	8.868167336	5.348563515	5.918593796	-0.155882151	5.496613587	-1.876118429	4.727523397	8.851795688	6.338736647	7.228423306	7.696809159	4.947739983	2.948978758	5.343062128	3.826260976	5.948688348	5.376366767	-0.50451959	-0.2113763	0.970224271	5.731113664	7.541090517	7.311265099	2.012728623	6.434357013	9.165851663	2.52313511	6.538131266	6.508517814	8.139244647	5.101544299	0.690470262	7.722627896	7.454980967	0.7496533	8.806377	1.938406	-4.309934	6.888727	7.898146
BA2168	-1.427561286	11.25779272	4.000814974	7.52206828	7.499154746	6.371011268	-0.778956007	4.796898579	4.878948173	10.49144926	5.674397764	5.398310829	5.147008783	5.028322017	-3.212783961	2.739556165	10.52015674	5.285463174	6.678497657	8.631714248	2.584620745	4.679099019	6.31816093	1.944373863	4.241435572	5.893074915	0.131529261	0.983379438	2.698171063	1.282396101	6.274984057	7.219712028	2.325014551	5.495919607	10.48878015	-1.132888367	5.688579965	5.905451757	8.488381716	4.321650351	-1.24582502	7.533501388	8.466072261	-1.213926	7.593633	5.669381	-8.403575	5.602797	6.629358
BA2171	1.932398932	10.55098222	3.876940998	6.914865477	8.00941165	7.099634949	-3.618310883	5.142429989	4.587045655	12.06828084	5.31593989	5.520682528	5.577223173	5.596237509	-3.74393767	5.492643325	10.53950565	6.480023599	6.88676285	8.220430136	2.136684912	4.378763405	6.016351147	4.459383003	5.750638119	5.787847221	-0.284999454	-1.91081505	0.15659378	1.720454663	7.331605443	8.431235445	1.8775485	5.398461054	9.910539832	4.155266699	5.754008721	6.994149093	10.29257177	4.800874334	0.7190316	8.64410757	8.079157161	-1.40805	8.544682	6.973553	-2.426438	6.769732	8.008058
BA2174	-0.927774398	10.24436762	3.937637206	6.678960271	6.867164517	6.474195597	-9.652413315	4.602470056	3.292970874	9.33394981	5.493853781	5.691342373	1.643195681	5.272600209	-4.130608517	3.819682624	10.15826264	5.689858897	6.860308877	7.858298295	2.392754722	2.208196832	6.151648155	4.039677605	5.738758059	5.145051939	-0.056840682	0.399406498	2.271277596	5.618932826	7.742818432	6.620364209	1.339839103	4.906889695	9.236077965	1.499364054	6.345828191	5.865253396	9.88147573	4.057082276	-1.018796971	7.373940994	7.220883447	2.705685	8.259573	3.854111	-2.34242	6.074963	7.094408
BA2175	-2.196834659	10.29460792	3.064019495	7.075681892	5.903738458	6.777787356	-9.652413315	6.714106988	4.906100233	8.619707146	6.197340681	6.524291929	3.499234466	3.956253805	-10.14824422	2.933474637	10.05312601	5.186808649	5.543618316	8.032835898	1.847037724	3.544150005	7.116567677	0.904227865	6.495876615	4.903473762	-0.771311079	0.751773976	-3.423904782	4.322742802	7.105045014	7.378775074	1.347224421	5.973211476	8.800124086	-3.752618963	5.76743887	7.377349217	9.541077162	4.048958679	-2.541647512	6.509509266	8.458155911	-1.8777	7.099599	7.668112	-4.234665	5.515065	7.482618
BA2184	-0.778585289	9.908935884	3.167316809	7.417920539	7.17399376	7.089182254	-4.356755167	5.565122435	2.873208058	8.003372547	3.48982356	5.514004634	-5.040189659	5.803842392	-3.485327809	-0.476062749	10.37365691	5.881194003	7.068724396	8.006664075	-0.315903432	2.162591629	5.382905106	4.069674372	4.016598707	5.467807393	-1.836719001	2.008044155	-1.89959279	5.398963273	6.652337616	7.807605263	-1.446545766	5.510957109	10.32415556	-0.760115314	6.672926964	6.059066948	8.848932181	4.720314749	0.078070381	8.58994007	7.442392295	-0.1322125	8.766025	2.046463	-3.422662	6.441507	5.405049
BA2195	-0.964421203	10.28830366	3.348483126	6.320334579	6.186941504	6.935472769	-2.368184839	5.058355341	3.567253597	9.255050127	4.885168788	5.725519178	3.246221344	4.766436796	-3.478099414	3.472979563	11.15002241	4.916581271	6.396933297	7.834262954	2.990597712	2.989634195	6.249186105	2.255991194	7.590827203	5.391497676	0.41761622	-1.884728139	0.582317258	4.412741156	8.587153808	7.075579566	1.106540495	5.720278087	9.607201781	0.675147487	5.851926883	5.96077304	10.03796222	3.885513372	-2.251804098	7.061186005	7.790757641	0.2589621	7.762668	3.488173	-8.403575	5.176311	8.111616
BA2198	0.225588937	10.81061617	2.735655259	7.624922104	7.110321939	7.058007366	-3.340277041	5.098143004	4.571800925	6.277427958	4.933448489	6.000054347	0.696899193	5.994509622	-3.453054971	5.632115256	9.583023214	5.988099211	7.313805965	8.392599528	4.97181035	1.636236568	4.454679342	4.041749999	1.858894745	5.505777204	-5.01305318	-3.532651045	-0.943216565	5.834184949	7.017592768	8.138797536	0.373418006	5.115047636	9.907500209	0.617343908	5.95425531	6.489983969	8.936021388	5.115833551	0.665292485	9.7890201	8.015107254	0.3077967	8.571698	-3.389656	1.411185	6.901104	5.221597
BA2200	-1.363409395	9.744992837	4.085206503	7.205498264	8.128471818	6.870656941	-9.652413315	4.784694879	4.076484208	11.73398977	5.146817406	5.677729366	3.201099359	5.413366015	-3.010436517	4.616518981	9.614444012	6.084739183	6.892543289	8.010716853	1.58122236	3.028252144	5.729070924	4.171041522	5.945097049	5.434507235	-1.427413211	-1.424896852	1.183531051	4.310127618	5.655226195	7.259854045	1.955023059	5.134795145	9.65850215	1.053501974	6.339386767	6.279958702	8.234987001	4.331834696	-0.410495829	8.359496076	7.958833321	-0.9886944	8.076881	6.047407	0.883982	6.382925	6.059411
BA2201	-1.407897377	11.01954936	3.917023243	7.169998619	8.558973147	7.057272475	-9.652413315	6.184445818	4.699522739	6.933769508	5.520348008	5.813231833	1.367582181	6.016550562	-10.14824422	4.739719603	10.23416161	6.176928194	7.142716598	8.025477907	-0.316976855	2.95467248	7.038020674	4.733656866	5.667590183	5.769209242	-1.704606863	-2.904413152	1.243948312	5.219297015	6.75001732	7.428695742	-1.011554087	5.67409589	9.530145661	2.031936479	5.748208773	6.418274521	9.928181565	4.69346295	-1.511908321	8.480527452	6.857844772	2.409953	8.34085	4.067047	-1.401704	6.475981	5.787563
BA2209	1.188414053	8.43062082	4.367244964	5.848612697	4.755541457	6.582856987	-3.53768731	5.287976464	2.845889774	8.65763081	2.887655019	6.072375488	4.555568932	4.917546144	-3.660928762	1.601126008	12.08508153	5.100715936	6.37544256	7.948015082	4.536743445	3.529782961	4.081007012	1.420076192	7.113205722	5.276096285	0.354883145	-2.423589326	0.286397398	4.916326316	8.648212511	6.523301296	1.409301593	7.390427265	10.28561566	-1.545265168	3.857768667	7.244822377	12.56609723	3.952295627	-2.232655431	6.32585906	8.473911138	0.07448122	7.969575	0.3454262	-1.716946	4.840992	8.027528
BA2211	0.211506544	10.40508194	3.843102257	6.842494124	7.654721074	6.67133869	-2.625716282	5.418618524	3.923494329	12.42694336	4.393826017	5.168250534	3.859405731	5.428231582	-2.729736404	4.892751799	9.994612667	6.253472926	6.978164762	8.078430723	3.738982593	3.765301914	6.565181997	4.36233352	4.705848161	5.708681516	0.099138503	-2.181699464	1.659225025	2.068299969	8.068009364	8.990765594	1.55537812	5.387186674	9.768992952	3.436935757	5.59107328	6.09188979	9.523597041	4.682595155	-0.687453624	8.482570515	8.343850845	-1.30467	8.546906	7.497893	-2.423618	6.473191	8.205688
BA2212	3.455673808	10.12519668	3.079782277	6.59875953	6.664563807	6.453556798	-1.448736238	7.245739043	3.823827274	9.62257273	5.92432899	5.167696303	1.49653951	4.781357432	-3.881857783	4.242414082	9.654351532	5.637604814	6.068697589	7.95707798	1.913375051	2.925971592	6.3911608	1.110846382	4.401462968	5.649973498	0.335734915	0.394181357	-0.160450227	4.701960476	8.327851943	7.846972841	4.302051465	5.991401378	10.3448751	0.292629613	5.063141332	5.859391354	8.629622976	4.107056876	0.650492309	7.227103854	8.591306166	2.851805	7.819496	3.219164	2.640072	5.547755	8.680754
BA2217	2.092039137	9.631237354	3.73020695	7.680365561	7.132695805	7.018424045	-9.652413315	5.840306363	3.692098357	7.772223717	4.384910383	5.240385109	1.255599186	5.363752369	-3.380767181	1.606620445	9.069608243	6.087907052	6.815556204	8.027606464	1.921906709	3.132648199	5.228265915	3.990042913	2.054832637	5.228527558	-1.082998234	2.464219277	-1.095696725	4.717982016	5.102533338	7.318579969	1.804261846	5.199863958	9.805581123	1.213774734	6.951799453	5.419695699	6.933945849	3.948899455	0.671151062	8.054028821	7.379267161	1.706886	8.183808	2.47516	2.668182	5.941569	4.326877
BA2218	3.980929637	10.18752103	1.710951621	5.809772756	7.408903374	6.804149872	-1.366789383	3.950801788	3.441312021	8.400772656	3.790442131	4.724259111	3.914941989	5.172561748	-3.476915111	3.452054781	7.886496905	4.273934595	5.827340045	8.438748771	1.853042829	3.624357133	6.102129588	1.530725215	2.188453253	6.016363542	-0.504447531	3.680172249	-2.816296414	1.129956373	3.092511546	6.199997573	2.914992014	5.636335174	10.55603301	2.748642653	5.167761558	5.263412081	5.866951456	3.946187373	1.30971041	7.217427294	7.836478496	2.790625	6.312787	3.177717	-8.403575	4.741371	6.042751
BA2220	-1.796599237	11.37285139	3.586544057	7.446101996	7.7594136	7.614411229	-9.652413315	8.07961001	3.272502297	7.548323608	3.883710221	5.665840166	-0.287844834	6.392165251	-10.14824422	7.087281857	8.728783191	5.708643928	7.553838301	8.694363132	0.355627582	3.806201799	4.873341366	3.189160248	7.688603154	6.37787106	-0.412374137	-1.682124044	0.477844161	3.92591175	7.311174483	9.165072798	2.878647048	5.841350471	9.743573851	0.762050943	5.541527553	6.311642738	7.492908763	5.485610534	-3.528837443	9.481930898	5.258248834	0.1701054	8.886151	4.352162	-0.5679915	7.068959	5.336536
BA2221	0.746150661	9.772790448	3.256774903	6.73550875	6.472827269	6.137494013	-2.103308618	6.613961073	3.042446061	9.448828674	5.684961655	4.693229326	1.29416382	5.145433919	-3.800722706	3.32253995	9.407671467	5.286213741	6.495167424	7.954304588	-0.604440276	2.599242463	6.671933998	2.456032121	6.578270616	5.665589665	1.217906068	1.955594725	1.144461981	5.018193945	8.369019261	8.110049151	2.041254903	5.10776914	9.590340058	1.941167561	6.051122558	6.043850208	10.05148742	4.22175336	0.173367989	7.453099879	8.287817016	0.6911414	7.950074	4.416316	2.652929	5.619045	7.722621
BA2224	1.584850208	10.18851064	3.607665442	7.336343601	7.174449211	6.590538253	-1.725213412	5.558775134	3.09243328	9.341243257	5.27421295	6.139410205	0.395008578	5.204385349	-3.421831386	2.645442872	10.41300608	5.845904224	6.762472625	8.008954247	2.436488398	1.793887206	5.545003737	3.561865181	5.187305583	5.20757076	-1.546909767	0.605730224	-0.538430783	5.070144569	8.609242381	8.137866053	2.243425325	5.692482842	10.15846374	1.960938446	5.457591053	5.796872717	10.09174465	4.190375992	-0.377329557	7.311885964	7.985654735	1.437384	8.294977	2.770715	1.68906	5.795685	7.5308
BA2226	-0.617111228	10.29674079	3.702742072	7.022585523	8.115328734	6.786108725	-9.652413315	4.488700798	3.801294624	8.669072632	6.238202971	5.14629005	1.533196548	5.439136966	-10.14824422	3.698578731	10.45069643	6.477602022	6.796275452	7.883113812	-1.610770305	3.277698773	7.057063999	4.306680614	5.059802669	4.965756424	-0.417046235	-1.180236394	-2.363830612	4.780734727	5.889209057	7.371548933	-1.431672575	4.985618872	9.532975488	0.805236784	6.123962176	5.463571834	9.428139887	4.114237242	-1.457983375	7.615066316	6.480856499	0.127921	8.137131	4.547829	0.7570533	6.397406	6.130275
BA2227	1.227542879	9.974611377	3.397016785	6.817153503	7.546234199	6.887486977	-4.022746738	5.266352429	3.115350098	10.40075459	4.130368032	5.226507991	0.854048397	4.902881766	-4.154049331	1.592571837	7.647357968	5.811196187	6.423224726	8.289205877	1.872502819	3.608712185	5.06457258	2.710814716	2.721804699	5.872222096	-1.432255481	2.8630446	-1.370807131	0.531735103	7.392022001	6.261420007	0.436899945	5.805122189	10.01157554	0.200925334	5.622703225	5.574657966	9.563479882	3.816931631	0.285773185	7.476594758	8.353470402	0.2818201	7.577517	4.007369	1.595055	5.773253	8.284915
BA2228	0.498794581	9.751893646	2.555966034	6.553055093	5.970956234	7.130185229	-2.04400401	6.312654011	3.865061767	7.81212591	5.345374037	5.792843811	0.923232437	4.944370169	-4.154248778	3.915088579	9.732520552	5.214527827	6.307387866	7.715544618	0.979568848	4.081657964	6.802502928	1.338876414	5.381870717	5.702525231	0.663699608	3.077369342	0.190482329	4.532532035	7.879076231	8.027995845	3.548811671	6.380255256	9.727584576	0.211299245	5.364558196	6.072743893	9.987393982	4.525350083	-3.680773808	7.550235789	7.633822607	-0.0823001	7.977397	4.878295	-0.1884474	6.00954	8.186924
BA2229	0.39888678	10.61740783	3.03479801	6.713013701	5.332954213	6.871756943	-1.269155455	6.080418446	4.167169981	8.537987615	2.988482299	5.966425269	6.702800352	4.802639563	-10.14824422	3.908853699	10.76734069	5.125045964	6.341320826	7.919856684	3.206806082	2.448464447	5.398925121	1.726429997	8.498945808	5.655688367	0.610872543	-1.74208597	1.5848667	5.43554643	8.385170769	7.166472669	1.448671489	7.381428345	10.2668871	-0.948243802	4.253828902	7.224825434	9.469797823	4.235661718	-2.496689923	6.710664681	7.824595975	1.480149	8.005264	6.581868	-2.692769	5.314817	8.856719
BA2233	0.380697111	10.57914113	3.744033935	6.941262407	7.679411821	6.986586199	-3.117075812	5.711957368	4.228197429	11.98773871	5.532538938	6.17074734	5.439157945	4.951042484	-2.217858966	3.958486718	11.03110246	5.982283071	6.36854674	8.179301496	-0.075323723	2.352841943	5.852726591	3.136872985	3.214231827	6.526170667	1.740736289	-1.754882932	-1.539169005	1.032308825	6.626526521	9.755024929	-0.767373473	6.277542635	9.93207953	3.825732988	6.093634658	7.183328031	10.77298424	4.16201078	-0.99920635	7.700982244	9.849456353	1.134825	7.945762	4.858204	-8.403575	5.668003	9.240046
BA2234	-0.396612259	10.94417385	3.36085577	7.073337695	9.051654001	6.864882831	-4.026755188	5.276227654	4.370009599	5.763252241	6.384974708	5.366036043	2.710286916	5.793827556	-10.14824422	4.181788959	9.639416072	6.529915076	7.203490597	7.692344176	-8.875362151	3.283304123	6.499076728	4.620979804	2.874903277	5.614007448	-1.578864474	-1.591118319	0.303855736	5.586952249	8.766741852	6.963706969	1.461804968	4.966982757	8.792630347	2.154809286	5.04912763	6.070742907	10.70948934	4.575570164	-2.511019073	8.008035611	5.936818172	1.265881	8.315696	0.6659654	-1.428563	6.831814	7.518365
BA2235	-2.233055454	10.85314832	4.275784268	7.128227466	8.093275834	6.81721716	-2.415676369	5.084957035	3.240493838	7.371572865	5.553500659	5.6499958	0.893228467	6.051641445	-2.518915945	3.669385428	10.66873223	6.414068503	7.212078324	8.155923409	-0.469987467	2.64705675	6.970501113	4.476741706	3.419121212	5.686825519	-1.745716841	-2.693650406	0.568221897	5.595961773	6.741041049	7.146512603	-0.170710992	5.427447329	9.853809478	1.351885322	5.923837872	6.00520444	8.490136355	4.710255468	-0.769387945	8.000283033	7.431997868	2.727274	8.256639	4.517129	-8.403575	6.638426	5.538152
BA2236	-0.023245253	10.33005369	3.900135646	6.692527706	8.221234726	6.871108352	-2.24921291	5.651925009	2.857020037	7.877058871	5.914841194	5.448978449	3.077225289	5.559410718	-2.349049059	4.399317731	9.791968766	6.72329877	6.733835952	7.754390638	1.313793496	3.496459148	7.177329243	4.678934646	5.83069609	5.691634195	-0.418038255	0.907575232	0.278617332	5.02396983	6.142898279	7.957893611	0.468853113	6.087779244	9.72089856	2.301352504	5.647192472	6.360126567	9.694432175	4.617405945	-0.207085244	8.135996332	7.113822211	2.542829	8.400194	5.664041	-1.010151	6.57096	7.627991
BA2239	0.391402049	10.40222962	4.064011374	6.992999339	8.28078776	6.560599021	-3.106008431	4.215771681	4.110777108	9.938558539	5.365996803	5.566249959	2.328409227	5.6030274	-1.612265738	3.892661096	11.22117132	6.655561034	7.158051723	7.918715947	-0.182063998	2.030755666	6.67303029	4.955112822	4.481417366	5.375487104	-1.596728213	0.97629122	0.811800996	5.174974384	6.200362259	7.577348878	-0.137874811	5.199255261	9.513000114	-0.068275976	6.118825183	6.525062166	9.868587082	4.200046873	-0.987481465	7.494655213	7.080924973	2.182868	7.988013	0.9277672	0.8379546	6.445312	5.602173
BA2240	-1.102368395	10.13686306	4.38770545	7.900170147	7.647464645	7.133269726	-3.647458906	5.819036194	4.779346266	8.007804828	5.755703668	6.134668013	1.874743937	5.94086037	-2.75839575	4.032538498	9.806442496	6.5792671	7.168815388	8.122764667	2.273705412	3.521578957	5.595703739	4.95907891	5.191373164	5.63206248	-2.083335654	-11.29905594	0.431762458	4.807818667	6.624798827	6.91347601	4.048482157	5.708260237	9.213299338	-2.926044846	5.911644619	7.409351682	4.241060534	4.909037022	-0.583318982	8.355232559	7.043073583	0.4330002	8.408915	6.859806	0.1396333	6.813036	5.473841
BA2242	3.86152671	9.960551162	4.284718236	6.783781116	8.060106612	6.449914663	-2.587588129	4.499351625	2.163501571	11.84849055	4.497074942	5.381878999	6.416711706	5.133685089	-1.350906348	-1.804639936	11.52466131	7.129383144	6.541814583	8.143315625	2.59165611	1.790280374	6.056033427	4.314372668	0.943917229	6.056382028	2.092158207	-1.059494551	-3.04010998	2.316096223	9.687442155	7.639752321	1.484897722	6.482224786	9.737782374	3.646648911	5.73479922	8.325404641	12.58310765	3.781746627	-0.792021823	6.989241588	9.484690837	-0.5864858	7.871311	2.502044	-8.403575	5.8769	7.91625
BA2244	2.869457509	10.47694678	4.450355975	7.234632648	8.35151846	6.814436671	-3.436593737	4.820790559	4.306765193	5.39504338	5.494308458	5.672872564	3.407246037	5.64578113	-10.14824422	4.669969404	10.50131983	6.628487863	7.060522539	7.83841236	-0.76388404	3.868055201	6.529133427	4.717025092	1.275582304	5.57727205	-1.33142352	2.137342398	0.834834811	5.112148596	7.082405172	6.652160928	1.909706253	5.175146142	9.211396509	1.933512614	6.87499434	6.960980794	9.288283804	4.156210381	0.092738735	8.205017605	7.380296027	6.667862	8.00134	4.820612	-4.388134	6.416855	5.937216
BA2245	-0.367879811	10.82077978	4.585647326	7.89171026	7.683064041	7.123874509	-9.652413315	5.762234239	4.331736293	5.428797423	5.940687704	6.30609899	-2.19583131	6.059313394	-2.311430969	4.132294037	10.28554773	6.189825641	7.130184847	8.202079794	5.071510923	3.161205507	5.282307262	4.249871334	3.963304745	5.953733783	-4.260700003	1.128004775	-1.831396676	4.587527551	6.020216864	7.274595697	-1.182628976	6.76187598	10.06082251	-0.500496379	5.503974611	7.438855764	6.12238857	5.083202799	-1.438635147	8.185344687	7.132011502	-0.4766682	8.639161	1.395429	-0.3066394	6.978076	5.391808
BA2248	-1.511562628	10.79966944	3.767104013	7.343786528	6.724281457	6.477678757	-9.652413315	5.46480872	4.793053715	6.977619381	5.775877168	5.474236534	2.195243535	4.971851348	-10.14824422	1.670484418	10.25386187	5.338140668	6.430370112	8.452953848	1.391245666	4.62150383	6.916554568	1.767923521	2.924276734	5.699673504	-0.282685964	-11.29905594	2.623006827	5.086267744	6.446506509	6.671479788	1.87440494	5.918471731	10.81946245	-1.353643884	4.948401462	5.983228862	5.065982226	4.061677872	0.555051689	7.595422958	8.620935239	0.1908438	7.537653	6.928397	-8.403575	5.453325	8.182347
BA2249	-0.346781161	10.20496028	4.430517213	7.257766648	7.744233255	7.076692973	-3.411044854	4.991271455	4.529075617	6.799225997	4.813928008	5.58314009	1.081342552	5.717352831	-3.526990699	4.7195461	10.58607676	6.62870406	7.033700619	8.070577491	1.618644523	3.447446707	6.070392453	4.483670533	3.337738364	5.312008804	-1.504038312	0.748865326	2.530048304	3.817464478	6.338938325	6.980595447	1.954060212	5.567488478	9.460915402	0.209768918	6.52478498	6.653821611	7.050071835	4.489413279	0.353133864	7.87272109	7.442451239	0.2436899	8.109387	6.647555	1.45641	6.469994	5.973365
BA2251	-0.370224077	9.790210978	3.971667007	7.536926147	6.862377604	6.78412525	-9.652413315	5.293566816	1.372053313	7.370614266	3.955969209	5.762114584	-10.73755381	6.189467009	-10.14824422	0.423136625	9.986234585	6.0919943	7.23503495	8.193216469	0.945575611	2.008278373	6.319302405	4.400949872	2.587132736	5.692503876	-1.945279596	0.922613639	-0.751466938	4.670197135	6.338580624	6.795238927	1.504522819	6.508622624	10.35189915	0.87652257	7.186078015	4.644066068	6.235690162	4.589891406	1.270382051	7.851110553	8.302320048	0.5471233	8.782863	-9.538646	-8.403575	6.742246	4.974874
BA2256	-1.934254682	11.73487619	2.86409651	7.610751232	8.038308657	7.476057528	-1.590233268	5.80990728	5.431657308	8.652994735	5.328970854	5.832555137	2.670882406	5.819398882	-10.14824422	4.35120009	9.666747834	5.500768408	7.114451055	8.380362718	-0.51298386	4.074659414	6.895036672	1.175975558	3.995433716	5.802745416	-0.9961419	-4.289137102	0.530273043	4.158498831	7.009173895	7.997433663	-1.204748131	6.033511186	10.3224613	-6.499164554	6.168230289	6.272366435	7.805209062	4.998746758	-0.513075169	8.749108504	8.040820657	-0.6309416	8.400485	7.133041	-3.07715	6.634319	7.069405
BA2260	-1.359120433	10.72745552	3.484918147	6.876225785	6.777226159	6.634995772	-9.652413315	4.627708091	4.133434438	11.04496107	2.095559997	5.095015193	-0.670897197	5.642793185	-10.14824422	2.07437093	10.88922119	5.333785851	7.162071151	8.361752316	0.052339788	3.101532557	6.162481565	2.745542296	4.672259999	5.367583133	0.110295361	-4.169946871	1.727751099	5.292915466	5.898739412	7.48462072	3.533215317	4.482026433	9.745066855	-1.360834412	5.889426521	5.225876883	8.060539593	4.306876343	-1.894062548	7.687491264	7.493015417	3.093001	7.787403	6.347601	0.5193802	6.432494	6.461423
BA2261	4.590292115	10.07646416	4.204303268	6.174974109	6.072227615	6.14842489	-9.652413315	6.592202239	2.613639347	9.824386378	5.130828666	5.388037589	7.279736692	4.456223977	-3.13093148	3.188728235	7.917976067	6.193243946	6.630186738	7.515239567	2.936916247	3.396018466	7.483773339	3.048751933	9.06579508	4.497823446	-2.572060587	-1.343169805	2.571645919	5.796367259	8.609727526	7.703427711	4.516955471	6.095541239	9.336771776	1.940346748	7.677598014	5.938026241	11.07457311	4.012878717	-1.874317584	8.643085669	8.106896357	3.798931	7.80033	6.039697	0.4179338	5.426264	9.094159
BA2269	5.004466753	10.91701722	4.102675347	5.24755476	6.208636806	6.305945273	-9.652413315	8.141162956	1.600415895	11.66133422	5.456804514	4.618577334	7.812555002	3.930294629	-2.180463297	1.794192489	6.57837903	5.912137506	6.996588799	7.511795103	0.164624078	2.804452576	7.414614695	0.648527538	8.794984897	4.326438017	1.410408923	4.021253557	2.357729481	6.215152851	8.897079616	5.504494089	3.857235722	5.598089891	8.752501275	2.402851893	9.757023681	5.018870995	10.8371332	3.625425738	-4.986950179	7.274936036	8.262324899	5.415748	6.694795	-0.234328	2.725809	4.675372	10.03799
BA2271	2.050968949	10.30589241	4.576268959	7.149780848	9.091358211	7.084500662	-2.926894299	3.162334315	3.525345637	9.451347996	5.473574903	5.472234347	6.454716601	5.247965292	-3.040024891	1.567449789	10.7330023	6.277494042	6.588546881	7.710668121	-0.530947598	2.013553938	5.506378564	3.731380752	5.593773065	5.412958675	0.359666753	-3.538850916	0.078199831	1.981969269	8.967220506	7.195019971	0.180408554	5.2974511	8.893802965	3.471994022	6.390402632	5.883645837	9.712235003	4.574274132	-0.954398738	7.244040545	7.2836381	-0.1663468	8.243835	2.60529	0.4011631	6.296123	7.660149
BA2272	-0.730710055	10.04772457	3.947214174	6.962255127	7.693780949	6.696234412	-3.606788747	6.087122869	3.826932805	9.946888265	4.796324762	5.52974461	0.567966359	5.44118415	-10.14824422	3.404644923	10.64689663	6.156595891	7.229816174	7.859800279	0.272883796	2.789829484	6.195772486	4.18095791	3.197400536	5.2543452	-0.328423404	-2.028315239	2.583113743	4.724895707	7.39317982	6.239967841	-0.903895876	5.008891376	9.296994562	0.0747124	5.894446743	6.31824947	9.057739341	4.360720076	-2.767462352	8.192687983	7.677032017	-0.0731861	7.846717	2.236709	-3.629513	6.215133	6.170715
BA2275	-0.621432891	10.2441317	4.877683074	7.538903894	8.214810619	7.106333691	-2.866742203	4.620439936	4.065076095	9.525068425	6.894960421	5.819711409	0.975766842	4.553338958	-10.14824422	3.964527183	7.593964414	6.383123534	6.70812974	7.416608789	3.155841873	2.050473367	6.740366126	3.953134813	5.519146079	5.049095698	-0.949072362	-2.142538058	-0.200050776	5.422687131	7.598166423	7.616044501	0.054161328	4.901870969	8.307668025	1.338619202	6.373289039	5.017092096	9.033274453	4.237392276	-1.141351165	7.240204759	6.178978298	-0.772518	8.020016	6.530621	-1.631371	6.011952	5.853144
BA2276	-0.616259913	10.62194388	3.734586925	6.536547772	7.246192767	6.456254033	-9.652413315	4.745814432	3.130358936	9.650997565	6.668137213	4.745356931	0.985000588	5.20957656	-10.14824422	3.167106639	10.19288537	5.348024099	6.515479453	8.157716713	0.496287243	2.563956538	6.694909423	2.78544866	5.633541737	5.085155041	-0.938371845	1.558292289	-1.124008921	5.220020052	6.996308691	7.632067527	1.428251478	4.337120267	9.856211151	0.994325939	5.021976566	4.650192284	10.19522074	4.584205316	-3.221285927	6.971332158	7.178206454	-0.2304717	8.685497	3.482065	0.8957646	5.808858	7.313245
BA2277	0.14139791	10.56890522	4.25766985	6.994183553	8.088393373	6.723238269	-9.652413315	7.347372815	3.152976129	9.017143686	5.380480366	5.749049832	2.677811675	5.682200773	-10.14824422	3.330405083	10.63347179	6.298383518	6.964653613	8.217379488	2.297864827	2.64129771	6.533559103	4.543544552	1.963557756	5.386927307	-1.116242908	0.283966837	2.559550767	2.882211653	7.069927923	7.123488883	1.165987198	5.718999271	10.06078171	2.843335721	6.111837016	6.055548482	8.398715418	4.325723343	-0.605072847	7.888881798	7.822209053	-0.971192	8.254541	4.382099	-3.857483	6.300002	6.476596
BA2280	0.51673985	10.38162171	4.406770303	7.108536527	8.042784222	6.997979918	-4.044570568	4.030744692	3.999037223	10.3587253	5.674917055	5.88365413	2.420084556	5.444891581	-2.580169968	4.429026497	9.641090505	6.482105511	6.786298802	7.915597609	2.801815898	3.752582097	6.472181668	4.374885498	3.324444697	5.664376217	-1.501758938	-1.319299331	1.296316166	2.412534319	6.037519405	7.287240601	1.454570665	5.788558186	9.208652049	2.707292277	6.592330271	6.068518111	7.15380361	4.30419358	0.485363806	7.869349644	7.600960287	-0.3433159	8.384658	6.772355	-1.035418	6.60985	5.986632
BA2281	2.911533203	10.95041701	3.732165526	6.88192466	7.345759984	6.772160318	-3.232961204	6.30750623	5.221179558	7.818471525	5.605610902	5.44318833	4.477990877	5.870002452	-3.349098653	5.687098214	8.529086475	6.02900368	7.051230296	8.043795504	2.736643372	4.21183024	7.247287362	4.078747825	4.857013024	6.506962961	-0.367762921	-11.29905594	1.720577311	4.958981263	4.694848687	7.347523684	1.58507767	5.715562664	9.902377635	3.228729541	7.28789151	7.567478905	8.137279324	5.176818752	-1.259096066	9.114501724	6.668540191	-0.468969	8.399549	7.91548	4.471426	6.903854	4.750377
BA2282	0.777640889	9.043522549	4.084443431	6.983194732	6.066229953	6.266850195	-2.65826976	4.831306418	2.924363073	11.53252604	4.818609418	5.357969402	2.907406164	5.263707248	-2.761734883	2.669713821	10.94985349	5.909377269	7.12045676	8.116779119	-0.033276675	1.155847883	5.503811177	4.495660537	6.695605621	5.538904208	0.421623775	-1.818479097	2.288794638	5.418987171	8.301226211	6.665896812	1.845220781	5.181002978	9.291722611	3.277881145	6.309200339	6.64442335	9.260465378	3.71561387	-2.459902152	6.298840972	8.353028457	-0.4319003	7.467471	1.801956	-8.403575	5.841741	7.798286
BA2288	5.432670831	9.438801541	3.521222281	7.099264856	6.227359622	6.610754559	-1.601788991	5.084121101	4.749846275	9.474405998	4.997587099	4.929308334	1.389420658	4.861601561	-2.285206002	3.563138629	9.909016275	5.138470287	6.06941678	8.063927248	3.533624273	3.891866199	6.594111217	1.456549617	5.074544447	6.170442257	1.456774211	-3.833499556	0.01238627	2.987025242	8.479799597	7.17444347	5.958872848	7.577082162	9.767158494	1.925202888	5.741098004	6.172655545	9.924684036	4.457385118	2.326125452	6.938614866	9.743692044	4.790915	7.42544	3.530159	7.782777	5.925962	8.253624
BA2294	0.054891333	10.08494441	3.319330441	7.030141369	6.890368276	6.889433094	-9.652413315	4.409418495	3.150637595	9.869729601	4.004274496	5.054377658	0.133413803	5.220881326	-10.14824422	4.265441914	11.46135865	5.907215094	6.715447821	7.915983897	0.808222814	1.71293928	6.291399397	3.064893472	6.375858181	5.612733381	-1.094713559	1.292322157	-2.016650417	5.79353512	6.132750448	8.113144405	2.655785617	5.931840354	10.14759305	1.359416961	6.289252383	5.808987813	8.747584204	4.434333749	-0.085256173	8.23990184	8.391917051	0.02619412	8.231467	5.256632	0.122608	6.122196	7.648219
BA2296	0.016470305	10.02111835	3.193761907	7.128887229	7.253266423	6.847597392	-3.767066639	5.953688082	3.291097235	8.14976594	5.317252518	5.326686407	-5.442285948	5.522255641	-10.14824422	0.295932914	10.65880503	6.074661114	6.993509137	7.799619828	0.923671801	1.555492813	5.994091074	3.96081979	5.285374908	5.313383498	-0.830545983	-0.582576816	-1.61940096	4.865426507	7.631163719	8.002510164	0.065875869	5.014230539	10.12334737	2.177692928	6.842372188	5.226916377	9.389450332	4.445309858	0.071068212	8.098338984	7.571799675	-0.6547269	8.374298	0.4386872	1.827717	6.095791	6.926528
BA2301	-1.022006294	10.18197992	3.118711479	6.776974433	7.556237236	6.46940237	-0.66682457	6.736387963	3.773058395	8.796356046	5.06507068	5.509527748	4.282423084	4.695730064	-10.14824422	2.47504121	11.78910682	5.635678996	6.349857712	7.85439165	-1.672620854	3.490698751	7.300385901	1.33594114	5.998878833	5.889088458	0.685258826	-0.869337076	0.3393467	4.428832401	8.482814785	7.568688475	-0.319758886	5.781443369	9.685306998	0.388649005	6.109811523	5.859165941	10.18357467	3.846023756	-2.880761804	6.667523876	7.866032119	0.6176037	6.803619	0.6831485	-2.918693	5.192421	8.188316
BA2302	0.614670744	10.1429513	3.603521452	6.206519971	5.709391031	6.59683714	-0.977238805	5.650371508	3.453112848	9.898099104	4.910058408	5.309023395	1.071391529	4.977071588	-2.400742268	1.560841734	11.04097186	5.491211296	6.002331568	8.584264817	1.644986658	4.765046601	5.782293155	1.388497541	3.406861567	5.662577298	-0.833922683	-5.756486568	-1.395450181	4.194151561	7.662678065	7.442787393	0.580096804	6.306521436	10.97173089	-1.480127141	4.352968696	6.352754146	9.422058562	3.611063259	-0.597449692	6.94543616	8.698363897	-1.214383	7.36562	0.5831234	-8.403575	5.366606	8.118816
BA2304	-0.185407409	11.06398987	4.351048764	6.927818021	7.494620298	6.528611457	-9.652413315	4.063361151	3.665657365	10.40620116	6.302509607	4.739899801	0.998848842	5.506599586	-10.14824422	2.715920924	8.828731817	6.294170048	7.021405039	7.856954391	-1.936137542	3.04221015	6.424717553	3.961988966	1.98164137	5.710271333	-0.075493679	0.268485389	1.337204555	5.174779467	8.557981101	6.45146676	-0.490311046	3.927291376	8.538330742	1.796431172	6.26045502	6.096503172	8.320195808	4.250831264	-3.767432646	6.983955069	6.299787732	4.444318	7.67565	2.51892	-4.462248	6.486489	6.027069
BA2306	-1.341844691	10.86501249	4.007581829	7.519687465	7.687219654	6.891152518	-3.716873243	3.376845923	3.828972193	10.03496328	4.576381269	6.016453143	-4.372608964	5.496768876	-3.844969668	3.480771276	10.88254321	6.173329492	7.15831052	8.137183785	-1.573257724	3.747783384	6.948904127	2.814187463	0.540850268	5.418793128	-1.702054593	-4.450363998	-2.166720619	5.916899903	3.712821716	7.14694105	1.351461693	5.096483782	9.66058754	3.935503372	5.382987925	4.589638565	6.656740764	4.79124463	2.805720535	7.838145645	8.232198218	-1.496624	8.539757	4.52713	-8.403575	6.418717	5.379863
BA2308	0.712300237	10.7442178	3.776182575	7.219933841	6.668279392	6.704603085	-2.173853681	6.009909811	5.376218068	9.798490454	4.978219628	6.443531679	2.673873395	5.148640572	-2.273792734	4.626897939	11.43178885	5.78214037	6.504577572	8.395144833	3.507453792	3.749707506	5.628532122	3.003065908	5.571383848	6.338872494	1.431017292	-0.665979162	1.709251713	5.797306398	7.822162185	7.796141142	1.604846751	7.054478538	10.44918219	-0.817740705	5.652179094	7.098679227	8.318631492	4.422435901	0.25998696	7.854471548	9.167466159	1.704555	7.982284	4.565451	-8.403575	5.945442	7.769942
BA2311	-1.411936528	10.31350582	4.441678179	6.948565144	6.825712705	6.632473726	-3.701743025	4.488123863	2.829744001	8.97770324	4.917372681	5.434701948	1.077086231	5.490278772	-10.14824422	1.95331143	10.71134073	6.093100694	7.232092289	8.368501312	1.018414629	1.812291	5.776207977	3.150785973	6.331612044	4.939230061	0.789781276	-3.293916052	2.491560059	5.327938141	7.184363995	5.89339073	-1.382849566	4.77421695	9.68738236	3.078453486	5.607724929	5.407472778	7.59537755	3.808239468	-2.745269779	6.977997175	6.834780531	0.6856045	7.825311	2.13526	-8.403575	5.924977	7.271079
BA2312	-0.09624668	10.10951134	4.516731502	6.811660485	6.749872723	6.406092313	-9.652413315	3.6352728	3.256946114	9.007557498	4.814796217	5.590832837	-0.376988491	5.180454498	-10.14824422	1.164535426	10.91241119	5.810552874	6.814032985	8.218645139	1.584990377	1.901183831	5.4776162	4.050316139	4.623992058	5.036461703	0.814787707	0.818045793	1.328635026	5.7512419	5.811837317	6.495145104	-1.818293054	5.706169811	10.01046707	2.038336708	5.485097462	5.947438328	8.520159318	3.861382201	0.946794758	7.22437983	8.542876092	1.075858	7.755427	1.158347	-8.403575	5.869122	6.226126
BA2316	0.690741512	11.10502849	3.883995123	6.855271847	7.392013793	6.652161874	-9.652413315	4.445288294	4.550218236	9.411642524	5.900171839	5.462728187	1.069646881	5.677570936	-10.14824422	4.973438456	11.39054486	6.276772203	7.286246755	7.933136233	-1.59283016	2.92202209	7.367491642	4.302784195	3.24070855	5.833151009	-0.24960067	-2.659584564	1.389158578	5.22550932	7.831025099	6.998297542	3.983872108	4.961156721	9.598373075	4.157218212	6.081286727	5.979846638	9.971518128	4.540811629	-2.910730226	7.900792932	6.190376528	2.316664	8.098512	3.273623	-0.4238878	6.668809	6.842332
BA2322	0.584125346	9.738726254	2.826158506	6.793757393	7.049000343	7.107415275	-9.652413315	6.475928491	3.959549576	10.95956395	4.090737818	5.415591476	1.465727591	4.912224949	-10.14824422	3.544299931	9.680301907	5.440262638	6.583575159	7.821254016	1.245091739	2.748783478	5.759739377	2.880048206	8.097881781	5.334108954	-1.430090754	-0.453570922	0.599133298	4.798381807	6.942368035	8.7792606	3.138358357	5.133055141	9.441755592	0.385030402	6.350419614	5.785901539	10.97717503	3.70583429	-2.113504049	7.401681756	7.857453065	1.941409	7.71075	5.011717	0.9196433	5.661386	8.780417
BA2325	-0.139978626	10.03893038	4.564704461	6.725157692	6.499915513	6.720738971	-1.867721121	5.036326918	2.604681057	9.446642342	4.919246371	4.82562648	3.650279409	5.226102912	-10.14824422	3.532336763	11.87121855	5.636509355	7.029748767	7.730467976	-1.558983497	1.390155867	6.535081918	3.116670114	6.405721353	5.191444141	0.453304702	-2.139232842	1.168410345	5.448667257	8.679119269	6.541401042	1.120070928	4.042713427	9.034594503	1.092079993	4.927758293	5.635893367	9.405052555	3.815788795	-3.036367094	6.07610671	6.317538083	3.157841	7.761206	2.029293	-8.403575	5.888719	6.556372
BA2329	-2.069780242	10.20692305	3.856213013	6.626253762	7.384119571	6.4974413	-9.652413315	5.115434598	3.492501707	5.074931191	5.090317528	5.452431212	0.572645081	5.160786292	-10.14824422	4.29226231	9.470648112	6.529539622	6.615797343	7.721861692	2.32539995	3.530332192	7.335588287	4.148139341	4.445061919	5.115785564	-1.596863851	-1.954472728	1.237597933	5.44322774	7.901342509	6.547161544	0.623371238	4.510958174	9.689298517	3.320208842	6.691291805	5.80758788	10.17388221	3.570465086	-2.559867406	7.261654532	5.987437277	-1.541139	7.998308	2.138043	-1.060798	5.705064	7.38698
BA2334	-1.753769996	10.56024504	4.518286842	7.327480155	6.921432247	6.347628334	-2.949853221	5.871661505	5.019692901	9.458652958	4.872088326	5.734765608	1.032739644	4.969014008	-10.14824422	1.986743169	10.8914033	5.655319962	6.513818894	8.117678245	1.692593673	3.670497187	6.731710861	2.114463322	4.977586206	5.762803314	1.240767467	-4.234966796	1.077956144	5.53283545	5.053301726	8.379225079	1.413516867	6.444570379	10.42501437	3.059343612	6.401339161	6.225246768	8.177689351	4.262368748	-0.061848683	7.400379377	8.960027847	0.6318437	7.541858	5.24398	0.4824553	5.665147	6.69426
BA2344	-0.9751265	11.27659107	3.026977	7.065680261	7.731467155	7.034184714	-9.652413315	5.063051497	4.25557341	10.81235691	5.416639372	5.350214	1.07769795	6.022100085	-3.645861031	3.227412966	9.127023527	5.14480455	7.374985515	8.314586541	0.526490442	2.792843795	6.593067051	3.0790154	6.373254261	5.552033946	-4.604499112	-1.347368251	0.557483343	4.915423622	6.702568066	7.611024339	-0.091279255	4.937820907	10.0344408	-0.45791168	5.471108578	5.009452331	8.80616963	5.201965652	0.955217852	8.640776321	7.468535694	-1.242435	8.322438	3.244316	-4.458779	6.635228	7.013297
BA2347	-0.212715373	9.421237907	2.629707728	4.896206995	5.438108291	6.592772526	-0.212199363	5.262575522	1.901502429	9.238467016	3.325292794	4.911165459	0.969300941	4.398024486	-3.912808376	1.968753222	11.18107259	5.188800208	6.504679687	7.688990474	0.105131912	1.086525676	5.524931024	0.411142311	5.048647926	5.435460904	0.935649031	-1.15320702	1.636675841	4.139676638	8.753807196	5.758710517	1.211220672	4.934716583	9.083255994	2.205501435	7.830494983	6.581154282	10.27454351	2.924762627	1.118879262	5.485344483	7.417088845	-1.7517	6.298839	0.3533299	-4.68253	4.115039	9.501404
BA2348	-1.38524525	9.953293266	3.362278382	6.501770617	5.718108485	6.496677876	-3.180300451	4.956713179	2.343492007	9.45627111	4.959425156	4.951565654	3.302688117	4.533857362	-10.14824422	2.005985101	10.11671002	5.302735944	6.299122884	7.795760251	-1.312040084	1.420310921	7.175628468	0.812972099	7.220535535	5.316294166	0.958862169	-0.519898246	1.183977562	4.508757444	8.804564147	6.471018151	0.643671771	5.059083563	9.030493728	1.669876427	6.534477085	5.731224864	10.55888321	3.723313851	-5.094148093	5.381079487	7.438289556	-1.787764	7.228807	2.390031	-8.403575	4.342759	9.028671
BA2350	-3.757867715	10.37094043	4.424042997	6.26977973	5.972195924	6.883129467	-0.010889058	5.486946765	2.315627619	11.16135204	4.968415176	5.106848569	1.090982076	4.453430896	-10.14824422	1.263857122	12.82104658	5.648243609	7.017315084	7.979132176	-8.875362151	1.618962604	7.157850142	1.17432747	4.396166192	5.722763422	1.372870723	-5.959000694	-2.099437082	2.908964506	8.098993862	5.151866459	0.312741759	4.059255441	9.139721613	1.785918195	6.678047147	7.280606611	11.37605835	3.149338979	-10.95860769	5.285431362	7.549565992	0.1470482	6.797442	-2.801035	-8.403575	4.622201	8.331333
BA2354	-0.673246779	10.33342287	4.02902888	7.226575287	7.431075356	6.625462012	-9.652413315	4.289542174	2.995631859	6.70899807	5.999661994	5.256396206	-3.872078303	5.128283466	-3.941527361	4.394244974	10.90562786	6.181425188	6.840130941	7.791379745	1.403944918	3.99151255	6.760454239	3.665456058	4.002471532	5.224602967	-3.078337787	-4.557487994	-2.460721373	6.003385261	4.504801895	7.342172118	1.304911646	4.971842869	10.22981623	3.599086951	7.003898622	5.022646629	9.437484926	4.200091494	0.307380031	7.946687891	6.626720417	0.08620684	8.416529	1.51402	1.519073	5.6713	6.209805
BA2357	3.244390946	10.57954863	2.947863547	5.837406581	6.277248431	6.764865369	-9.652413315	8.746163615	3.45599986	11.02133429	4.977741954	5.148822064	1.1794271	5.254884928	-3.480300104	5.347506006	8.300302553	5.632332129	6.131848802	7.985117194	1.941593216	3.248622907	6.12760533	1.927766622	7.776391638	5.098157898	-2.077359893	0.920730183	0.547625068	5.067795725	7.676059633	7.417982591	4.138359038	5.912835804	10.17273952	0.895001473	6.786344723	6.580772712	10.50275745	4.72134964	-0.67084028	7.923786156	7.907323699	3.247722	8.131568	4.290806	3.924402	5.984025	7.715916
BA2360	1.242969198	10.42194505	3.677943672	7.699464688	7.09136028	7.020584833	-9.652413315	6.205357431	3.455043838	5.700352645	4.638330667	5.735359866	-10.73755381	6.092085509	-3.402919703	-0.087936545	9.032134575	6.065759405	7.253735393	8.27839971	0.448694487	1.116549331	5.547069185	4.261350569	1.812887573	5.703731251	-1.45054256	-1.395356506	-1.91541678	4.231186702	4.175953012	7.24947377	2.085131601	6.112250563	10.50755091	0.599718693	7.51426947	5.681558548	6.589094185	4.539004577	0.184423903	8.52764074	7.278358317	1.596145	8.49336	0.9788552	1.769	6.54797	3.405909
BA2361	1.116948787	10.22883613	3.841792589	6.65959349	6.310323018	6.296837127	-9.652413315	5.970712053	3.540378104	7.891125417	6.042889989	5.0788267	1.857312762	4.279635724	-10.14824422	4.083204651	11.07388981	5.468375312	6.134784195	7.85051924	0.476345824	1.857005816	6.322118255	1.800508426	6.347958487	5.392753601	2.38477148	1.326192151	-0.19305683	4.349163477	9.131028561	7.104954565	1.054924214	5.04301315	9.517030388	2.318980312	5.768020381	6.448208685	10.07788345	3.700429619	-3.01894656	6.670453024	8.131264352	0.926573	7.901735	5.936906	-1.996728	4.948302	8.215271
BA2363	-0.652569455	10.0765028	4.029965033	6.626940002	6.701163718	6.623181679	-9.652413315	4.082754223	3.111722594	10.92294749	5.00743151	5.121675688	0.251812216	5.551576718	-10.14824422	3.659950152	10.13428144	5.506882193	7.222735942	8.273468973	3.998667795	1.882627105	5.596850858	3.751174092	6.023345477	5.301548961	-2.119370221	-2.68108859	2.945328886	5.19346466	7.990512866	6.277041339	0.978658036	4.231066172	9.880335055	1.207785584	5.574383645	5.471493113	9.977707766	4.074430484	-2.504585568	7.600177159	7.096164619	4.616685	7.641244	2.289009	-3.612831	5.607796	6.358754
BA2369	-0.342145732	10.14458097	3.425236849	6.479705176	6.44466786	6.787164616	-2.408656812	6.070436955	2.401277837	10.55541389	5.037599619	4.99702407	3.696439653	4.725121258	-3.101247034	1.983708684	11.07002324	5.212008381	6.325381942	8.055104548	1.722198999	2.155923309	6.544942815	2.311110088	7.198473441	5.522355348	1.038763319	-1.610411887	0.966001773	3.991389503	7.943913504	7.004577747	0.171596184	5.197494152	10.10694253	2.377203498	5.891515687	6.12948456	9.937008044	3.952354017	-3.052521175	6.90262294	8.240481563	0.8230973	7.609195	2.946111	-0.03051266	4.73565	7.970491
BA2374	0.729881659	10.74664239	3.477420585	6.60957818	7.616390599	6.912243225	-3.907395253	5.578607621	4.195667326	9.36491367	6.275579122	5.109273425	2.86398461	5.388170197	-10.14824422	4.05477195	10.40946964	6.160695498	6.896326453	7.929535708	2.501527859	3.599148352	7.588950271	4.282636769	3.079196614	6.192523715	-0.83223936	-3.823322554	-0.353526824	5.119564767	9.126879048	7.649592169	1.108470004	5.26308596	8.884750709	4.905504798	5.449388819	6.732274035	10.05871764	4.402646046	-0.305360757	7.888944636	6.851284472	-1.796543	8.079919	6.708996	-3.370108	6.580047	9.018372
BA2375	0.246106562	9.684130022	3.092471207	7.042127897	6.489663213	6.951544134	-9.652413315	5.154612714	4.549382838	8.162831898	3.381683674	6.156804436	1.089183962	5.996065542	-3.609534215	4.349077842	10.50403883	5.900714202	7.179928298	8.093705362	3.98519219	2.633494312	4.908067014	5.040875208	5.480993827	5.433159275	0.280148619	-1.212319402	3.195574063	5.800876849	8.332295933	7.078095279	2.945142738	5.692608828	9.292637435	2.843833011	6.005636798	6.717223009	8.704406066	4.271875277	-0.288850697	8.261138417	7.325614538	1.826206	8.346333	0.7366975	0.5066325	6.507909	6.912219
BA2376	-0.168783048	9.986441734	4.30571384	6.739328906	7.74679549	6.538228756	-9.652413315	3.112334318	2.727728783	6.778635549	5.55552319	5.214855711	-0.707479633	5.274761606	-3.83562094	3.562679214	11.3233838	6.580380147	6.972044567	7.744450387	-2.103910217	1.876586912	6.520404562	4.527568268	2.044509005	4.959410012	-0.960773538	0.56542268	1.048503803	4.914898317	7.642381408	6.534133617	-0.220662682	4.622492017	9.112589397	0.330465628	6.457480043	5.798147774	8.403977771	3.714246525	-3.167180639	6.482188846	6.04089977	1.559518	7.858914	-1.180161	-0.5765973	6.202448	5.565814
BA2377	5.667215785	10.13520769	3.551946371	6.194033167	6.216847744	7.427989689	-0.205978471	6.954112291	3.445323038	8.82477435	4.853446554	5.604447873	3.535274977	5.486688025	-3.641963453	3.197280564	9.508839629	5.268711061	6.393158172	8.146563283	-1.386801599	5.172526423	6.237771996	1.891166184	2.858157149	6.409577318	0.897606211	2.227050118	-0.249488478	2.870846178	8.541424573	10.11372114	2.755803774	6.004308333	10.24885293	1.194117075	5.276282859	6.457746778	10.06230811	4.146324004	-2.074743122	7.709253021	6.632660648	1.336897	7.077537	1.35775	3.994207	5.750107	7.817045
BA2379	3.169180203	9.809668862	3.130126073	5.612972896	4.720049585	6.484869229	-9.652413315	6.308926449	2.43500082	9.067292418	4.208173878	4.598419134	3.898509968	4.089274154	-4.012444354	2.610549933	8.33716958	5.115031497	5.876016705	6.891126243	0.334784164	2.893414471	6.87721578	1.169333786	7.128346268	5.038396412	0.873468982	2.211684956	1.911034158	4.34337279	8.453940908	6.897246296	5.554253848	5.153631992	9.139924793	3.120999856	7.609119582	5.494555215	10.4087334	3.839647572	-0.28970766	5.562116067	6.948276008	1.886276	7.002127	2.856277	-0.09259111	5.059148	8.781791
BA2386	0.591755703	10.6419103	2.793119384	6.46089265	7.479269403	7.197310666	-3.652266411	5.754152159	3.14268062	8.574482138	5.507124588	5.781099494	6.628121798	5.292128666	-1.425640518	2.071172426	11.76056326	6.473153643	6.606084308	8.041228107	0.457809872	2.577861873	7.497351019	2.455136215	4.402211355	5.455824978	1.384893336	-5.040370184	-1.92042388	3.46978974	9.25127016	7.896740163	0.369198314	6.640423982	10.26857981	0.276031677	7.254877724	8.995507855	12.0837363	3.698242097	0.24203583	6.88677702	8.385755627	5.347919	7.92705	4.427116	-4.560223	5.445277	7.313969
BA2387	-0.842331599	10.90975283	4.651919136	7.063813112	7.116136167	6.961581152	-9.652413315	4.872198743	3.201741657	10.52198078	5.501459842	5.562817985	1.31091827	5.882662579	-3.437164708	4.331848914	9.922169037	6.578340432	7.141799068	8.278595204	2.463694688	2.152425676	5.578158897	4.915404331	3.861491843	5.482532074	-1.567163096	-4.656740884	-0.261075971	5.845578529	6.454603029	7.645298772	1.447203142	5.565341409	9.890481183	1.887192073	6.06301525	5.562315656	6.074578952	4.812015582	0.065906778	8.313579677	6.874474776	-1.388468	8.601485	5.093214	-8.403575	6.686626	5.494895
BA2394	-0.093568453	10.05771174	3.797039798	6.934399284	6.347445162	6.360374274	-9.652413315	3.935350423	4.150408544	8.976327258	4.082414514	5.837368856	-0.238884829	5.437081298	-4.030258246	2.765687591	10.24580737	5.997073976	7.003186926	8.331902499	3.896084848	3.142235025	5.027372951	4.837031506	4.951378345	5.29696018	-0.50699601	-3.272525726	0.091331327	6.360328103	8.421490762	6.356944835	2.914445593	5.973135177	9.760573396	1.706409856	5.634822899	5.546420234	7.865806465	3.919350816	-0.378745946	6.888120459	9.079697869	-0.2113212	7.74784	-5.441932	-8.403575	6.393868	6.914281
BA2399	-0.234183966	10.5151551	3.686382549	7.333217992	7.684519144	7.137563762	-9.652413315	6.194323239	4.852240667	9.432051122	6.042713643	5.662853637	2.387789716	5.941332447	-2.353986074	5.036370271	9.364463026	5.660889741	7.067639221	8.311795426	0.612444134	2.829279381	5.602588194	3.27191157	5.325167259	5.142254234	-1.408096753	-1.472811723	-0.851605407	4.567683926	6.280935701	8.863030283	0.024529884	5.288999003	10.57106056	-0.900448143	5.454789586	6.120183767	6.96495645	4.907120826	-0.465886834	8.444479979	7.316531227	-0.7516766	8.523847	6.200456	-1.445229	6.497801	7.848799
BA2400	0.613698313	10.32666894	3.063212639	6.807264792	8.353184838	6.885174266	-9.652413315	4.962602121	2.798719453	10.95840111	4.760991264	5.393931978	3.616141848	6.007119251	-2.878329443	3.712258441	10.48719176	5.675700603	6.924318337	8.176184593	1.24886357	2.086071566	6.328161039	4.060978523	5.203100074	5.419950463	-0.616289351	-1.196684025	0.143101532	5.182904043	6.816608364	7.536484789	-0.259817942	5.041566902	10.71835226	-0.084272167	4.883009619	5.690313808	9.506696382	4.643149048	-0.343077836	8.419185706	7.37625713	0.5575117	8.167291	4.791384	0.5676922	6.423202	7.633383
BA2402	0.064426453	10.2896059	4.22255078	6.64742122	6.794860167	6.663806506	-9.652413315	5.746426394	2.959170357	10.59642529	5.92560012	5.337377815	2.668364166	5.326826009	-10.14824422	2.510695732	10.05093079	5.953198686	6.793247486	7.998649483	3.024241135	4.023723335	6.205967034	3.849133076	7.946300188	5.121566864	-0.498364102	-1.97084827	0.091982613	5.30389321	8.747337913	7.144604285	-0.781518567	4.990890141	10.4075084	2.558453769	4.937688008	5.813010647	9.330193338	4.181198391	0.181802442	7.850234767	7.984786487	-1.803561	7.91938	4.209637	-8.403575	6.098778	9.480428
BA2405	-0.068884625	10.33773406	4.534101366	7.045231375	6.069738575	6.454868797	-2.657131053	4.671029115	3.285980922	9.678170407	4.825232191	5.491010015	1.536233273	5.376876937	-10.14824422	2.366654293	10.07026118	5.677361509	6.801856002	8.62198624	3.845074416	3.279234599	4.502916845	2.914391961	3.600141078	4.701358369	-0.205929988	-5.043841944	-1.269449933	5.875374063	5.541013794	7.472703124	-0.616114512	5.057691854	10.98097643	-1.288258495	4.021412655	6.290511014	8.276217016	3.956902756	-0.028407539	7.563770909	8.767794239	-1.139774	7.808306	1.085789	-3.671382	4.820898	5.940959
BA2406	2.85184586	10.09286488	4.103679681	6.930174359	7.054282285	6.984297352	-1.800074297	5.405569518	3.079393506	9.512589557	5.042341587	4.855132199	4.138383546	5.451682559	-10.14824422	3.635564902	9.210942265	5.582445817	6.819183397	8.043721242	1.358660338	3.785847981	6.064550496	2.522023094	5.695144795	5.323816158	0.912212641	2.433285301	1.928354194	5.195643983	8.476692363	8.052449945	4.681808645	4.502983886	9.110995134	2.840281502	4.939267345	4.786319171	8.821889473	4.123191665	-0.091504033	7.127702375	7.049570017	3.270848	7.636575	4.987031	0.7722476	5.845149	8.201222
BA2409	0.333343356	10.10934082	4.258044057	6.902388571	7.536367577	6.489382498	-3.531295288	3.858645621	1.852346559	5.316014294	5.472743545	5.524876271	2.502156872	5.201006956	-10.14824422	3.246998732	10.88888508	6.699197434	7.070474363	7.763644022	2.096734728	0.12321054	6.50181594	4.634888774	3.468867498	5.289323245	-0.943002275	-4.906930719	0.956794629	3.90986986	7.289746229	6.035728608	0.584125426	4.772431781	9.46421941	1.62191521	6.012441842	5.400879538	9.369616419	3.884282858	-1.401320526	6.914936549	6.175503645	-1.576895	8.054058	3.53416	0.1219943	6.131457	5.965255
BA2410	-0.420767955	10.29921795	3.14532376	7.072317521	7.141468308	6.638244363	-1.525770595	7.090260419	4.436739451	9.840407576	5.572881725	6.017244791	3.12927112	5.018151186	-3.963005578	3.802215112	11.8239586	5.327710823	6.558926537	7.99547116	-0.208945272	3.067165346	6.690206234	3.095546915	6.380850311	6.355855439	1.186571491	-0.285060044	0.091937325	3.823323369	6.998194352	9.785360454	2.547637969	6.410774326	10.86281223	1.362274065	5.958841456	6.045082321	10.23311933	4.376209887	-1.519313633	7.673469027	8.671347052	-1.049194	7.255804	5.689368	-1.838935	5.384013	8.967211
BA2412	1.491807747	9.998306903	4.384222546	7.15171181	6.34329253	6.927783246	-2.252014127	4.170245548	2.272906025	9.783298139	5.825780463	5.034424002	0.721388891	4.598094317	-10.14824422	0.607343319	10.70617405	5.670159407	6.305969219	7.379298882	0.783743003	1.21186172	6.11047204	4.463073859	6.406046513	5.613451147	1.574313346	-1.026585005	2.78666687	6.193955817	7.998978266	6.170522891	1.467341704	5.079380963	9.073401304	4.321023668	6.397739749	6.187025491	9.481933457	3.933883383	3.89032464	5.832609895	7.553532351	-1.714723	8.278559	1.403538	-8.403575	6.123519	7.312507
BA2413	0.73203675	10.27877785	3.354783162	7.056876946	6.650678418	6.605676289	-0.892890776	6.127865465	5.517605134	9.862000242	4.866132662	6.669900404	3.764093087	4.775438422	-1.723628358	4.698344373	11.67373797	5.535592718	6.306369067	8.11259233	3.385268067	3.563945832	5.233321844	2.674600109	6.145026312	6.354689394	0.744268237	-1.191926564	1.817847184	5.925580124	7.769105738	8.702795659	1.836176765	6.990561773	10.31477828	-2.952267614	5.443439172	6.820529884	8.199097566	4.311308382	0.482465412	7.715851423	9.155396135	1.83369	7.778056	4.595769	-2.726879	5.560699	7.882123
BA2414	2.412744844	10.43900117	3.512869665	7.549382478	8.061547016	6.813329573	-3.826586567	5.440323549	3.468191751	9.656514859	5.724618485	5.208315398	2.432412845	5.261461906	-3.954565392	2.165139127	9.277642305	6.210957554	6.937888091	8.190715546	2.781249253	2.157653099	6.249771493	3.715921583	6.030804066	5.517852139	-0.821037054	1.852101585	0.862591435	5.172923893	6.271684814	7.896103973	2.115999193	5.175062577	9.200456971	2.148801706	6.004712048	5.840291262	8.140589635	4.499451108	1.707289732	8.103976536	7.906110043	2.568087	8.596814	4.325249	-8.403575	6.34015	7.683533
BA2415	-0.860604315	9.452806127	4.224772264	6.564426112	6.453589177	5.912939808	-3.67829509	4.848822832	1.79125666	8.248505567	5.98998556	5.217127317	-0.372731448	5.054259927	-10.14824422	3.597068116	9.298765386	5.415280886	6.905864461	7.709220355	0.271796525	2.381918286	6.750025489	4.317987691	6.244864031	5.056081595	-0.690405477	0.740454265	1.768640179	5.201821209	7.693079298	6.716819823	1.118328606	4.04454017	9.13829871	3.742948412	6.771643622	4.916064921	9.577737439	3.910741856	-2.713519578	7.47682905	6.897660597	-1.080401	8.245499	1.830937	0.2616946	5.705212	4.201231
BA2417	1.245961243	11.02541786	3.170246049	6.001026747	9.178792353	7.151447635	-3.591041518	6.032263992	4.583514883	9.428530634	4.151845001	7.212514353	6.683413212	5.291016148	-10.14824422	4.213448385	9.874728235	5.937511488	6.693835285	7.711825836	-1.455281272	3.101103152	7.763696991	2.083594068	2.450900311	6.39187235	-0.404200504	-2.908178513	-3.479283838	2.862126433	8.712935964	8.335765539	-2.557674737	6.300916764	9.505166571	1.383593029	4.557661146	6.748194412	10.80659131	4.64187114	-3.035501918	8.246035566	8.422397095	0.7524565	8.007166	5.048433	-8.403575	6.121733	7.341399
BA2418	-0.294164907	10.57345925	3.566031359	7.297108302	7.341348008	6.351056823	-1.802999332	5.749739516	4.909664916	9.620995304	4.920402365	5.747718924	1.155372101	5.196752646	-10.14824422	2.986727702	11.51851586	5.318071207	6.600563607	8.362292794	1.090596495	2.889602024	6.518360126	2.773814712	4.991091181	6.049760431	1.435950724	-2.546063684	0.277269029	4.60813792	5.740291918	7.638293499	0.724839048	6.157206989	10.55041171	-0.632096251	6.392168616	6.315778703	6.702533347	4.248827402	1.817782474	7.312036435	8.895348052	0.586373	7.193015	4.262856	-8.403575	5.59627	6.886073
BA2420	0.116516313	10.21731628	3.9218089	7.041824991	7.29941673	6.584668539	-9.652413315	7.586166862	3.772287321	9.474837736	3.988608173	5.551003149	0.466392045	5.710844472	-2.215687406	4.331159395	11.08837709	5.87177872	7.070696391	8.152243916	3.677482115	2.045695318	5.524243243	4.386182968	2.874233391	5.302951214	-0.121497011	-0.681720239	-0.820239882	5.100986611	6.914939416	7.705783863	1.235145783	5.730137283	10.2705767	0.484227947	5.575928406	5.998934031	9.172315053	4.401404633	-0.439220243	8.04178871	7.361535393	0.4697548	8.262969	-0.05064893	0.9309855	6.19392	5.691701
BA2421	1.060908254	10.49396488	4.237961955	6.38445392	6.743049109	7.122903871	-9.652413315	6.096611192	3.00968383	7.178901431	5.580151478	5.976302417	3.695087234	5.642379031	-3.709517922	3.840904151	10.0820157	7.35007682	7.902462953	9.2614614	-1.448029532	4.702309661	6.616524994	3.095745859	4.611592126	5.125579896	-1.6994118	-1.870735005	0.018447056	6.000053439	6.447956054	7.151660278	0.9270727	5.384901538	9.650483769	-1.539746895	6.936031534	5.386923908	9.114938397	4.456886211	-2.882196964	7.112499082	6.221965424	-2.466656	8.390311	2.890803	-8.403575	6.087253	7.062218
BA2423	0.832686435	9.662933848	3.192046782	6.598887348	6.111281017	6.350100622	-0.042091096	4.939278072	2.651500905	9.206875042	4.266912721	5.090024535	2.714281125	4.938112586	-4.066496215	2.483581754	11.74616647	4.831208588	7.27517867	8.3260731	0.286713962	0.379791323	5.906831313	2.292316018	2.54275237	5.349002898	1.733571192	-2.278400151	2.133155416	4.887378347	10.03178431	7.622962189	1.764442502	4.052052213	10.03683692	1.063244376	5.925777463	5.886299172	9.443149902	3.303630064	-2.326539484	5.554991295	7.231433531	-1.575128	6.774578	0.8925935	-8.403575	4.400312	8.783889
BA2425	-0.503084899	10.10429599	3.530063489	7.046245521	6.954757027	6.655174274	-3.272545103	6.273980098	4.90592802	10.38398451	6.107228204	6.454648871	0.796342528	5.534111399	-3.389301559	3.592103595	9.326349778	6.137957191	6.970936314	8.07377147	3.342442888	3.038068699	5.776330191	3.876497607	7.998748481	6.092933008	0.20168087	-3.091966531	0.433429012	5.482444476	7.888184782	8.097556129	1.254919136	6.347067807	9.23979226	0.438324056	5.301633504	6.133591749	9.36996301	4.741605473	-1.755614925	7.895095586	8.217234864	0.7461021	8.131308	4.521027	-8.403575	6.401316	8.41241
BA2427	0.101372813	10.24591486	2.294163704	6.643509817	5.056809343	6.789283456	-2.176946712	5.816170136	3.687443565	8.200557985	4.560658442	5.085193172	2.243601532	4.557911603	-10.14824422	2.681540839	11.99142604	4.750414712	5.912143427	8.057508734	2.313110803	3.171138834	6.459869989	0.14144189	4.04239674	6.022857817	-1.404795588	-2.97306617	0.920055429	4.271296807	8.783466245	8.371727586	2.962534053	5.874306396	10.64633216	-1.150429087	5.017553935	6.267038795	9.169831707	3.722026393	-2.283977295	6.899583239	7.913803048	2.221947	6.348467	3.918018	-8.403575	4.714655	8.76081
BA2429	1.666998135	9.339296367	4.208807572	7.306155644	6.755185799	6.338913707	-9.652413315	7.181652833	3.655809216	8.949148372	5.601566907	5.912788849	-0.628590677	5.49839148	-3.40032316	5.021241784	10.8892488	5.799117637	6.948909315	7.91974459	1.238355706	2.561397458	4.749834816	4.750320139	4.012649469	5.070333231	0.387231841	-1.796148126	-0.363735764	5.607237684	7.727973108	7.556423035	-0.604757102	6.098479443	9.999423476	2.52310838	5.384231008	6.345288444	9.161183866	4.097382136	-0.547809649	7.748788219	7.84055112	1.70505	8.064297	3.834217	0.4797468	5.975299	6.917815
BA2441	-2.182071862	10.55389765	3.355677014	7.614810607	7.01001044	7.031655879	-9.652413315	4.764211616	4.74740307	8.696698624	5.318135527	6.265130517	0.15883357	5.342942291	-2.933699903	3.804983977	9.299222608	6.387137444	6.976808468	8.1362805	3.538365507	4.279447585	5.299628738	3.646977165	4.473276106	5.072459234	-2.267851035	-3.720330296	1.786590361	6.601468125	8.016056569	6.229004743	0.528272031	5.586892497	9.573065188	-4.324526431	5.345504604	6.098680917	8.261107593	4.557239089	0.371670539	8.083315597	6.639399497	-0.7884	8.378223	1.942297	-4.738047	6.525141	6.512528
BA2446	0.638041855	10.90335245	3.774034295	7.420019013	9.011133298	7.142321993	-9.652413315	6.088424661	4.658696606	8.968590555	7.004970439	5.174634881	3.943013677	5.894810832	-1.178736167	4.508001855	9.795249366	6.319852739	7.255613443	8.25121271	0.83098683	4.198852997	6.248968431	3.18430745	5.086852326	6.226511884	0.229695956	-1.030710358	1.180508197	6.150017472	8.239637496	8.521485581	-0.521135979	4.831456571	9.558169994	1.583639966	5.905616706	6.056355798	10.49860564	4.898858578	-2.419555451	8.374384362	7.222633837	5.829257	8.206141	2.842169	-3.455038	6.764323	8.019899
BA2449	-2.829444036	10.3262046	2.456084019	7.024858678	6.495364083	7.44182673	-9.652413315	3.191614807	4.638466668	8.390398957	3.865905834	6.245613654	-1.765187438	4.679605983	-3.907924186	5.304492438	11.25757381	4.717377856	6.181536947	8.353803323	0.330487631	2.736516169	6.88263783	0.897222126	3.794169256	5.845337886	-3.04884664	-6.313676187	-10.53397622	5.540456778	3.2941811	7.609520419	-1.24530504	7.373812039	10.83124476	0.75732278	5.396601599	4.949159043	7.357169863	4.675692242	-2.158407489	7.894692433	7.183736521	-0.05402947	7.834673	7.098057	-3.269856	5.436391	5.387841
BA2450	-0.805751288	10.3234675	4.792382596	7.501088046	7.248805465	6.762611012	-9.652413315	5.208066184	4.807992712	8.151622103	5.660755242	5.485917664	0.325633628	5.641720091	-3.402882722	4.201158229	9.523615921	6.269440962	7.040099427	8.010427702	3.518651798	4.272441237	5.988246228	4.788351586	5.193411724	5.681837838	-1.377892878	0.35504713	2.71796212	4.1038111	5.096263125	7.152390921	2.185949794	6.153513937	9.763406558	2.162777359	6.359888113	6.100318196	7.336402481	4.711231532	2.800428699	7.975883805	7.644888171	0.5734952	8.336731	5.935949	-0.05298599	6.452484	5.886399
BA2452	-0.036980167	10.92463491	2.496459244	7.524354369	7.885107632	7.419854493	-3.3444435	6.636441949	4.0858839	9.582197391	6.279939426	5.72458311	1.643712788	6.061096866	-10.14824422	6.072368642	8.828877549	5.848941979	7.060480681	8.315955374	-1.016049646	1.304981892	5.709369743	3.738319759	6.27066508	5.752419448	-2.579758317	-2.39832462	-1.450137634	1.551764562	7.195862341	9.083939709	2.009767642	5.468345887	10.66864939	-2.917795393	6.648101375	7.165275848	8.621708742	5.353166118	-0.536680771	9.114764286	6.835456337	0.1097356	8.713745	6.260844	0.5724327	6.670809	7.69843
BA2454	1.663614606	10.54104835	3.741238413	7.919593261	7.412985353	6.919060491	-2.523931233	4.608027599	4.958773814	9.556475171	3.909833794	5.717639341	1.647001848	5.859789711	-2.036792446	3.929218513	9.182807493	6.058419578	7.279914283	8.213497661	5.197551758	3.67694284	4.088154596	3.428321748	0.850782913	4.839999573	-1.55249025	1.137176054	-3.997658529	5.707323598	7.800307077	7.814253132	0.98981498	6.576961073	9.656218838	0.349672964	5.294389503	5.889165929	3.809881581	4.330165161	-0.845787351	7.531316345	6.330587012	1.172825	8.272522	-1.230063	-8.403575	6.553525	6.93377
BA2455	0.364565612	10.79566903	3.460858482	6.910689654	8.374398939	6.7754832	-1.427596294	6.907166946	4.836370054	8.499278624	4.848552564	6.032580949	3.827365531	5.72125512	-3.118781377	3.526770989	10.17001715	5.717554662	6.916315003	8.224372564	-1.148850376	4.984523363	7.67950272	3.052210791	0.95190057	6.23343914	2.273217666	-0.56162378	1.935624193	5.275189496	6.695489168	7.993625	0.167737813	5.406920671	9.736342311	2.859879506	5.538540962	7.122407511	9.477906965	4.579825009	-2.242690711	7.652245055	7.58435384	4.491951	7.767459	0.8624213	-8.403575	6.258028	8.271758
BA2456	-0.035183943	10.35722627	2.300440759	6.740395474	6.601151379	7.429725661	-1.028963628	6.793188712	4.543834298	8.541554212	4.875207114	6.329087619	3.214755041	5.049897811	-3.4611	3.249022309	10.9109744	5.533857823	6.904510253	8.040007024	-0.292303726	4.807806437	7.467815573	0.98747785	2.744364852	6.023516566	1.807017538	-0.56465894	-0.952364839	4.15928558	8.503271571	8.172561226	1.823459037	6.444952367	9.301394	0.590442638	5.32178788	6.606035239	9.791346649	4.10535967	-3.855518929	6.502797943	8.320250917	5.225122	7.273876	1.340265	-8.403575	5.487242	8.951747
BA2461	0.166622822	8.961639301	3.846240172	6.735847449	6.519490679	6.384982624	-9.652413315	5.247689813	2.874500262	9.111954602	5.616677877	5.388606247	0.654386894	4.66286979	-10.14824422	3.323147792	10.2926942	5.821618606	6.583754891	7.718414988	0.015168698	2.319071012	5.977663346	3.869713043	6.508433442	4.731450418	0.381392655	-1.269834585	1.868245024	5.418551439	8.173436728	7.713273398	1.682949681	4.708035398	9.099634286	2.928499612	5.956563494	5.635840399	10.18433632	3.447903155	-2.11415833	6.56173468	7.754582655	-0.8573339	8.012082	0.5235314	0.4458375	5.566131	7.580369
BA2463	3.001248561	9.964580548	3.084226501	7.053606589	6.561884354	7.197017139	-1.066873169	4.823290376	3.7580281	9.419028991	2.711876168	7.329133589	4.226746288	5.520134108	-10.14824422	3.232449496	9.062952726	5.356415425	6.933790366	8.794824767	-0.957277939	5.717069273	6.974251329	1.741017732	5.628919441	6.97324898	2.380128956	1.520686066	-0.344872228	4.177412152	7.768873262	7.693769076	1.178300625	5.96094957	9.336333446	1.696716805	1.793266886	6.413730449	8.283345585	4.588242853	-10.95860769	8.612135943	8.017876856	4.967358	7.592584	4.194595	1.060787	5.771775	7.231859
BA2464	1.568767763	9.988084976	4.293227032	6.365563027	6.886810063	6.372603057	-9.652413315	6.01600265	3.242542359	8.495150163	5.998568801	4.798825868	5.73924226	5.339387209	-3.719954863	3.828391938	9.076003656	6.361114583	6.699766846	7.794318925	2.250805546	3.682933236	6.729217956	4.343406426	5.135985454	5.403149711	-1.942880961	-3.833895505	-0.759391888	5.022697033	4.786212761	7.031038288	1.096580589	4.643096123	10.05972161	4.614851702	6.818047329	6.246899522	10.01617769	4.187032526	-1.253262154	8.039569642	6.403134111	-1.575031	7.762414	8.895658	-4.53545	5.86898	6.407149
BA2469	0.48844468	11.78922569	5.656141939	6.056348711	7.079299926	6.302613283	-9.652413315	9.291125423	3.236536192	9.337140158	5.8617552	5.202218234	3.99893406	4.280335393	-2.364606765	2.427948043	9.351566761	6.991194203	6.68175264	7.879610578	2.93475943	4.898443767	7.477047164	2.362577024	5.73188995	3.8108445	1.070763275	-1.141340111	-2.711735955	6.387432776	7.552785151	6.8420046	0.762069888	7.655208696	10.20823613	3.696850262	8.343120135	5.074484248	9.736187048	4.324112774	-3.474948485	5.806504614	8.822621636	1.900813	6.951208	4.200091	2.648139	4.715792	9.934037
BA2470	2.384166469	11.14387646	3.37440749	7.636161408	7.495777772	7.051678701	-0.838014718	6.761790205	5.400232025	9.943782842	5.092808178	5.818908768	4.060501226	5.168528809	-10.14824422	4.258728287	9.41804456	6.452799952	7.423930018	8.823373271	3.259484595	3.958198547	5.398818265	3.147952941	7.615504801	5.951424908	-0.243541358	1.937649876	-0.022319046	4.044750036	7.300983604	8.421494597	1.712260484	6.155046514	9.202283445	1.475658173	5.676254056	6.177422222	8.476306271	4.402076097	0.051341518	8.322909569	7.905712677	1.719025	8.071777	2.257846	-4.135324	6.226633	9.555722
BA2472	3.478483315	9.100653803	4.08323456	6.072629186	6.27073028	6.938545496	-1.834176777	7.451753566	3.764759675	9.448873278	5.577735138	5.945234148	3.371447572	4.55652492	-10.14824422	3.738390906	10.7484485	5.404405622	5.864926379	7.607246581	0.683740825	4.048331134	6.754629885	3.148094277	5.807911711	5.847185069	2.12742942	2.715303201	-1.516555146	3.783691547	7.654573691	8.428286547	2.793827756	6.367036433	9.403209833	1.791628611	4.781707297	5.284632169	10.6703932	3.67600748	-0.114557961	6.084048993	8.381357052	2.405431	7.980243	3.534493	-0.2920798	5.362942	8.333424
BA2473	-0.415366409	10.09732451	3.06191324	6.802614675	7.005542513	7.330894901	-3.616988551	7.182827084	4.119214272	8.593666168	5.176541298	5.639583779	2.08847254	5.116017309	-10.14824422	4.827491288	11.29783691	5.254084837	6.425182194	7.78586487	1.720290927	4.170850236	5.919597333	2.118390511	2.67093309	6.548363544	0.80267346	-0.205216269	-1.460588312	3.333251076	7.123841284	8.641872841	3.4190017	6.563329846	9.982118688	2.325448661	3.658781319	7.024610894	9.653295844	4.880021189	-2.323185874	7.919852843	7.954123023	1.148266	7.764425	4.679015	-0.4879629	6.332937	8.073336
BA2474	-0.874667815	10.40116398	4.31703988	7.067471635	7.29773302	6.617113259	-3.107338876	5.01215345	3.487010218	9.743092877	5.636531994	4.836079958	2.499725742	5.652246153	-10.14824422	3.674943039	10.82318501	6.04606982	7.086363922	8.202485093	-1.924587569	3.250054032	6.704190064	4.235953563	2.896610791	5.471080584	1.46007644	-2.597518083	-0.107797876	5.141391833	6.179531133	7.403854092	-0.498676867	5.918463088	10.15034383	0.322740046	5.802755023	6.324089885	9.612523857	4.149958527	-1.971161005	7.859827143	7.577354259	-0.1170727	8.261224	3.298689	-4.080201	6.336552	6.416991
BA2477	-1.232902206	10.77024418	3.698721153	7.035584704	8.352646168	6.848785965	-9.652413315	4.755792342	4.311004386	9.58204313	6.140827777	5.337836007	3.338384837	5.766052985	-3.966204416	4.837403115	9.823450121	6.165197625	6.940279645	7.977180131	-0.546171888	3.08329427	6.674672542	4.433103824	3.36335784	5.786606053	-1.826612141	-2.771007845	-1.173427342	5.354348193	5.442732804	7.289332256	0.206945668	5.453578561	9.991580087	0.667504533	5.706314816	7.077191619	8.873351784	4.755501112	-1.798468592	8.993292403	6.545517577	4.902236	8.521227	5.855808	-0.1686652	6.789963	6.196063
BA2479	3.185463432	8.192810926	4.077122232	7.090935294	4.878873474	6.330077965	-2.067849975	7.085456601	3.976706887	10.18891174	3.754584392	5.752413214	1.111601516	5.000455585	-3.17441461	5.435002977	11.86153105	5.473981709	6.1826585	8.44969418	1.775410013	2.466578111	4.444526721	2.55249863	5.638121303	6.622872431	2.293954043	2.04380043	-0.062420905	5.097278005	8.639926261	8.404574043	2.27191047	6.500347337	10.83064196	2.001903228	3.634517877	7.098381745	11.43453753	3.887558178	-1.070435525	6.735786772	9.489075868	0.2026106	6.774338	-1.756956	1.504688	4.705063	8.541643
BA2480	2.244202729	10.55682545	4.323801473	7.114037966	7.886923343	6.714210888	-9.652413315	5.707019237	3.460111218	9.203715681	4.753716213	5.642802606	4.553215529	5.463842171	-3.298250777	3.423837841	10.40842308	6.61488548	6.728275362	7.804108131	2.126305759	4.350112329	6.29189899	4.685475526	3.650146345	5.430516998	0.423723506	0.596225073	0.727601856	2.987670321	6.969021119	7.915349515	2.806615529	6.315346938	9.492396668	4.181353321	5.193205867	7.145869885	9.624795509	4.346236512	0.135975405	7.573278197	7.483476804	1.356831	8.476397	6.213219	1.802195	6.406802	9.082999
BA2482	-1.252442143	10.34169952	3.923404831	6.805468962	6.796424541	6.445346218	-9.652413315	4.689608777	3.791795042	7.944019571	5.746246355	5.330438356	-2.742315207	5.359728086	-3.587322536	1.535268144	9.395589122	6.258516821	6.884467819	7.817102569	4.599735601	3.418414839	6.540906732	4.19911206	5.443834847	4.917094506	-1.30115551	-2.757456151	0.436889555	5.537614053	5.078575597	7.289373306	5.240116329	5.51120859	9.637969501	1.504541214	6.374749531	5.322009667	8.102295143	4.298025453	-1.162864983	7.544001086	6.584749226	5.219746	8.197762	7.133013	-1.648373	6.171746	7.484431
BA2483	0.058806246	10.38100046	4.046749467	6.873069916	8.289865142	5.745996236	-1.832852652	2.363686137	3.91710069	8.871039267	4.509409286	5.146231222	3.83328062	5.548194564	-10.14824422	2.321780671	8.417920258	6.189973693	7.082716694	7.848326784	1.176174121	3.736202672	7.062569322	4.596656748	1.859433283	5.120511044	0.125588198	-2.142277266	-2.09636775	2.833410791	7.456113414	5.550971751	-0.916564129	5.169149264	9.432358109	2.427746107	4.324704613	5.705757647	8.191417863	4.524120422	0.034870792	7.769307816	6.366254438	0.6463141	8.171892	7.761311	-3.834706	6.418633	5.924288
BA2485	0.819391573	10.11894791	4.125506697	7.430641973	8.298434421	6.623030564	-2.909921734	5.461653015	4.192191801	10.34407685	5.711277069	5.775179666	6.069772432	5.712521323	-2.008877549	5.294554749	9.941390917	6.968552317	6.876405189	7.913938093	3.617511005	2.440142759	6.329936104	4.838242017	1.705686968	5.995713698	-0.324926152	3.15190052	-0.613809631	1.191817587	6.21110568	8.147178009	1.539883098	6.440322689	10.38704572	3.798611311	6.788658986	7.542855027	11.6097274	4.906987244	-0.351912002	8.893946932	8.224941691	1.159688	8.741296	5.55263	-2.449923	6.544364	7.647293
BA2488	-1.007878908	10.35059168	4.493293663	6.848918411	7.177535722	6.833345408	-9.652413315	5.405464448	2.032393896	8.971950955	6.29846823	5.326375406	4.656532816	5.479641013	-10.14824422	2.718681028	9.840495061	6.813782706	6.825827293	7.97140727	-0.574099713	3.866470553	6.863681763	4.680899381	1.995472344	5.630503657	-1.319801822	-1.735639049	-2.684798806	4.81246913	5.346878491	5.773891385	3.063748267	4.945618256	9.683492825	2.933067593	7.079755592	6.762074574	8.293349813	4.007953063	0.645302397	7.652736563	6.781777459	-1.473404	8.046103	7.293558	-8.403575	6.34755	5.249664
BA2489	2.231407197	10.67117064	2.368340608	5.940996693	5.961005014	7.07127216	-2.466217404	5.360022423	4.236777111	9.040095873	5.869481862	5.283573029	1.660233567	4.567380855	-10.14824422	4.889652069	9.875908183	4.580876639	5.115602962	7.666147716	-0.10026878	3.509203313	7.206654877	0.236145511	6.1179305	5.373619311	0.354941788	-1.178661156	0.151293634	4.196350619	8.407065562	7.922001517	2.970407831	5.90433821	10.24970607	-0.329586671	4.370048732	5.311557894	10.07665759	4.262486957	-1.264102911	7.312434299	7.266443016	2.492109	7.697569	6.582911	3.594143	5.070571	7.516592
BA2492	0.615149066	10.21664364	2.917285394	6.697289563	5.12318836	7.354879896	-0.79892972	5.556219341	4.612207307	8.63545608	4.629330915	6.826271075	3.725066737	4.574742097	-10.14824422	3.710103149	11.08506659	6.111786778	6.276078548	8.163833078	0.29377234	2.667760635	6.847746675	1.535892499	5.188870234	6.065991367	1.500110058	-3.216817395	0.740028677	5.474928612	7.651125659	7.059513933	2.698164219	7.033343371	9.384542055	-4.198070487	7.491848594	7.583625794	11.10242981	4.30212142	-2.962383477	6.180109942	8.008722069	6.866504	7.380876	2.231528	-8.403575	6.007493	8.100639
BA2494	1.00510997	9.569279478	3.218350354	6.638179785	5.543025078	6.878166664	-0.80552265	7.25902846	4.57850639	8.411339877	4.468698467	6.441500363	1.759278801	5.135822569	-10.14824422	4.682730547	10.72276646	5.075721621	6.311960332	8.119885512	1.993052345	2.855353381	5.854361876	1.412000327	6.846491647	6.529127576	1.40618139	0.988790416	-0.094788294	3.686994996	8.412204919	8.306011348	2.309634329	7.50232971	10.46854278	-0.318393889	4.891457592	6.819024738	9.817372309	4.039361404	-1.484005944	6.816607353	8.424067763	0.7226058	7.172942	1.369151	-8.403575	5.459861	9.235303
BA2496	-0.251554519	10.70708313	3.935596504	6.653101501	7.997179364	6.477233736	-9.652413315	3.789237175	3.048680172	7.00007743	6.182446138	4.789168874	1.272254745	5.06428681	-10.14824422	3.011607014	10.72777243	6.138048593	6.863311854	7.782864423	-2.658551676	1.8289763	6.674873647	3.413630475	5.603611185	4.99258752	-0.494961712	-0.103426107	0.204480513	5.637325199	7.514131438	7.498272548	0.60751703	4.239760602	9.332024477	1.65842349	6.029114837	4.535364438	9.666339945	3.986567691	-2.199039993	6.984749434	6.013493538	-0.1287901	8.078691	3.506199	-0.7517946	5.694583	6.695334
BA2497	0.570406435	11.71602602	3.522675923	7.001863426	8.887889448	6.925607764	-9.652413315	4.720614239	4.436579763	10.26193667	6.210988499	5.029788984	2.638993372	5.996813526	-10.14824422	4.908860805	8.328014415	6.220143571	6.968416924	7.90504554	-2.191524718	3.99519224	6.669147155	3.91315564	4.034572342	6.107887353	-1.907850964	-0.48671172	-0.267564095	5.510826402	7.799995926	7.493016078	-0.716398852	4.599291109	8.940778472	0.329666279	5.675038492	5.652681157	10.10541221	4.833861443	-4.256524684	8.316860361	5.976344536	3.439362	8.075504	5.164463	-8.403575	6.758635	7.771881
BA2499	0.635679732	10.89967825	2.983628348	6.320058824	6.460560076	6.540655986	-3.412845256	5.278817435	3.696381613	7.754440183	6.493347129	5.439518116	0.280826854	4.906215423	-2.521266874	4.259066666	9.897553492	5.647012199	6.401143467	7.80058048	3.727223037	3.264628979	6.292460958	1.494085234	2.461985172	5.053554526	-1.243383413	0.513922426	-1.131389679	5.488350269	6.787819596	7.238711927	0.132808053	5.624927949	10.27507135	0.387592882	5.820849558	5.260639016	8.992559593	4.021322776	-2.097150352	7.711003098	7.18557604	3.623486	7.967941	5.15195	-0.8428203	5.251182	7.31836
BA2500	2.175520196	10.36263857	4.521716077	6.641295804	7.366967896	6.738736722	-9.652413315	4.996659617	2.577485477	9.248503207	6.184571076	4.87195879	4.520137076	4.99519247	-10.14824422	3.202779509	8.610046511	6.811678526	6.698809894	7.756268471	-0.005667131	4.816449537	7.148092679	4.600261793	1.790493404	5.336165126	-1.741575905	1.182682551	-0.454289301	5.085233629	4.884403014	5.967577434	1.152432474	4.315322547	8.647391967	4.120009171	6.258502827	5.94582497	7.708067906	3.821530932	-0.150081868	7.200245814	5.932868315	1.03579	7.633047	8.709265	-3.159003	6.037276	4.799951
BA2501	1.244610449	10.78970659	4.264458593	6.559029659	7.285332315	6.78681717	-4.023566984	5.242858756	4.24532177	10.58168311	6.339817729	5.032101446	5.392676663	5.663273631	-10.14824422	3.382385169	10.06509224	5.947971592	7.095970443	8.178418825	0.752684635	3.361213869	7.493790442	4.076480822	4.463839286	6.329544841	-1.139322923	-4.804240972	0.904827573	4.105990693	6.312684917	6.603983273	-0.231145804	4.715558399	9.413793536	3.757214158	6.047890666	6.242996861	8.092711072	4.660681035	-1.887229943	8.006437775	7.05983429	-0.7723591	7.718891	7.893711	5.525143	6.682984	4.774694
BA2502	-1.156798512	10.42552131	3.457080824	6.725381052	7.437749845	7.036533418	-1.799061976	5.897484628	3.651347212	7.780056244	5.621769235	5.635257973	2.682262964	5.507100484	-10.14824422	3.393973258	10.68881652	5.941818102	6.959624443	8.255850382	-1.794062582	1.813536896	6.059227947	3.664425611	6.216788611	5.529645517	-0.335176995	-2.654079149	3.736630009	5.705879315	7.095267296	6.815777863	1.136418297	4.781945368	9.475159286	-0.725229277	5.938654276	5.852870853	9.824891764	4.511036259	-2.965040797	7.618692303	7.255869093	0.1109698	8.205013	0.802941	-8.403575	6.202593	7.665393
BA2505	0.278159743	9.94401479	3.947194893	7.260984856	6.297844236	6.380393818	-3.426077075	6.353397492	3.458009298	9.463655681	5.140870254	5.606743332	-0.61802965	5.320311607	-3.548322662	2.840694057	11.58820298	5.302094517	6.933685123	8.199141788	1.650725861	1.741269584	6.353568291	2.217967898	5.738138971	5.588230668	0.860121627	-3.2720244	4.188230977	5.549065147	8.997974761	7.514410613	2.313695673	5.677609698	10.94578316	0.313688795	5.328927872	5.564813985	8.111181956	4.315584049	-0.874545988	7.527511669	8.09152338	-1.795875	7.383289	3.838508	-4.387585	5.392221	8.201083
BA2507	2.465298475	10.51551725	2.755934139	6.842978388	6.789626617	6.991667829	-2.101638413	6.235705899	5.107174013	9.684913017	4.06036515	5.602294702	1.923277557	5.104792873	-10.14824422	1.493442038	10.9480696	5.567001209	6.504546453	8.457776204	2.852221934	4.284458666	4.757582271	2.262836768	6.308078003	5.633058128	0.701600479	1.755808266	0.100062656	4.988170969	5.193940838	8.236951729	1.98473408	6.152047864	9.550828884	1.178005444	6.005909272	6.509765848	7.433089614	3.97402289	0.651764331	7.731674489	9.044900322	2.352151	8.193764	1.929463	0.06770313	5.820208	7.901666
BA2510	-0.518272678	10.9931089	3.721087965	7.470065805	8.271201488	6.721934015	-2.626067715	7.471224808	4.391477486	6.223815806	5.658139884	4.488911719	0.644759815	5.705682092	-2.733897605	2.707585055	11.73064626	4.760087734	6.909845864	8.582146121	-2.021393087	4.338549397	6.985962468	1.857842007	-0.12516272	5.96154266	1.381165097	-1.66906233	0.422357167	2.03743253	7.096404962	7.648616888	-2.971739578	4.243192598	10.36513273	0.984264901	2.945894565	5.693371028	9.957870454	4.251331059	-0.462990161	8.090191521	7.293202643	-0.1485675	7.803743	3.400097	-8.403575	5.418861	8.070823
BA2511	2.498024507	9.353082779	3.884652997	6.288224697	5.53854115	6.297980063	0.398560109	6.811760615	3.771539044	9.858408789	5.093098497	5.109414907	4.974236799	4.696200681	-10.14824422	4.56638426	10.74930812	5.096885424	6.208130513	8.410654796	2.59213666	3.590708878	6.101576106	2.178885737	7.783636673	6.03786686	2.139228579	1.546767017	1.114013977	4.666051192	9.02455471	7.905497855	2.466820927	6.57967317	10.18950868	2.029938154	4.346959201	7.011210575	10.85870139	3.462955437	-0.887407106	6.869874082	9.272411475	-0.3610051	6.749187	0.8804795	-2.320723	4.993504	8.550833
BA2512	-0.297444272	9.901915083	4.423353211	6.652078576	7.576985666	6.499843798	-9.652413315	2.481598063	3.448043398	9.238116706	5.270849564	5.201324591	0.721880568	4.986205463	-4.402350486	3.066718789	10.8789428	6.599725525	6.902604911	7.589636608	-1.277519407	1.379569347	6.555155007	4.462069156	3.442953994	4.831412426	-0.477732844	-5.078399699	1.52531503	4.717119918	7.645063424	5.402165893	0.301673467	4.3114378	8.335086028	1.876984196	6.054907665	6.134387786	8.815613109	3.490084035	-3.943984354	6.536140726	6.576987233	3.234129	7.508613	0.7792786	-5.137222	6.094437	5.34121
BA2514	2.67938147	10.25783228	3.288251988	6.12790775	6.25728367	6.301859415	-3.676288432	6.331749722	3.240501726	10.06010973	5.520909317	4.966248808	2.790763222	4.707026445	-3.80089147	2.766445257	10.58739383	5.378889677	5.780196569	8.022571383	1.888109271	3.478770002	6.76282003	1.303608847	7.738008481	5.933046042	0.882010541	1.212994312	-0.927619078	4.358339135	8.607430753	7.185312719	3.940765763	5.795408679	10.5065787	2.640817734	5.723444758	6.640929612	9.780435348	4.399421895	-0.128887176	7.218006928	8.717529307	2.434237	7.189753	3.742761	4.462473	5.315561	8.430815
BA2515	1.94885725	10.36925287	2.590636746	7.107330976	6.126386018	6.784954334	-3.087142344	5.57166901	4.386769157	8.199642305	5.295604156	5.634416344	0.741850588	5.140550736	-10.14824422	3.190290713	10.78143214	5.035830683	6.167712808	8.037465845	2.216202352	3.059714255	7.279274162	1.047634609	5.464934655	6.058524827	-0.56402478	-0.336549969	-1.339826997	4.697378159	8.198048709	7.528157599	2.872845709	6.581838938	10.31326775	0.129551907	6.191942616	6.461749749	9.495478051	4.217140902	-1.841237028	7.405607951	8.400082556	1.223163	7.515417	4.459308	2.994028	5.553561	8.113355
BA2520	1.129412679	10.19213288	3.227097772	7.286204315	6.101385545	6.74252756	-1.221842724	6.021167708	3.494149417	9.744019435	4.250818871	6.185262637	-3.419862791	5.420192436	-2.911597884	3.03324982	12.54539319	4.615737415	6.44396181	8.607961501	3.035000971	1.457942578	4.164106296	1.948647664	3.705142439	5.395733142	-1.275872501	-1.76552325	-1.220823918	6.088841409	7.882325996	8.349346392	-0.26523832	5.217886912	10.56265157	-0.372160602	4.978273432	5.330538921	11.11432274	4.425535239	1.290201033	7.10085659	8.776210714	0.5135824	7.092341	-0.0876438	-8.403575	4.406261	7.69531
BA2521	-0.209246427	10.41157291	3.99247632	7.177870644	8.23921097	6.750875283	-9.652413315	5.071792683	4.544081013	8.336976538	5.260205406	5.555299344	1.82122137	5.566872743	-10.14824422	4.534961043	9.768291411	6.39377185	7.097124927	7.884795573	0.523752915	2.000224186	6.416071896	4.717223441	3.891837883	5.303103292	-0.35033021	0.888992404	2.750221801	4.837758579	6.821750693	7.4648712	1.596408529	5.507132523	9.557689466	1.771433188	6.859090427	6.951419609	8.176501492	4.433659476	-0.5290641	7.995290943	6.504622894	1.359952	8.06743	4.661069	0.5286034	6.512982	6.995782
BA2524	0.658524458	10.63321863	2.201976215	6.904222418	5.741733288	6.979270785	-2.425083893	5.822851498	3.581546443	7.952626914	3.230011155	5.092142774	0.968028855	5.093717596	-10.14824422	1.581059357	12.26707042	4.761071936	6.569253863	8.191537319	1.844991881	2.835890993	6.086820888	0.192611367	4.37919331	5.370432756	-0.276974698	-4.102479776	1.100021695	4.780508806	7.53970299	8.338834456	3.943906813	5.51123406	10.3150509	-0.196510964	5.382522883	6.630187375	10.3301965	3.964841791	-3.401205666	7.770015857	7.622431671	3.938669	7.531784	2.505943	-8.403575	5.195531	8.55324
BA2525	3.954400309	7.904500668	3.373239286	7.046985952	4.78881965	6.680778485	1.037368164	6.907461747	4.228622033	9.481575954	3.761224964	6.2630511	-2.309674693	5.083000827	-3.168298524	4.426673795	13.46225701	5.416799367	6.301090097	9.004814581	0.189075752	2.348387484	4.026311754	2.302917986	0.647270046	6.627598268	2.613681313	0.968903896	-0.278624743	5.448589831	8.632729156	8.712528226	1.792488546	7.598039743	11.14330138	0.570582605	3.475962006	7.381361811	11.98411243	3.687492961	-2.441543799	6.383964676	9.025550546	-0.9152351	7.771981	1.7037	-8.403575	5.166492	8.326157
BA2526	0.024488238	10.17825699	2.572266845	6.671181609	6.601101436	6.44011133	-1.286403537	5.899634525	4.008111414	8.988009162	4.631788185	6.332962553	-0.589195825	4.731525502	-10.14824422	5.36833058	12.34549562	4.639700721	6.676399768	7.842329823	2.604858551	3.061107669	5.802816767	1.892964335	6.491575386	5.292295136	-0.346435705	-4.986990098	-1.865645367	4.123106135	8.00819132	8.623040034	-1.477339644	5.73999252	10.57624171	0.706488561	2.286467569	6.326286487	6.980656585	4.412219512	-0.777167242	6.517457572	8.522317577	-1.837847	7.00321	4.184627	-8.403575	4.308701	7.309189
BA2528	0.928039798	9.946610415	3.446359533	6.600429231	7.168846049	6.280219754	-9.652413315	5.826315986	3.043011428	10.53194899	6.078711843	5.356864904	0.573285806	5.116099106	-3.987795989	3.425950473	10.09724702	5.965124027	6.612300526	7.687228847	0.204493701	1.569265824	6.063025614	4.160195691	5.809254125	4.97075613	-0.284320495	-0.975073711	-1.717092512	5.468087222	7.512082692	7.366026951	1.470196638	5.230799153	9.87851342	1.819430235	5.747776646	5.476901325	9.478910119	4.355713753	0.787209414	7.697612058	7.643674432	0.8969964	8.295939	2.597367	2.228096	5.756892	7.31634
BA2532	1.639242219	10.09095014	3.835870176	6.499190698	6.829808242	7.318970471	-9.652413315	6.653113205	1.594158202	9.383578082	5.171306573	6.502724778	5.120875024	5.212227179	-2.589630153	0.495449394	11.53576107	5.831097761	6.89367283	8.2774509	3.111176558	3.383262976	7.658548727	2.638314931	5.574003713	6.580745893	-0.589562517	-2.550473205	-0.986170562	4.699937551	9.4294165	8.706770794	4.824378677	7.448008629	9.886950535	5.185678183	6.128744791	7.027414535	10.72731771	4.550525072	-2.2696354	6.936271485	8.316212547	-1.841534	7.403792	7.963237	-1.659837	6.355798	9.597807
BA2534	-0.15675205	10.54005427	3.84921721	7.645151538	7.009032779	6.946977707	-9.652413315	5.436829049	4.400852684	8.499811065	5.117643156	6.160942276	-0.48754242	5.641923928	-10.14824422	3.223005102	9.235157017	6.377343509	7.000075443	8.213821104	3.513346741	2.704614233	5.961097169	4.220609628	5.798390476	5.685823606	-1.883535928	-0.818930738	-0.979869582	5.51634287	5.6404203	6.762764235	0.41112264	6.407639679	9.87962341	-2.942199816	6.376539684	5.707067285	6.601171592	4.849294946	1.879738982	8.387152795	8.151336338	-0.02388144	8.357255	1.216691	-8.403575	6.647396	7.30856
BA2538	0.225273324	10.54830228	3.460785386	7.190752525	6.072891445	6.808575243	-2.412605976	5.649142002	3.636197413	8.408540429	3.445716317	6.175076335	2.09815556	5.454340594	-3.529818489	3.89858558	12.76944195	4.430514208	6.455599533	8.577627831	3.385265929	2.732997542	4.527337155	2.408228717	5.486120359	5.961789832	0.955522563	-0.106866063	1.031878425	3.75794877	8.788630003	8.119299834	0.809782613	5.753852913	10.5159731	-0.274231232	4.161971285	6.183453777	11.20615815	4.22146073	-2.193884551	6.944540958	9.019377273	-0.2487235	7.27324	1.384618	2.051528	4.601786	8.178065
BA2539	-0.711727286	9.052658629	3.615398128	6.363646615	6.231477752	5.986866128	-4.294435866	5.543387552	2.034131091	10.94939301	5.366102212	4.968989041	0.550104975	4.721312979	-4.430512526	3.04317929	9.10141017	5.458202336	6.707077953	7.735517289	-0.050073468	3.212227675	6.343385696	3.751697976	7.63866417	4.83073065	-0.225482899	0.833650507	2.058853889	4.824626839	8.89183452	6.93405089	1.335964846	4.115350433	8.896057379	3.825392098	6.349263863	5.054525681	10.0749887	3.755050921	-2.642892584	7.387442228	7.550467473	-1.924554	7.894626	0.09007869	-1.886771	5.786488	6.415262
BA2540	0.504916522	10.84288141	4.141052173	7.185648986	9.139123003	7.076806002	-3.181217733	5.669710897	4.056974195	6.20743286	5.689032817	5.378072949	2.237633697	5.520429648	-2.280631388	3.719783395	10.19476534	5.743562364	7.279880948	8.574917246	-0.678009519	3.930184431	7.0135492	2.747336124	-0.848282019	5.955693688	-0.387120084	-0.110992107	-3.647070444	5.34042341	8.197301611	8.584989899	-1.910718173	5.189724001	10.16302218	1.879673675	5.787516938	5.328954355	8.898754436	4.099829339	-0.468892013	7.174445532	7.326297779	4.574365	7.807032	-0.8128792	-8.403575	5.845577	6.395196
BA2541	-1.956687815	10.65204003	4.038740721	7.277138617	8.493273715	6.797782681	-9.652413315	4.194856301	3.22325505	8.513619129	6.667135059	5.084580088	1.199384565	5.792490692	-3.262198154	1.9445171	8.99382657	6.155668777	7.057276082	8.310324717	0.280356869	4.351254261	6.025190208	4.345098952	3.260070318	5.315999681	-1.742393358	0.199828303	-0.855892987	6.155808201	5.021947595	7.558141744	0.27704417	5.097370423	10.27308514	1.096539185	5.602129498	5.548774659	8.001257466	4.308941656	-0.657688458	7.903302707	6.420326059	-0.5081833	8.426739	5.365827	-8.403575	6.608167	6.210343
BA2545	0.065514242	9.589223613	3.581502573	6.764317607	6.961135823	6.282705991	-4.025332576	4.913684301	2.980946037	5.59564936	6.023766425	5.396025234	-0.37019979	4.995077193	-4.159883465	3.777004626	9.10950133	5.756766633	6.639715008	7.333070442	0.200614806	2.538803274	6.558978586	4.047526865	3.334461703	4.986920251	-1.391154827	0.822443562	1.824783247	4.774786085	7.267840587	7.195439648	0.690727315	4.844710286	9.061742466	2.309357492	6.333150483	5.469046834	8.949201137	3.791570468	-1.896666318	7.618491008	6.124186687	-0.678074	8.265658	3.523601	0.4726592	5.944244	5.858974
BA2546	0.247994802	10.71675809	3.948970981	7.281669265	7.356391879	6.637606947	-9.652413315	5.752009544	4.546662147	3.938896628	5.79374776	5.911213519	2.649759026	5.294483205	-10.14824422	5.473491527	9.865413049	6.69355284	7.031189983	7.874814683	3.030629858	1.0033005	6.435150327	3.915772489	4.136001138	5.668260707	-0.97969079	-1.270215822	2.468229412	5.492392931	8.14312346	6.944583694	3.116263476	5.224312546	9.570118238	2.721267322	6.42385938	6.43090241	9.03662347	4.385614095	-0.665804928	8.052802579	6.025691229	2.260143	8.312625	5.094588	-1.169824	6.39913	6.607036
BA2552	0.428947285	10.50047979	3.969310408	6.809200378	7.805653381	7.248569589	-2.834822908	5.396863033	4.421844114	10.74896605	4.586287634	5.920601024	1.887071141	5.351980038	-2.944765377	4.402540534	10.01830413	6.086366922	6.865655234	8.42081974	3.3413657	4.284764964	6.740398552	3.294724338	1.053396337	5.892715306	-0.625222358	-5.246438472	-0.375892538	-0.346214242	5.504298899	7.988584842	-0.480377472	6.781002458	9.891325897	1.597512208	6.028540383	6.849953675	8.42207877	4.763953599	0.340522527	7.964916538	8.922829509	0.9226867	8.659004	6.45425	-2.377338	6.352702	8.625915
BA2559	1.668026106	10.14755017	2.244303409	5.439044405	6.722479726	6.685974296	0.157458237	6.474210147	3.89600853	9.811842644	5.062543882	5.305072099	4.221723683	4.487633659	-10.14824422	2.498831428	8.727084581	5.282741529	6.445570752	7.949467276	-1.2076794	2.534885171	6.959588723	1.30838236	6.829002414	5.589418449	-0.413573598	-3.079550364	0.225091717	4.246455732	8.255289049	7.322896266	2.356699587	6.088464743	9.588672538	0.9504945	7.118767996	7.242646303	10.21724261	4.069102058	-1.521065103	7.544816544	8.072099005	1.026895	7.380744	3.948921	-3.222197	5.11653	9.431299
BA2561	1.719818799	10.71470726	3.229921507	6.498385488	8.977795473	5.896941846	-2.393504379	4.297869887	3.558003203	10.11403623	3.20378762	5.469784626	3.549254874	5.924089236	-1.904251129	2.467244917	9.115815023	5.672096738	6.720569789	8.222345642	-0.224902527	1.648554043	7.614848861	3.34620575	5.97829119	6.142987833	0.130710067	0.10901091	-1.352451673	2.276682585	7.531090038	6.621314183	-0.095120244	4.554252284	10.25246914	-1.154448817	4.18133619	5.131722442	9.923988359	4.76333908	-0.236471083	8.885151855	8.250689063	1.474725	7.985261	3.827909	1.322973	5.922846	3.793457
BA2563	3.816891941	10.19491402	4.686774182	7.398489539	8.259072026	6.911188392	-1.460049711	5.205320945	3.685224284	9.876429028	4.946063313	4.968092581	3.833733339	5.743643879	-2.563455252	4.302342305	9.021792273	6.161636321	7.347517381	8.333338332	3.56014534	4.680484112	6.352415546	4.00405268	2.257455555	6.018016568	0.596344638	2.392630745	2.173170494	1.994250516	7.293432975	8.449658418	3.206328577	5.524404017	9.268718686	3.016337333	5.508346956	5.986083657	9.411153123	4.835036595	0.192096728	8.495053006	8.747417312	1.782546	8.322942	6.807207	1.09084	6.601209	6.746468
BA2564	-0.788412969	10.23786644	3.438045412	6.898942335	7.205872929	6.598264436	-3.418248092	4.901130181	3.900660838	10.45159229	5.135347132	5.22372732	2.912053827	5.30805124	-10.14824422	3.661188681	10.30909434	5.736617354	6.84991051	7.735788817	1.503048769	2.416774583	6.271250763	3.407212594	7.879727163	5.275743283	-0.242112741	-4.763036133	0.489901724	5.391790895	7.499140371	7.827738193	2.738702697	4.854571597	9.602485225	0.063514078	6.592995405	5.358561783	9.97936289	4.251963823	-2.310446475	7.581098758	7.458387779	1.819639	8.162797	7.030324	0.7065857	5.974988	7.49068
BA2567	2.037499709	7.463561669	3.803361951	6.141604709	5.051379686	5.438900257	-1.076991473	5.905583399	2.405239804	9.982829644	3.917131207	4.824335457	0.99432239	4.279835556	-10.14824422	3.754175092	10.62582472	4.445398903	6.040737467	8.203396445	0.648761873	1.291671302	5.302378515	3.268644528	11.07980912	5.834335196	0.715663355	-0.422058703	1.29185156	5.845482185	9.237925702	7.259091426	2.570440208	5.811402827	9.401109398	3.875175456	5.72496666	6.10154925	11.79994106	2.888786318	-1.134283659	6.382970692	9.372509692	-0.322115	6.279153	-2.262791	0.8742634	4.071361	8.696173
BA2570	0.471404906	10.72034638	2.921450466	7.013425169	6.979708395	7.158742452	-2.548887013	4.8376287	3.720391115	10.1741138	5.514899407	5.626580497	3.681516585	5.037569295	-3.660419817	-1.025832583	7.337834245	6.397663191	7.399273648	8.175832801	4.859068953	2.710215974	6.001463495	2.136421419	0.852881357	4.831123624	-2.270807574	-6.036929464	0.281035437	1.165039385	6.181525543	6.905398635	1.061349878	6.067697735	10.0255266	0.862156063	7.726428858	5.866243268	10.01306803	4.48454513	-4.064883322	7.491012632	7.485860743	-1.144681	8.157714	3.591322	-2.64938	5.595889	7.489427
BA2575	-0.644639518	10.11784573	3.815750643	6.902545927	6.509852495	6.728552312	-9.652413315	3.862807187	3.495999812	5.666734371	4.219774067	5.567423298	-1.130101522	5.326143018	-10.14824422	4.291200311	10.33569067	6.388774418	6.970856884	7.943576044	0.36350555	2.446032296	6.134001482	4.381959085	5.906612154	4.982275055	-1.365891218	-5.482751979	2.749496133	5.938001347	7.416965871	6.861624559	3.596479908	4.496502962	9.143459144	2.133936247	6.62442356	5.909088457	9.385895941	3.724309958	-4.968069808	7.109265495	6.02832766	7.646846	8.089122	1.621662	-4.043341	6.418008	6.712241
BA2577	1.365816798	9.755399518	3.440781388	7.510437891	7.435563179	6.98181912	-9.652413315	7.150748187	3.757619565	8.110947663	5.24665554	5.298293169	-5.084164459	5.718810874	-2.525630614	1.490059153	9.547876501	5.998148523	7.143182384	8.008080777	0.91378785	4.789840836	5.394694478	3.473949607	3.175018761	5.610790147	0.482409695	3.542381333	-2.276428034	5.119922118	5.049667193	7.46368747	2.091616277	5.729301757	9.976122954	0.6804147	6.412736022	6.053287794	7.854295076	4.760218268	0.443008798	8.596375758	7.538502982	1.094349	8.308786	2.354003	3.672765	6.384586	5.761073
BA2579	0.390465836	9.350551849	3.982022029	7.422067035	6.343973439	6.587000265	-2.573545385	5.637185659	3.962249568	8.869293562	5.00326819	6.057606625	-2.57117288	5.828518282	-10.14824422	3.902959345	11.45810521	5.910752618	7.029588295	8.055725889	0.591241916	2.155205669	4.821247896	4.301153814	4.651464096	5.140060905	0.064171158	1.272166837	2.308540701	5.426428699	8.05928899	6.838745428	1.089495742	6.046392184	10.05243758	2.035802392	5.303638088	6.601363912	9.085613687	4.178384451	-1.323867371	6.649371913	7.817765297	0.4687953	8.056685	1.544805	-3.586106	6.087901	7.362473
BA2583	2.636856104	10.47124931	3.489122512	7.180502115	6.572850869	6.60417293	-2.433503422	7.929507188	4.042154452	9.020286983	3.493417511	5.829028289	2.244220477	5.607084582	-1.944182926	3.519176146	10.99980774	5.066082127	6.918099614	8.492653371	2.335732794	2.307752015	4.636847346	2.916632726	4.649453315	5.546869269	-0.460469133	-1.049522085	1.730308861	6.170239654	8.255365498	7.870489461	3.171622768	5.387606634	10.87185204	-0.820633191	5.687524834	6.107368757	10.34263941	4.85826757	0.978548769	8.226604766	7.786968718	2.693348	8.112963	2.840684	4.364751	5.808652	7.126134
BA2584	0.61074207	9.86661737	3.94705087	7.225632825	7.939359174	6.551765056	-2.521117834	4.506038065	5.57257385	10.52093826	6.241521802	5.692961229	1.89685754	5.709371528	-2.623301445	0.834667107	8.864486311	5.830080129	7.01876645	8.299577127	0.686842794	2.259132749	7.57602838	4.090076565	3.68211673	5.579116804	1.712344925	-0.180081715	-1.235722597	2.940083245	8.501420848	8.037701671	-0.919829209	5.880349727	9.302630719	1.426212926	5.478434724	5.872895594	8.408824413	4.798490052	-1.567759666	7.742613722	8.013995812	0.7018323	7.76109	-0.3953765	-8.403575	6.110501	5.621269
BA2587	-0.46907325	9.926809015	3.397333225	6.815380406	7.109797833	6.737045388	-9.652413315	4.996825333	4.076370547	10.2523939	5.413886842	5.623321419	0.149932828	5.125575007	-10.14824422	4.471536742	9.881050949	6.316594222	6.81656477	7.790397745	3.036590093	3.596642663	6.14688862	4.248478683	6.558806751	4.780892282	-1.096046636	-5.163326683	0.210156127	5.291136828	6.120308822	7.969450105	4.738752173	5.005521103	9.020567362	1.134691874	6.545953044	6.083097604	9.688791184	3.732266124	-2.048250229	7.770512192	7.053351613	1.561277	7.962142	6.275357	1.574822	5.982068	7.488128
BA2588	0.470669731	9.733150817	3.712686772	6.762792473	7.649849717	6.458493392	-9.652413315	5.786277381	3.658099632	10.64793302	5.766191213	5.390653631	2.536139793	5.440189068	-1.947137926	2.603092454	10.81234037	5.854273681	6.680819994	7.743127616	-0.371901379	3.077402716	6.199789844	4.617232482	6.451747786	5.73216348	0.428277186	0.309503459	-0.842623614	5.586412269	6.802802263	7.938322112	0.385789411	5.643296529	10.00342828	2.593548231	5.408059541	6.216155261	10.03984962	4.211076988	-1.930054132	7.985744607	8.582816511	-0.1089189	7.93716	4.215547	-1.796346	6.02164	7.675513
BA2589	0.704935267	10.40997331	2.827202719	5.72718403	5.01915501	6.786089199	-2.012738008	6.31366099	2.882788814	8.39980238	4.408910711	5.646263832	5.908663263	4.200156263	-10.14824422	2.884181162	10.01143264	5.151494421	5.712025491	7.794047778	-0.31462773	4.756070824	6.302066848	0.561852343	7.279812309	5.94672812	0.537437854	-11.29905594	1.959255423	5.145338432	9.870345687	6.700400907	2.053440804	7.315943087	10.52436852	3.389484602	7.074104401	6.070329365	9.621978711	3.959059179	-2.021233059	6.366810117	8.026361605	1.477385	7.149855	0.2933708	-8.403575	5.182303	10.36473
BA2592	-0.138937385	9.797289399	2.802981154	7.140909148	6.504751041	7.053879821	0.230217225	7.285861856	3.651249443	9.294012361	3.786947217	5.839218372	2.033638504	5.521382342	-3.131769417	4.884080021	10.2984736	5.02565722	6.73540863	8.450429419	3.81956384	3.090488123	5.559653946	1.401539233	6.92026176	6.444924918	-0.19491725	0.670692212	0.301232411	4.613670662	8.330134413	7.978597417	2.105791979	6.620082397	10.26830658	2.216850656	4.754536649	7.340632803	9.998074678	4.812385705	-0.191752555	8.020687197	8.996465646	-0.6359807	7.778345	5.589913	-0.5700851	5.609055	9.298334
BA2594	-0.279263439	11.10271199	3.708121163	7.390947597	7.23398537	6.681548679	-0.91931391	5.473710375	4.488017788	9.659570811	5.871580182	5.761612535	3.478004651	5.321266539	-2.342149822	1.697282574	9.444610362	6.126237536	6.959692855	8.008690584	3.27949141	2.858774004	6.288072458	3.454496015	6.81070245	5.396676763	-1.116701792	-0.827267531	-0.043161998	6.083876271	8.328787658	7.535815856	2.989609267	4.9736142	9.393119078	2.425609171	6.04837008	5.686676021	10.25610115	4.535348627	-0.26688333	8.145036342	7.492917627	1.326592	8.347101	3.503008	-4.19596	6.418922	8.02794
BA2595	-1.03782784	10.81744676	3.810651319	7.0589729	6.594279654	7.452571895	-2.176487446	5.426237408	4.789195307	8.257679889	5.120589377	6.069334664	3.708053966	5.395451372	-3.283266302	4.313650453	11.44203359	5.682433614	7.093110287	8.427418337	1.308361209	2.966100056	7.244244712	2.450823302	5.985274779	5.843580373	-1.046216619	-11.29905594	-2.62122414	4.159430092	10.21631358	7.96759865	1.764877184	5.87530864	10.00187098	3.287148499	6.330727568	6.278431961	8.939978766	4.166002402	-1.18893094	6.746343725	8.12275405	-2.21288	7.79121	6.048038	-8.403575	5.608889	9.147513
BA2597	0.803260545	9.655660742	3.558528055	6.819097225	5.234333656	7.161151913	-0.788486758	8.372025477	4.397562954	10.10001182	5.687928439	5.603285616	1.371374664	4.889885077	-1.884021413	4.286482419	10.55721865	5.870411137	6.39897973	8.449172385	1.812992546	5.178504911	6.827239446	0.478474225	5.779168781	6.36166532	1.547365947	4.393069324	-0.005038671	4.030984475	7.449830495	7.327050926	4.963950324	8.162895501	10.04451656	1.664564526	3.521486122	5.524921432	7.79804668	3.943243288	-1.734923034	6.443226061	8.656548909	-0.9337068	7.45169	-0.9194281	-0.3526893	6.109492	9.145836
BA2600	-0.228160458	10.40893147	3.571644106	6.643181956	6.064438586	6.545938632	-1.006093778	5.745566021	3.215515443	7.853512408	2.620307588	5.445520582	2.214909763	5.060897794	-2.918635047	2.539663665	11.96356165	5.166920617	6.717600493	8.399413288	2.201931039	1.230169492	6.119952017	2.033105839	6.685187877	5.288366052	1.17332723	-1.88401913	1.435206583	5.083918599	8.880220914	6.705214535	1.661013765	5.697325664	10.02985802	-0.264376405	5.126928305	6.347955646	9.850112502	3.765623727	-1.337455502	6.85789455	7.972416776	0.02417448	7.289242	-1.799904	-8.403575	4.206788	7.511564
BA2603	-0.813979368	10.42076646	4.306851831	7.008646313	7.828221891	6.581030875	-2.635936034	6.502696641	3.465449661	9.086785349	6.294102064	5.149517861	1.31001786	5.411198589	-10.14824422	4.543399861	10.07567674	6.210104101	6.838150914	7.892113524	-1.281384026	4.03941261	6.261516071	4.414822649	4.046192797	5.223194666	-0.792754815	0.605396546	-1.048312844	5.348401409	6.288227495	7.502481345	0.619435961	5.226427358	9.717882088	2.75862255	5.68476483	5.830168387	8.990609695	4.269700768	-2.064938928	8.23712964	6.561105024	-0.04599216	8.177385	4.242013	0.9679875	6.373425	5.762741
BA2618	-0.660176828	10.13646187	4.174298724	6.49241156	7.059623982	6.392424217	-9.652413315	3.95560366	3.078304623	8.966547429	6.784182324	5.46725111	0.288803919	4.931790905	-10.14824422	4.512549434	9.169295841	5.944180654	6.370226469	7.658371097	0.405496034	0.830846977	6.148817168	4.630779689	6.136789354	4.774619454	-2.483332809	-2.918555312	-2.3825611	5.668642909	7.38379667	7.006186392	-1.297979247	4.554858468	9.310540712	1.787183922	6.25168017	4.336656545	10.04644954	3.81102902	-1.785301408	7.04791778	6.710486095	-0.5410147	8.584215	6.381334	-0.2489555	5.862055	6.780055
BA2619	-0.438133848	10.70861705	4.208258824	7.453465918	6.872185946	6.791645705	-9.652413315	5.819150112	3.423655217	10.73942086	5.822209626	5.780760385	0.779858826	5.490807098	-3.051103691	5.846997948	10.84039354	6.093627415	7.158518097	8.149004843	5.026646201	3.071876584	5.877424739	4.163323503	6.537196683	5.401228564	-1.00127803	1.102246645	1.350111482	6.293885565	7.730224094	7.746557407	3.249429939	5.847656904	9.864950886	1.639762261	5.630261279	5.949541468	9.024345232	5.098243952	-1.675050001	8.033858305	6.606345338	0.528926	8.47994	5.277876	-8.403575	6.202908	6.47144
BA2620	-0.801949213	10.51327611	3.724113994	7.023472016	7.264244581	6.184638958	-9.652413315	4.71888307	3.293459512	9.460308641	5.634880876	5.502182891	3.07378155	5.797847748	-3.912876088	3.965955414	10.61943769	5.75933047	7.0853488	7.829025724	0.380853298	2.126067799	6.789543839	4.005757008	8.218867646	5.709874226	-1.585593845	-0.764852471	2.864375096	5.729099903	7.673861491	6.93872821	0.846630655	4.825540657	10.16421603	2.633823017	6.143504025	4.893805835	9.623971329	4.758715968	1.43570938	7.785969336	6.270365899	-1.459684	8.515652	5.120926	-2.58002	6.199386	6.580968
BA2621	-0.594733485	10.56939597	4.100124328	6.689623071	6.830991747	6.178123098	-9.652413315	3.156707542	3.964429764	10.07951169	5.563321463	5.77728442	2.261900542	5.066375757	-10.14824422	1.666685874	9.826909848	5.630184578	6.560976124	8.219352085	0.566696168	3.032782882	6.491943453	3.605641493	4.314810849	4.586701152	1.52067176	-2.964163496	-0.722646088	5.607396636	7.198352106	6.279606573	0.165909534	5.068935934	9.483681834	0.008629711	4.078862645	5.67145033	7.680537147	3.851665651	-3.856015738	6.85263826	8.17768389	-0.03278744	8.186305	5.344421	-3.301334	5.293952	7.915891
BA2622	1.612455267	9.957805346	3.56951892	7.276769897	6.603674968	6.70888425	-1.796690274	5.542454531	3.820733971	8.323592949	5.099226485	5.912691631	0.321927104	5.671561839	-2.308249238	4.425099715	11.494729	6.011662149	7.151668082	8.352431643	0.769408483	1.742011583	5.719982543	3.836012939	3.958371283	5.509320954	0.731424689	-2.231384828	1.113499694	5.942479431	8.129207756	7.750582303	0.136191077	5.283574831	10.55157196	1.766226571	5.773738874	6.277656349	10.03420022	4.355877728	-1.059523169	7.334254856	7.10274829	8.052774	8.174531	-0.3968992	-0.7818566	5.836008	6.539312
BA2623	-0.898264119	10.18900722	3.074917669	6.2124	6.943067468	6.907652036	-9.652413315	5.727170919	4.559260149	10.82201684	3.028493248	5.686520812	0.915231377	5.624231654	-10.14824422	4.979459308	11.57819403	5.631402908	6.806391926	8.326921458	4.542696617	3.277036212	5.180818655	3.40521264	5.255524208	5.371769822	-2.744418113	-1.66606136	1.446687371	5.69344068	7.957687919	7.363097701	3.392889771	5.617379058	10.27436416	1.316353302	5.787236746	5.978047298	7.485895613	4.654858215	-0.127974062	8.719556054	8.543219207	0.4941832	8.389868	4.138755	-2.672236	6.417571	6.362604
BA2629	-0.094305632	9.732553482	3.292756556	7.387128888	6.729982792	6.829633617	-9.652413315	5.552911444	3.854556034	5.898402359	4.159300938	6.141769429	0.565240911	5.854831155	-3.172406117	4.063401892	10.00975135	5.535594911	7.154255368	8.406788657	5.196782646	1.804791539	3.829667083	4.191069666	1.037264139	5.62149084	-0.636573346	-3.213345345	-2.507796926	6.306264338	5.293659082	7.121168865	-2.547533911	5.97395539	10.23723784	-2.299626109	4.98247488	6.410058235	10.72253694	4.257439683	0.580488545	7.920643866	8.107354931	0.7304285	8.264842	-2.154553	-3.124476	5.766549	4.952196
BA2631	-0.992347257	10.70473852	3.892242735	7.037372731	7.861305766	6.596273095	-9.652413315	4.845745443	3.455702675	7.525200422	5.885403086	5.492034325	-0.434427508	5.730397043	-2.495636871	3.253421329	10.50974472	5.922771698	6.969576027	8.04379126	-1.05522796	3.397332676	6.619669859	4.393240542	2.94188834	5.358969585	-0.060212321	1.22050097	-1.10530262	4.956346112	6.062430569	7.474724304	-0.255244577	5.530002931	10.41933305	1.534429853	5.879757455	6.024282168	8.584252761	4.456116087	-0.299789081	8.394549718	6.972835919	0.4176919	8.280547	3.314019	-2.504628	6.36845	6.201905
BA2634	0.560707408	10.63642667	4.665680093	7.751034965	6.749152852	6.815485163	-9.652413315	5.19535878	4.827798261	9.059857939	5.082666539	5.890607966	0.206527386	5.260985407	-10.14824422	0.005501985	11.00164441	5.780314558	6.889623568	8.309437875	3.792772705	4.286723161	5.895394106	3.061440762	5.395813306	5.518058993	0.932321806	-1.81866954	-0.970065524	5.547864123	7.230409019	6.893449849	2.738474066	6.432845668	10.13058446	2.801836198	5.047167761	7.070013595	6.627965913	4.134569282	-2.569781866	6.925476546	7.973423411	0.5721955	7.238837	1.06085	-8.403575	6.029742	7.285408
BA2636	-0.479945712	10.15699677	4.142961329	7.009099547	6.294242037	6.211627515	-2.005892358	5.380441229	3.373143908	8.675445906	5.146869632	5.533808364	-5.252244009	5.020814226	-3.705413473	2.26962597	11.07840826	5.246828022	6.668668904	7.974494218	2.09680321	2.40440804	6.680856755	2.492526943	4.351865645	4.742396009	-0.270528395	-2.671130023	-2.716500278	5.243791074	5.696897543	7.937825143	-2.434093865	5.07966446	10.39346461	-0.071246852	4.986597691	4.740699434	9.515372308	3.757634098	-1.855058925	6.929067069	7.533378433	-2.351366	7.855877	-4.179881	-8.403575	5.142232	6.79091
BA2639	-0.833530264	10.77198658	3.544203088	6.970411609	6.987126427	7.106993786	-9.652413315	5.164419865	4.514656768	10.1063274	4.871052443	5.507520239	-5.189509162	5.705169393	-10.14824422	3.329662338	10.16057014	5.975729639	7.094758986	8.117399883	3.993835125	3.171974238	5.609753698	3.978786193	6.597522284	5.212083781	-1.955430731	-4.224415305	0.555282051	5.59038916	5.061998802	7.45991215	4.132003641	5.8279933	9.755894948	0.015251123	6.226994397	6.286398003	8.225756618	4.521193161	-0.895704864	8.249893354	7.45700933	0.7610811	8.503707	4.018376	-8.403575	6.488299	6.392117
BA2644	1.819162833	9.534385533	3.947575622	6.749234426	7.040990286	6.318458133	-3.526598379	4.6309556	3.081890955	9.624583949	4.678439461	5.550298979	1.475774788	5.117381873	-10.14824422	2.804026463	11.1152805	6.133466228	7.080167011	7.898280385	1.284970631	1.72152271	5.620836633	4.563103427	5.215651254	5.336584	0.676342421	1.108232019	2.015598731	5.728492807	8.045454565	6.939911666	1.580011494	5.098609292	9.206076753	2.271516531	5.872352305	5.870910327	9.459704971	3.508437466	0.440363575	7.163614759	8.34209979	3.619409	7.394775	0.8497512	-3.021426	5.476537	6.861345
BA2645	1.624296136	9.954640225	2.496485677	6.01629867	5.407692779	6.857273422	-0.493748217	7.351204281	3.523311219	9.438418591	3.948223346	6.254248941	0.523411606	4.391976137	-10.14824422	3.579754673	11.80011253	5.109356713	5.594941137	7.806189552	3.344077589	2.215008574	6.771126994	0.901386039	7.099722393	6.273709337	0.903343914	-1.968595399	-0.901758289	3.594374998	8.11366266	8.398767211	3.366601688	7.277320694	10.54679661	1.45447646	6.591175272	5.262216192	9.709584975	3.494934064	-0.264967963	6.466726564	8.883222826	5.374491	7.206943	1.464438	-1.669227	5.104625	10.00654
BA2646	-0.107402487	9.919462103	4.201373396	6.257588293	7.133758288	6.438294281	-9.652413315	5.446390963	3.169086956	10.47185322	5.979964407	4.907275491	5.278463769	5.319614032	-3.977976883	4.007651668	10.13500267	6.217808203	6.660962593	7.641248866	2.249445615	3.343664556	6.818699469	4.369120147	5.22400509	5.380216967	-1.60141119	-3.465703273	-0.306482168	4.749219	5.150965265	7.606048805	-0.71556373	4.72777567	9.461929304	4.230366167	6.482094545	6.28612508	9.175240022	4.183724472	-0.724936898	7.81049152	7.125788215	0.1102458	7.83514	8.786471	-2.95202	6.138873	5.902676
BA2649	2.792533878	10.95817718	3.199933513	6.726621826	7.730803204	7.226748304	-3.432639786	6.406511214	4.529239716	9.30511008	5.88813473	5.150117483	4.034502655	5.86170248	-10.14824422	6.066073794	10.94167408	5.515107334	6.990772903	8.168502888	2.239780695	4.014212535	7.415867624	3.521425207	4.647975329	6.455280623	-1.088699351	-11.29905594	2.455861636	5.150610172	6.932888312	7.683107919	3.34772994	5.14130683	9.974746888	2.729087256	6.676348715	6.932922753	9.28387196	5.224034617	-1.071611861	9.041703653	6.86859346	-0.4524485	8.350168	9.797508	4.81267	6.605243	6.274864
BA2651	-1.345545212	10.14085847	3.055105591	6.359680843	6.713484651	6.949999717	-2.881287269	4.464860092	4.013883308	8.164593446	6.504511384	5.163940918	3.937995814	5.177054773	-0.966101997	-0.37527093	9.521153362	5.517041751	6.465379899	8.57322564	0.248641075	5.486503547	6.463930868	1.763116654	3.165765757	5.916779903	-0.941085906	-3.486227482	-1.726709276	5.242581308	4.594611556	7.892016458	1.057519854	6.370198731	10.82452615	-2.598122342	4.020508896	5.582160399	8.572177509	4.505245183	-0.273720368	6.951334366	7.757632425	0.1795572	7.490638	3.229142	-0.07882368	5.901072	7.775476
BA2653	0.026660052	9.373474715	2.916091063	6.540015136	6.297261052	6.49911762	-3.149830135	4.983595595	3.965183387	8.092350222	5.415801379	5.948795212	-0.760523342	5.412776229	-10.14824422	5.846513501	10.66038092	5.71361446	7.263704163	8.467528793	2.710019052	3.899410074	5.218191914	3.868663306	8.412078484	6.139771626	-0.534449002	-1.797582675	0.724929749	4.989572316	7.126325402	7.626725543	0.362563269	6.521602996	9.824703432	3.620135439	5.371493909	6.345223387	8.914964081	4.184270114	0.144921979	7.392111318	7.555144298	0.1238081	8.301904	4.244414	-8.403575	5.991443	6.091027
BA2655	1.599269553	9.742712305	2.987754573	6.792229188	6.561677173	7.05507887	-1.72573441	7.991497195	3.540562095	8.13351106	4.403217711	5.515685504	1.693122944	5.906047691	-5.007441205	4.915284863	9.525360405	5.228105632	6.804432705	8.376536386	2.325218728	4.5378172	5.889356811	1.724128733	5.86915228	6.400935626	-0.281837118	2.605106697	0.640846438	4.816779566	7.773081794	8.751412794	3.243898261	6.292973799	10.02019885	1.328302514	5.038494651	6.671975772	9.961740921	5.23490743	-2.044594669	8.714960048	7.719890444	-0.3708316	8.324093	2.892352	2.62349	6.625729	8.657917
BA2657	-1.808162939	10.69993145	3.683277954	6.81980866	6.717260457	6.681520502	-3.906966877	4.282576884	3.558120285	9.568405951	5.23244064	5.064769461	-0.040568866	5.403811708	-10.14824422	4.257192309	10.40992456	6.393647488	7.817696555	8.289030725	3.045138422	3.1991197	6.4776409	4.660080378	5.482103425	5.771725785	0.494105709	-2.850167124	1.986237726	5.758393803	7.578164426	7.20543516	2.838332619	4.758091003	9.277135525	3.021885107	6.270819666	6.197969974	7.403503793	4.484616588	-1.077397857	7.58956952	5.600501872	0.3187356	8.084994	2.855976	-8.403575	6.599364	6.672352
BA2658	-0.623425668	9.896391334	3.941618554	6.910472808	6.869216021	6.737946604	-3.721307314	3.894509107	3.769346914	9.327874807	3.333526402	5.389678149	3.910513001	5.075314831	-3.838932517	-0.071599117	11.12445701	6.236730705	6.872933269	8.030165491	3.691823956	0.173814004	5.60841041	3.495879328	4.271963292	4.771510376	0.010888296	-3.053173654	0.542591118	5.694215029	7.83711699	6.105612649	2.476033481	4.813729593	9.818334059	-0.64082813	5.481774206	5.279919447	8.428035906	3.597505055	-0.427350117	7.460174704	7.424634616	-1.029894	7.703536	-0.3332704	-8.403575	5.674629	7.924307
BA2659	-0.457741298	10.06987626	3.770967676	6.826652939	7.076509515	6.576872442	-9.652413315	4.739901136	2.687836012	8.085235074	6.236018016	5.348965828	2.201773178	5.006469137	-3.780904115	3.468372968	9.790136639	6.05692051	6.859322704	7.768350629	0.812546629	0.890965893	6.22928795	3.652400665	6.791067253	4.676771027	-1.506605954	-2.227402345	0.200978836	5.69064368	7.500717823	7.345016127	-0.682763796	4.262652694	9.645445021	2.566030252	6.258282323	4.946633533	9.82765966	3.815985634	-1.176059554	7.284141102	6.279618848	-1.206348	8.486569	5.145103	-8.403575	5.723658	7.306588
BA2660	0.359283507	10.45242144	3.521578257	7.317707875	6.979943021	6.59235637	-9.652413315	5.355554282	3.761358288	6.429653177	3.918549356	5.841113006	0.564220083	6.015678262	-2.940514579	5.432827626	10.39945067	6.232655828	7.002946664	8.25454945	4.802707956	1.035664285	5.802940532	4.07419712	2.083345031	5.671961278	-0.683870673	-1.605546418	0.026969836	5.930374015	7.731648321	7.743614934	1.486028503	5.621369067	10.4631236	-0.786110893	6.300440948	6.268028463	8.147213896	4.687830979	-1.362541958	8.2612028	6.418385986	0.3677669	8.292795	-1.934329	0.5950596	6.483366	6.213141
BA2662	-0.66708432	10.35430761	3.469157612	6.841808027	8.412910698	6.833282987	-9.652413315	4.541029211	3.676042883	11.33258163	5.039363193	4.765361443	2.982931597	5.39185994	-10.14824422	3.754014149	9.400021909	5.744987659	7.17135912	7.910647746	-1.536082093	1.868366119	6.532733789	3.982018341	5.407855671	5.326813577	-1.897440018	-1.080522983	2.206442879	4.354041143	8.210626078	7.167561219	-0.293219987	3.506106318	9.153715643	1.179884892	5.627900609	6.07875211	9.900641681	3.946549424	-2.735862519	7.903670336	6.317532252	3.59935	7.528183	3.745539	0.7523831	6.200005	6.762793
BA2667	-0.081451195	10.19451519	3.465769278	7.133238733	7.26042919	6.710998446	-9.652413315	5.100894465	4.005282649	6.395092265	5.124864006	5.887415297	0.499595118	5.739775541	-3.317172521	4.029208463	10.24837863	6.300770872	6.895749609	8.094128318	2.128228916	1.274318209	5.44145628	4.602914219	3.40756277	5.644571155	-0.54691263	-11.29905594	0.367806493	5.468598841	6.581162186	6.483190534	0.349375622	5.726674116	10.1409727	0.862095371	6.420049011	6.618084178	9.093808406	4.537294588	-0.418639905	7.870989178	7.014703955	3.291217	8.161491	2.17155	-0.03421041	6.04139	5.81657
BA2670	-1.407952505	10.86568679	3.037326304	5.513022498	6.526047732	6.381737094	-3.705698531	4.958486581	1.984591572	8.848009981	3.373858368	5.079046959	6.242783954	4.562901054	-10.14824422	2.252125144	9.525440487	6.952064374	7.844869838	8.678220937	2.530464858	1.903849169	7.052071307	1.913960541	7.184105478	5.244829304	-1.681842256	-0.979265141	1.916564647	6.352676659	7.589613036	6.239630359	1.684435173	6.348830209	9.477994136	1.469727114	8.539031155	7.308922505	9.357951052	3.318155822	-1.320856112	6.095646135	7.884342807	9.763297	7.328334	-5.248942	-8.403575	5.232568	9.288646
BA2674	1.401603313	10.31954912	4.379050112	6.862726788	7.531909087	6.704364062	-9.652413315	4.94949439	3.647167255	10.78717126	5.894794673	5.720120395	-0.711451471	5.1226886	-1.795454441	1.536200432	9.147850597	6.177552437	6.741833401	7.820982623	5.119206673	3.198633448	3.864643002	4.342360417	4.465663833	5.15462253	-1.370286008	0.700006938	0.334444246	4.56670984	6.284408134	5.275682156	-1.203757112	5.774209573	9.607306	0.083247899	5.709663255	5.572461913	7.888698345	3.705604446	-0.318129238	7.608438359	7.818329623	2.769911	7.891309	2.214597	-2.791494	6.046193	7.306779
BA2675	-0.578022641	10.45455283	3.716778057	7.3354894	7.557821144	7.073183057	-9.652413315	5.752468329	4.042599258	8.046581016	6.070963009	5.697396637	2.268968777	5.951859353	-10.14824422	1.209756426	10.00394433	5.900052861	7.226384667	8.236205538	-0.776524481	2.462224697	6.51417602	4.486801779	5.49764619	5.890386034	-3.052435722	0.232376889	-2.13769637	4.889195516	4.23924602	7.852732688	-0.38758272	5.520316136	10.04922902	-0.395102648	5.880604371	6.27687609	7.319404265	4.901908426	-1.31138712	8.65664539	6.541573153	2.628491	8.59869	3.533106	-8.403575	6.76491	6.312309
BA2677	0.167768025	10.36484223	3.884229328	6.823073564	7.563457451	6.747396236	-9.652413315	5.376678239	4.569632103	9.98390496	4.978874733	5.337464333	1.680560486	5.210084689	-3.747567124	4.098863343	9.792930418	6.271239551	6.439514556	7.845156147	3.186304313	3.811795821	7.133905396	3.313745971	5.922864578	5.733092357	-1.09377829	-1.5708756	1.217493543	5.43974048	8.678396416	7.096736081	1.717546668	5.628330289	9.844728634	3.336028332	6.122056968	6.16216507	10.96760708	4.375755498	-1.506407016	7.682332298	8.123207764	0.4904166	7.921983	2.25999	2.339184	6.000613	8.205178
BA2681	-1.922998412	10.88841261	4.08382978	7.040527327	7.178980981	6.668641156	-9.652413315	4.030069734	3.911332263	9.775250552	5.733821901	5.052231504	-0.938789984	5.454536583	-3.227899861	3.794435833	8.407179643	5.850055194	7.174291019	8.20298715	4.129524199	2.493343766	6.077904932	3.730111996	7.408293344	5.251389263	-0.9228953	2.589580944	1.011777662	4.987731837	6.636026511	7.748852825	0.564711607	5.532969022	9.805656366	1.752774667	6.038997858	5.325205967	9.034199065	4.403864416	-0.030714456	8.469583514	7.991836854	-0.7566025	8.302373	4.143483	-4.1008	6.184662	6.145102
BA2682	-0.55715701	10.41860431	3.933963133	7.079836041	7.477095485	6.372312146	-1.562854316	6.198571097	3.525602943	9.092502377	5.580561892	5.124654636	2.504218928	5.606905198	-2.667470265	2.420363562	11.92489562	5.59006346	6.781881367	8.270414007	0.695796744	2.354099727	6.661941892	2.71827029	5.597635065	5.933362875	1.188769822	-2.636891072	-0.716587625	5.336570166	7.772498238	7.399851169	-3.056498438	5.302551117	10.80179016	1.373228501	5.318458141	5.877366616	9.263329484	4.507543915	-1.312995807	7.798908772	8.534929071	1.165899	7.831211	2.213039	-8.403575	5.807858	7.827277
BA2685	2.731102051	9.88002136	2.713066485	6.816866927	6.551937884	7.039635023	-3.846441561	6.963044324	4.816966375	9.808710843	5.961501801	5.4483668	1.397019553	5.369180647	-10.14824422	5.626817588	9.970302792	5.213674267	6.671372494	8.10683493	2.166387568	5.115001038	5.962957378	1.015863783	5.504320732	6.104748117	1.103033754	2.320237093	-1.573996538	4.92208496	7.127532576	8.761902807	4.139322277	6.9525858	10.50033576	-2.298846199	5.071074544	6.007393046	8.651089175	4.670541616	0.194443631	8.309643885	8.062878967	2.923451	8.098327	5.032286	3.7997	6.120655	8.133835
BA2688	2.451325829	9.201276186	3.931096236	6.591385842	5.168457575	6.6665903	-3.233963848	10.23669007	2.394525268	7.07345953	4.585448027	5.463022628	4.564482485	5.002790146	-10.14824422	4.455766448	11.24856991	4.766269045	6.483916158	8.368626103	2.393035795	3.230080006	6.376374249	1.4734035	4.177025689	5.694887809	2.29095559	-0.656330179	2.51448526	4.760962429	7.752832747	8.220925607	0.908566881	6.543725571	10.25203105	-0.274304448	4.907891854	6.736172744	10.98608549	3.871452176	-1.711394892	6.626945746	7.940922276	4.514442	6.938338	1.937216	-2.746629	5.227534	7.96216
BA2691	0.166390121	9.82125826	3.618500316	6.945306737	6.101740232	6.172989601	-2.943434131	5.009895669	3.075869437	9.701055704	3.10975035	5.497700164	0.773665105	5.323325333	-10.14824422	2.987108571	10.58441361	5.859982697	6.903224209	7.976294417	0.664633269	1.317303818	5.617368725	3.44626436	5.020580095	5.585211013	-0.016371041	-0.576411231	0.061287062	5.681168857	7.791041585	6.963623687	2.282845232	5.027634371	10.40618343	2.096444516	6.969729303	6.225343508	8.748858384	3.986035363	-2.577760412	7.281898512	6.985347008	2.140261	7.812371	-1.729728	-4.827689	5.900698	6.749888
BA2694	0.9287644	9.896601622	3.735582495	6.610370669	5.88375439	6.573065483	-1.605662054	5.361944008	3.529942773	10.91589576	4.374387352	5.606120848	3.086185026	5.102569857	-3.302207093	4.007110704	11.57590123	4.837013298	6.423422328	8.256035541	3.586946214	3.078647408	5.917201719	2.318173974	6.144375108	6.302280589	2.224532423	-0.450478343	2.07406507	5.217024737	9.330200879	7.672789669	-1.734924935	6.061633164	10.7948404	0.262955571	5.636439885	7.060609896	9.832466799	3.83078393	-1.078712272	7.409846382	8.929412701	0.5409833	6.940071	2.255349	-2.316939	4.859151	9.003811
BA2695	0.774878463	9.116371897	2.189985329	6.18025463	5.424136217	6.98447389	-1.470958444	4.992980545	4.158800447	7.037775891	4.402274547	6.260703475	1.094755284	4.099002726	-10.14824422	3.165608282	12.06558008	5.577741988	5.862071187	7.871038582	-1.874208026	2.369288151	7.004128208	-0.199995793	4.15092516	4.975823974	1.808910595	-0.443596276	0.573946572	5.035540858	8.01886796	6.982860123	0.651137067	6.285380077	9.21868497	-2.597203836	5.093646432	5.829070681	8.87934664	3.519110874	-4.950848033	5.521476461	7.52827542	3.319017	6.394544	0.6093646	-4.031814	4.797617	8.263367
BA2697	3.31146169	9.213734319	5.103140717	6.120064372	6.233289698	6.044291779	-9.652413315	3.385254006	2.599582138	11.69369243	4.206465571	4.943416881	2.691611407	4.638711366	-10.14824422	2.117116288	10.68990628	6.148252844	6.898640573	7.792889016	1.190015255	2.593063712	6.417467975	3.861809059	5.888434192	4.420987053	1.062442551	3.030786881	1.19173739	5.082822954	8.782480658	5.065300833	2.356021745	4.144829131	8.514870927	3.14044273	4.966108129	5.096623221	8.4115892	3.00165533	-0.386816487	6.209512951	7.635895336	1.77603	6.803858	2.682423	-8.403575	5.223763	5.41985
BA2701	0.637426074	9.995960828	4.770877142	6.701719527	6.07448686	6.521128101	-3.051350499	5.642508793	3.849335415	8.612117387	5.129407794	5.574012594	2.12235821	4.742474283	-10.14824422	3.007237393	11.55611153	5.544204081	6.624497206	8.296364867	4.324074027	3.811695857	6.833448371	2.272450949	4.993299975	5.622649734	1.117114604	-2.054832985	0.477995565	5.548229845	8.003988204	7.869954	3.206854782	5.602153841	10.0373081	4.083345244	5.406850601	6.523535816	7.965148981	3.516141477	-0.992084375	6.423795884	7.743250745	1.724151	7.151903	4.228315	-8.403575	4.847331	7.355398
BA2704	1.570907514	10.34403754	4.265362637	7.266967618	8.247928249	7.086377613	-3.206695582	4.999385466	4.58048455	9.921300059	5.561193472	5.355265354	3.360677449	5.677164943	-3.31998751	5.167787486	10.51432389	6.661574039	7.088562236	8.186684845	2.81259551	4.020040133	6.226070646	4.210770239	2.529232561	5.72517412	0.627396778	1.786175237	1.292235945	2.767450899	7.04017138	8.377328577	2.594741488	6.176353054	9.899210521	3.62156749	5.796879246	6.436261973	8.410201649	5.082820115	0.464652771	8.57509864	7.700614867	-1.081676	8.868835	7.290486	-2.337455	6.792522	6.627048
BA2707	0.858341475	10.95860413	3.20660524	7.023887417	6.806108102	7.055858977	-3.986538467	5.569098704	4.250997434	7.820414902	4.562065152	6.300289888	2.896280968	5.385850127	-2.102919913	4.18915247	12.61616248	4.695705942	6.729427349	8.610082993	-2.367658675	2.537582912	5.485684996	2.227328261	2.15247909	5.479977465	-1.350461717	-6.532351447	-1.730691337	5.923788301	8.626184714	7.540525305	0.074127783	5.132732561	10.2961367	0.850550045	5.674903708	5.779843528	12.31028311	4.190189335	-2.737570566	7.487416228	7.969363684	0.8444308	7.770445	-1.128801	-8.403575	5.185574	6.041036
BA2709	0.862086189	10.65311366	2.86104114	6.754184643	6.718903191	6.871669107	-3.393601432	5.701334759	3.359478649	9.37388796	5.129737597	4.919049409	2.185672491	5.411366885	-10.14824422	-1.013126252	10.83725772	5.007146965	6.709714434	8.134134504	-0.882431186	1.934434843	6.483846486	1.705461696	6.308409339	5.464540306	-0.705976595	-1.778915542	2.291342565	5.262591517	6.706940887	8.21832238	3.731348577	4.322225948	9.81285513	-0.744619877	6.204642836	5.198954292	9.378579221	4.511621443	-3.623337241	7.453646729	7.155416819	3.512268	7.860777	6.893491	0.1127319	5.654667	8.454231
BA2712	0.646995317	11.4818149	4.213573994	7.316619546	7.672656983	7.278809618	-9.652413315	4.228463638	3.842744378	9.435852774	5.066600474	4.222513617	3.872161943	6.07737882	-3.675884919	3.7285109	10.3106211	6.586002631	7.656521164	8.344712868	-1.956891951	4.099052375	6.702815163	2.711740383	-2.561420543	5.624144003	-1.218990993	0.128317898	-1.166190501	5.324109714	8.711063229	7.664553364	-2.205071831	4.200873606	8.879954116	3.61476643	4.408764814	4.545161633	9.07361428	4.666167051	-1.978431534	6.717029465	5.638011605	0.4149084	8.191158	-2.067855	-8.403575	6.909465	7.199525
BA2714	0.161947336	10.81212094	3.86477185	7.101504798	7.846933722	6.633137655	-3.667868502	4.554035685	3.469807527	8.368801411	5.66934249	5.537755601	1.017789754	5.969064851	-2.776477963	4.012205083	10.95734248	6.150030195	7.251170622	8.108770331	1.297262837	1.846020584	6.986579692	4.275970194	1.837785084	5.538846119	-0.868404412	-0.73944214	1.436209577	5.212870151	6.123211971	6.799540431	-1.157774559	5.60323623	10.19672413	1.571824424	5.848839015	6.155495312	8.287443431	4.591230419	3.77412926	8.454113308	6.438578932	-0.7205903	8.27823	2.418296	-8.403575	6.578918	5.366678
BA2715	0.520564387	10.49148161	3.770110581	7.300948703	5.631272852	6.599013332	-1.904547404	5.791307275	3.999421014	7.975641946	6.670653066	5.489449035	2.514428062	3.978202359	-10.14824422	4.806864869	9.875846368	4.747041973	6.511394706	7.908806223	1.308730196	5.746673111	6.61237456	-0.280975827	6.201785462	3.990947197	0.105202006	-3.509971491	0.033655015	4.809855122	6.768946618	8.225664909	2.845108465	6.46776238	9.473820664	-2.617312559	5.03337504	6.276017292	8.349998185	4.260949426	-0.249945368	7.154159974	6.58484701	0.5720334	7.391666	4.653424	0.1899353	5.378247	8.551349
BA2718	-0.61466229	10.37002058	3.941788935	7.8527182	7.110490919	7.245804618	-9.652413315	6.241458699	2.076971164	6.960304413	4.200776121	5.682431642	-5.039618947	6.139496047	-10.14824422	-1.429929154	9.555830711	6.199832673	7.330125936	8.178443516	-0.117551625	3.573671598	5.716679188	4.349465569	2.738861158	5.938408656	-1.402986176	3.564301605	-1.639007439	4.774175991	4.651090879	7.557323415	-2.025979299	6.13515403	10.0048434	0.323782125	7.373972935	5.629857876	6.934632484	4.497086955	-0.079164307	8.228914697	7.793118727	0.3955263	8.647954	1.3381	-4.33294	6.733097	3.988198
BA2720	-0.969003453	9.138280015	6.262019039	6.489149503	5.475914333	6.748580011	-3.444540902	11.79328774	1.773728544	7.886768495	1.514804071	5.463925377	-0.07697861	5.02043165	-10.14824422	6.62273808	8.659716149	5.122896204	6.737457391	7.946918676	1.162754705	3.121514907	4.650440144	1.351770057	5.748511296	5.549253794	3.867595612	-1.355679313	-2.304179965	3.050948763	7.733302855	8.934006025	3.132840827	7.755500959	9.487640055	-1.713476228	4.251589635	6.640027232	8.244203603	4.419563035	-3.222990624	7.289197433	7.445446865	-1.466673	6.750278	1.540867	-1.470416	6.415	6.943757
BA2721	-0.537183059	10.39442444	4.87310545	6.882990393	6.641159811	6.204323055	-3.986641999	5.152172341	3.483927102	8.158887839	5.286481234	5.460878476	-0.453384167	5.098624863	-10.14824422	3.712974844	10.06042572	5.924788745	7.336230973	8.092555003	4.715176295	0.741556752	6.317181515	4.011604003	5.918788706	3.942187199	1.025064399	-2.942781747	3.170058274	5.716752599	7.623386644	6.201133325	0.94130444	4.946045348	8.901152973	2.81086629	6.68508671	5.647349496	8.432331487	3.639610028	-1.3627645	7.055865177	6.767115929	-0.1879358	8.00254	-0.4786632	-8.403575	5.239702	6.329295
BA2722	-1.486206148	11.51554283	3.38728983	7.411401183	7.235516325	6.778526073	-9.652413315	5.633434867	4.800649572	6.374884385	5.6970629	6.083115896	-0.03472225	5.41448137	-10.14824422	6.009748151	8.334585548	6.219047505	6.957316622	8.031517457	3.908417683	4.75594113	6.46165201	3.205782157	5.644340487	5.030769636	-1.678641501	-1.420288988	1.839881549	6.018436313	6.195781554	7.663031586	2.899241424	5.946059164	9.747034499	-1.848616353	6.506074187	6.359240971	8.751417998	4.183489558	-2.643580358	8.227332979	6.222147408	-0.9795609	8.669433	5.632879	-2.993903	5.986954	6.478898
BA2723	0.634060061	9.582959301	2.41762239	6.847062487	5.377828653	6.856747398	-3.461864796	5.111053367	4.718671032	9.532866909	4.549439101	6.889013732	4.165399459	4.190590921	-10.14824422	3.321359144	11.3184733	5.829185082	5.9717032	8.510083838	4.632086948	1.72380188	6.114696861	1.615779428	9.197087446	6.101284103	-1.362261149	-0.850015002	-0.879218965	5.215194803	8.219220401	6.869180121	4.292493051	8.982210411	9.961186062	0.405455998	4.421580902	7.368432428	11.21585494	4.290026342	-1.652652349	7.075636146	8.698443378	0.3463934	7.012958	0.8030572	-4.418528	5.876101	8.402565
BA2726	0.690646506	10.17208384	4.470532129	7.131194125	6.977649552	6.595614918	-9.652413315	3.858232772	4.149835804	9.507166149	4.305175482	5.144576269	2.412810318	5.484295499	-3.475577181	3.602611151	11.84035215	6.827775968	7.721255738	8.100239262	-0.305684617	3.383766516	7.832640721	5.287977162	5.71821918	6.511134192	0.714568312	0.676573825	-1.793268362	4.450227789	8.111234447	6.307788446	5.269102256	5.141457832	8.25286072	1.097192629	4.917372606	6.10346279	9.560117972	4.596419645	-5.285702081	7.218678548	6.932666794	8.751951	8.116075	3.023734	-8.403575	7.220279	5.749939
BA2727	0.256613047	10.6038761	4.637035664	7.304185463	7.04972764	6.858174732	-9.652413315	4.023045278	3.85901369	9.63981906	3.639638963	5.422225274	1.82102028	5.551132424	-3.422454648	3.481190387	9.959093998	6.261383974	6.976683486	8.256732159	4.738766642	2.365970326	4.99930364	3.641447163	5.050789749	5.134317173	-3.320527859	-3.504521674	0.111893428	4.934720115	8.621207026	6.468408695	3.397224601	5.627404963	10.14710426	-4.123417741	5.019199919	6.500453744	6.198205268	4.297673801	1.62257188	8.316960571	7.743187383	0.3512051	8.043053	2.726334	-8.403575	6.141211	6.113478
BA2728	-0.865524919	9.641255876	4.567494751	7.149701569	6.273513369	6.75768944	-3.674415955	6.124676139	2.963025866	5.556258487	4.96074265	5.658964575	0.610992442	5.336827437	-3.797913544	2.35332063	10.89719435	6.438907776	7.031278008	7.697589076	1.485938871	2.893244804	6.17026065	4.010051071	6.483023871	4.733476573	-0.288689754	1.815311868	-0.500908022	5.483222162	8.692913544	6.729658008	0.109195119	5.198627091	9.319769387	-0.107259616	5.745399834	5.375919124	10.06579323	4.067463178	-3.129587355	7.277476487	6.467174151	-0.03804259	8.255998	0.9814919	-0.9134607	6.092761	6.948537
BA2731	0.116443689	10.02780057	3.552223459	7.113639143	6.289350668	6.679439954	-2.913745934	5.28383393	3.412543749	8.035229307	3.300812406	5.31591763	-4.562058491	5.039996919	-10.14824422	-0.410511832	12.04553222	5.805365138	6.99182006	8.105972591	1.761868104	2.761070166	6.876734705	2.177857343	5.480704217	5.859918185	1.945402315	-0.846115715	-0.220006718	5.132516761	8.869861246	7.329942041	-1.367656694	5.20551894	9.683491844	2.809127631	6.275777054	6.069330783	8.711147671	3.894201606	-1.545798885	7.083635962	7.979551807	2.583959	7.449322	1.088486	-8.403575	5.454838	8.1796
BA2733	-0.597346433	10.35186427	2.553107225	6.688551631	5.592813034	6.772177061	-2.845264487	5.655298712	4.6537281	8.896424114	2.286519972	5.913851222	-2.090448901	4.92427303	-10.14824422	1.840353329	11.97288816	5.420841699	6.526500743	8.457358389	2.316114919	3.417045208	6.346434171	1.036577335	3.572503163	6.096943989	0.60935018	-1.813769993	-1.087172587	4.899382531	6.344467406	8.132569088	2.162056346	6.406064959	10.32523372	-2.065393906	6.32579741	6.620445981	9.032467337	3.912112022	-2.564241477	6.783830194	8.927830369	1.72425	7.372462	5.645077	3.633092	5.155895	8.251722
BA2735	3.521812682	9.316654074	2.640894097	6.584637948	6.613602845	6.904444014	-9.652413315	5.518455867	5.173856402	8.066233223	5.599586823	6.541590358	3.522956001	5.496791906	-1.55495561	3.202491504	11.65254558	6.225901355	6.946883079	8.699970027	1.570221566	3.389605194	5.917071271	2.591617022	2.213003339	4.283717078	0.154675887	0.263976579	-0.999878457	4.117836049	5.478834875	5.820657217	2.277409662	7.352323429	10.88453776	0.286010409	7.349436674	6.630012322	10.43724574	3.961847585	-0.986269658	6.519049632	8.44992605	0.5203858	8.027241	2.44602	-3.116219	5.18064	6.830154
BA2737	1.287413426	9.996830044	4.27582739	7.409039474	8.068353239	6.302930521	-0.146641717	5.683323283	3.611205446	9.238093554	3.177328956	7.60552386	2.542530804	5.448890487	-10.14824422	1.694712469	10.67267599	6.186358743	6.75308546	8.300826359	-1.574210191	4.839876017	8.091653811	2.158511538	4.892443346	6.908398094	3.37888225	-1.006922161	-0.14492871	4.31010574	8.188688319	7.269578548	-1.242081038	5.68316649	9.808292485	4.043313942	3.366608159	6.419338064	9.669542177	4.859941997	-2.390212452	7.20250431	8.519505704	2.173583	8.045991	1.782213	-8.403575	6.014165	6.904941
BA2742	0.411207951	10.84223937	3.960886516	6.80581116	7.288104551	6.535203844	-9.652413315	4.239451268	4.404142846	8.179959677	5.79962596	5.586508238	-0.402062261	5.731586478	-3.876410289	4.76513588	11.28717811	6.312689252	7.498397249	7.842298066	-2.527943661	2.670561897	7.067387429	4.346354361	2.434912742	5.713877952	-2.028409126	-1.823648255	1.803407417	5.094886023	7.570059955	6.38422175	3.670023386	5.098225163	9.29250057	4.080253279	6.141754756	5.472838776	9.389420156	4.79498713	-3.05924089	7.748327821	6.644075804	2.280261	8.149136	2.596842	-1.163692	6.672451	6.332355
BA2744	-0.345713871	10.19363054	3.671385223	6.690476067	8.224254521	6.672354907	-9.652413315	4.276674325	2.794591119	9.205388131	4.175284884	5.169826828	2.800319733	6.013840962	-2.163884298	3.099786096	9.974821735	5.547976968	7.180099412	8.164353837	4.135919157	2.280647867	5.726686556	3.789777104	1.350936613	5.826217594	-4.724192207	-2.063594205	1.223800456	1.896756545	6.394734295	7.302652926	-0.191538502	5.06401973	10.40956236	2.442303917	5.096019865	5.640411424	9.084756719	4.515665078	-1.355749396	8.257163396	8.43680219	0.3212315	8.236147	6.563237	-8.403575	5.968727	5.471365
BA2746	-0.659116869	10.506027	4.340953933	6.987441983	7.768261516	6.6766791	-1.48952933	4.640340102	3.577002513	7.638298686	5.814668339	5.321517546	2.60375793	5.330746264	-10.14824422	2.556292128	11.15855801	6.229402977	6.943316831	8.076558457	-1.105301564	2.877578184	6.743720358	3.116253436	4.034307002	5.134216004	0.967354495	-1.994344053	2.032372908	4.990488461	8.330924533	7.163032105	-0.550848318	4.281931356	9.269303705	1.60081446	6.208890763	5.553464225	9.063785965	3.72987844	-2.096245634	6.735238806	7.102225978	0.1747311	7.847096	4.115273	-0.539875	5.969045	8.080427
BA2747	-4.041863136	10.91704212	3.707343978	7.232741664	7.057399533	6.660107056	-9.652413315	5.458031012	4.105987237	10.89482915	4.388469682	5.181319193	-0.191371726	5.496499664	-10.14824422	2.376031367	9.63612046	5.396405993	7.289383859	8.41858722	1.628690995	3.070287037	6.854593747	2.245063141	6.695232033	5.677431442	-0.407106172	-5.609099131	0.266776828	4.696260217	7.162482274	8.085755295	0.756001386	5.115738136	10.65825664	1.354805058	5.602323526	5.103068516	6.394444481	4.626296131	-0.250842312	7.987103361	8.451069895	-3.093387	8.075495	6.150302	-8.403575	6.105612	7.370919
BA2748	0.041985805	10.30318634	3.209222199	7.404098691	7.297477687	6.955549802	-9.652413315	5.775825123	2.711622383	8.236607419	5.020716787	5.689693795	-5.300954805	5.901191416	-3.738270965	-1.161663501	10.43807632	5.694483518	7.050634252	8.083312748	-0.002785644	2.623880555	5.527896967	4.092911825	5.584585017	5.905296181	-2.467451555	2.765025188	-2.255720671	5.187834046	5.769517073	7.655091797	-1.669464821	5.467857919	10.57224686	1.560780999	6.45640487	5.572789015	8.781746208	4.781729271	-0.370405863	8.643644033	7.576742878	0.201719	8.574806	-0.4959991	1.628654	6.275655	5.738913
BA2751	0.445156135	10.38698454	4.108504554	7.0636644	6.679093603	6.831743675	-3.05022008	4.486164556	4.416328301	6.636495857	-1.486070839	6.276636597	1.823709745	5.465847684	-2.155530511	2.9572972	9.669770104	6.358702924	7.211651767	8.16885743	3.844730377	2.911711879	5.314345256	4.121159838	2.273416016	5.487256567	-1.641393494	-1.859305752	0.938420241	6.080387064	7.200615231	6.684590529	0.76076308	6.003744138	10.06453741	-1.084791309	6.439360696	6.246290626	7.526074239	4.256032965	1.067978343	8.303014223	8.496883766	2.66512	7.964963	-1.931999	-4.028278	5.883411	5.756471
BA2756	-0.430954476	10.98784712	3.142144023	6.440386705	7.751969007	7.202887262	-9.652413315	6.443638212	3.470530656	11.1406125	6.243181072	5.733554785	3.731645741	5.146659654	-10.14824422	3.323679788	11.79642065	4.838888472	6.406365225	8.023952528	-0.704966458	2.185119213	6.909167215	1.875423526	4.369964581	5.59287174	-0.688759596	-1.424580388	-1.831613042	4.070581564	5.263291875	8.941877015	1.211233987	5.571983607	10.61257775	1.488888915	4.272662608	5.998546086	8.846349501	4.352865849	-1.595451489	7.705184373	7.812924622	-0.7741451	7.764087	4.791429	0.3398613	6.088909	8.580857
BA2758	1.379125149	9.600476744	3.949711197	6.886593464	5.749129845	6.628603509	-1.922415955	3.897583362	3.956825288	9.672997109	4.723389044	5.752787065	-0.3000911	5.299064678	-10.14824422	3.940328595	11.16426332	6.140733735	6.953426873	8.309824422	1.851557282	3.212982083	5.860341902	3.730711182	2.826486313	6.045996605	2.164434432	-2.37983882	0.856477976	5.665814809	7.100978136	6.236248554	0.755232719	5.593838337	9.955009689	0.800522374	5.108900138	5.783799113	8.157879287	4.001960224	-1.688916932	6.568613622	7.777561109	9.187635	7.344213	2.071211	-8.403575	5.802637	7.161642
BA2760	0.127041472	10.30092932	3.587553467	6.246744628	5.85242315	6.97196522	-3.700654624	5.988574421	3.211810161	9.689918154	4.886902419	5.801290863	1.781631903	4.838534445	-3.819785569	4.246743339	10.6727954	5.987922929	6.789389781	8.040966834	1.686202102	2.203525954	6.399605661	2.176432635	5.823056573	5.245785425	0.297110378	-1.549785557	1.835749853	5.757490204	7.125793353	7.580550476	1.471696173	5.973004573	9.61997918	0.191789966	7.566423517	6.581534739	10.27973776	3.870363905	-2.408650469	7.259184981	7.275992293	2.502994	7.558676	0.9956768	-3.724286	5.415148	7.964178
BA2762	-1.369195443	10.35345132	3.492314416	7.136543141	7.502448592	7.05097411	-3.38934077	6.171878787	4.505139931	9.835969217	6.019155295	5.693473144	2.340929169	5.330024571	-10.14824422	1.287205236	10.96439784	5.204573373	6.677372558	8.26835149	1.316900373	3.124623063	6.431815484	2.432215522	4.494937693	6.081794822	0.389700763	-2.668788349	-0.996303982	4.32041316	6.599370344	7.195477985	0.74737638	6.233521927	10.30022829	-0.61975077	6.259841608	6.234118174	8.631833691	4.284900066	-1.496253268	7.286458029	8.858293076	0.4325621	7.812694	5.698203	-3.439046	5.860494	8.216346
BA2769	-0.70801475	10.33508845	3.896039257	6.823841816	6.258678826	6.534696203	-2.903040798	4.554827194	2.267857519	7.452843673	4.885840692	5.436352977	0.993428603	4.931411595	-4.018147308	0.896540214	11.38405241	4.936773917	6.707949955	8.183254298	0.665584636	1.889843121	6.341640814	2.184671821	5.054223819	5.360007591	0.797779358	-2.663766649	0.300058216	5.357311461	8.47222937	7.049563214	-0.899561397	4.589663195	10.04412884	2.382307718	5.602371239	5.312475994	9.641743282	3.719545359	-2.95664349	6.648650185	8.272956442	3.01342	8.048123	1.005911	-8.403575	4.500235	8.002147
BA2775	-0.339314162	10.50059341	4.419761154	6.8677041	7.94316719	6.377165677	-9.652413315	3.827681667	2.798230419	11.58698503	5.375327117	5.065768414	2.264397009	5.678540111	-3.06699095	1.651339239	10.01301198	6.301831052	7.104148993	8.114039954	1.453544416	3.665254908	6.258904181	4.227317675	3.843499187	5.369018324	-0.718633076	1.423322943	0.764145615	4.324340334	7.550458153	6.390624581	0.77151298	4.811296422	9.648846311	3.027010631	3.626152027	5.828215695	10.0575694	4.453638423	-1.541311925	7.536575508	8.093210882	-0.4545024	7.847865	3.412907	-3.023145	6.273471	7.747134
BA2776	2.973004776	10.83484896	3.929093405	7.31225179	8.454319292	7.137312159	-3.353703634	5.362285342	5.039749754	7.087915404	5.348870215	5.638316086	3.815835257	5.758521953	-10.14824422	5.788419123	10.220256	6.470601767	7.162498143	8.020784281	2.530539379	3.156430312	5.952452626	4.61568277	1.084771836	5.736707301	-0.538968387	1.347351388	2.430334292	0.980021143	6.874139104	8.486233431	1.637438418	6.033142826	9.153840394	3.437301992	6.595851798	6.873245185	8.864807287	4.736439954	0.055331104	8.660824707	6.627408436	1.5954	9.023032	7.788252	-0.6096641	6.657848	6.505058
BA2778	0.775356556	9.826315993	4.534100807	6.581559402	6.888668051	6.019667179	-2.136197845	3.795253078	2.499855081	10.57967874	4.908459303	5.174892039	0.94611367	5.196752307	-10.14824422	3.269713849	10.16898274	6.056433699	7.154284914	7.940974033	-0.168145326	1.798360705	6.945609718	3.656087909	6.47826639	3.997853143	0.019964284	-1.380410869	1.918178072	4.428917378	8.586831397	6.161499	1.089118647	3.40757504	8.591377086	1.94105278	5.970981047	5.506274789	9.388207145	3.288086281	-3.016474299	6.265169841	5.709145193	0.6217639	7.212277	2.014757	0.07587678	5.496998	6.703988
BA2782	-0.110727448	9.956721122	4.186542255	6.784741468	7.817698192	6.417985176	-2.117972099	4.101718023	3.755918992	11.38522683	4.48427277	4.940193602	1.965157898	5.369587198	-10.14824422	2.571195901	9.888634612	6.13437821	7.068846954	7.733148386	-0.318369879	2.642255432	6.391408728	4.236241602	6.944411991	5.836657827	1.128894533	-0.116691463	3.343598229	5.005639314	9.093332458	6.110398723	-0.5436588	4.916846769	8.904817099	0.430128332	5.530795637	6.239956692	10.26266102	4.245886734	-2.505220947	7.279666285	8.376097878	1.349117	7.790701	3.479122	-1.015417	6.237085	6.104686
BA2787	-1.351178552	8.68538371	4.824510887	5.954091708	5.324017728	5.593964095	-9.652413315	3.440221451	1.319885639	9.517137333	5.120978208	5.043369377	-1.186526733	4.617624705	-10.14824422	0.4750431	11.51992691	5.040684738	7.024260605	7.739760139	-1.119153545	1.56359583	6.259621855	4.772907558	7.738482807	4.231072669	0.621765026	-1.700945053	0.934985909	6.12070995	7.640156386	5.062110107	2.654084215	3.676898181	8.050166591	3.740296721	6.981845722	4.757936884	11.03212373	2.478850082	-3.44607258	5.382771572	7.993210198	0.4894385	7.585605	0.6462786	-8.403575	4.804331	5.295666
BA2789	-0.933664607	10.56289534	3.971870778	7.148651382	8.108918923	6.737801859	-3.624401867	3.432690633	2.972141735	10.69683641	5.260025451	5.445356963	5.126435576	6.001703312	-1.126456154	4.368282744	8.746745862	6.29041791	7.053198622	8.144548549	1.365592034	1.185084257	6.739049056	4.368251572	4.004276437	5.932271876	-0.309939609	-0.303587675	-2.485748761	3.338385689	5.660408174	6.474227935	-0.914097861	5.791359087	10.50709196	3.624569458	5.168285159	6.472035513	8.578991213	4.779613807	-1.973724352	8.795213251	7.961436565	2.468025	8.709888	5.099958	-4.545714	6.156994	6.396524
BA2798	0.236884468	10.14559049	3.33764983	6.64633285	6.349774007	6.929600897	-1.690028982	5.535453141	4.443971016	9.473108006	5.775253669	5.373063717	1.733677548	5.071495314	-3.80088387	4.478465436	10.79986797	5.283253772	6.674060208	8.133814212	3.659869755	2.990730309	5.987141553	1.96419655	6.179877024	5.536764285	-0.528331562	-1.854113359	0.176712785	4.679734832	8.890056705	8.692318985	1.642920876	5.802345419	10.61615103	1.641186674	6.033865279	6.147740128	8.798224134	4.420578496	-0.657048173	7.939147831	8.492363311	-0.1289746	7.786973	4.625066	0.1826242	5.383548	8.410097
BA2804	0.490218365	10.95861962	3.848267153	6.081707681	7.272598328	7.058925386	-3.293716237	4.733113997	3.258219712	10.80114568	6.887574889	5.102997586	-0.023046214	5.271597335	-10.14824422	3.478230094	9.655717809	5.075529619	6.64410288	7.973248168	1.8032956	2.762277343	6.794302558	2.4603109	8.285607452	5.232382245	-1.797239642	-3.953953733	-2.145169049	4.461176127	7.497333084	7.40284851	1.554169927	4.930291677	9.535286239	3.523011322	6.074782306	5.226729798	10.38621655	4.89830645	-1.077005072	7.979437648	7.196477202	0.06113344	8.139824	3.147707	4.299901	6.25114	7.429028
BA2806	-0.13665003	11.00454961	3.063282555	7.459294974	7.912627343	6.9704306	-1.726541176	6.646032389	5.244625381	8.241447926	5.341167609	5.655965256	2.501862087	5.996839771	-1.398417106	3.645333932	10.81121194	5.134143096	7.005526309	8.181418913	0.430591209	3.376548502	6.726870027	1.953981709	2.877436903	5.980772236	0.521303251	-3.973109199	0.113590251	4.826730884	6.063334318	7.944450689	1.199578817	6.305362483	10.77558709	-1.357484574	6.2345264	6.390666826	6.715970124	5.214815953	-1.403878459	8.111159703	7.596883555	0.2849459	8.367319	4.658805	-8.403575	6.499302	7.040743
BA2808	0.21290656	11.0235986	4.678582417	7.952558208	7.130814618	7.085919273	-9.652413315	6.335216497	4.292555411	10.93876928	5.90553797	5.113266989	2.073734474	4.876109419	-10.14824422	3.26937411	9.849667227	6.112930717	6.531032165	7.884662409	2.625570644	3.224235892	5.797930746	1.574370773	5.758420304	5.020653772	0.392317247	-4.312012125	1.979200554	6.280345921	8.073053433	9.381730185	-0.050958717	5.322578218	10.69196945	-3.187973138	4.179721618	6.25311272	8.731905402	3.88804155	0.260622699	7.280363568	8.063202515	-0.01016075	7.648563	3.478208	-4.010965	5.046577	7.940067
BA2809	1.366995717	10.65661275	4.511848868	7.081268124	7.531782616	6.651723399	-2.502844043	4.90344455	4.098993879	9.403136929	6.161352371	5.94805653	-1.890315118	5.543571163	-3.619754152	1.401046676	9.734155069	6.044070616	6.885568522	8.095413955	5.241529684	3.396338062	3.752425344	4.217028465	2.396028255	5.078055042	-1.395118816	0.194796956	1.018883381	5.098432496	5.819471529	4.581603662	-1.117394584	6.480054557	10.09262104	0.156268539	5.728603734	5.970692187	6.27749556	4.1867559	-0.662378544	7.683248908	7.66765932	3.013267	8.213431	2.091667	-2.995	6.219963	6.209398
BA2811	2.372971137	11.05670859	4.169882045	6.487848364	7.372495121	6.923080541	-9.652413315	6.404339413	4.591289656	7.4442495	5.970108216	5.330287323	4.242315238	5.706969402	-10.14824422	5.802434733	10.3328921	5.68437417	6.8701062	8.161018145	3.463576486	4.935673505	7.52723426	3.195586287	1.772120155	6.140429433	-1.642878858	-5.679787173	3.395613776	4.791114076	6.426308474	6.892435454	3.037638097	5.362734067	9.735506608	3.233092015	7.197900703	7.12156413	8.229143638	4.899359767	-2.640499944	8.424780597	6.006787182	-1.580483	8.332722	7.195242	2.92	6.654263	4.264074
BA2813	-2.180914433	10.71666162	3.493756339	7.048787169	7.801805835	6.921262116	-9.652413315	6.585809456	4.446104084	11.14265184	6.242176783	5.664533652	3.822258561	5.573134847	-3.284712887	3.051601563	10.5598371	5.177497775	6.853478195	8.422005178	-0.243863008	2.634854044	6.417880484	2.362887586	5.049661272	5.824202913	-1.575127803	-2.413507379	-0.57333536	4.788374536	5.245575406	7.857956835	-0.304881061	5.205692689	10.34573424	-0.421059861	5.575805736	5.638711151	9.098382008	4.742597423	-0.228487539	8.065515251	8.588071519	-1.279112	8.037823	5.178154	-1.551125	6.213356	8.250574
BA2814	1.049204639	11.25811457	3.800816402	7.252882218	8.836550584	6.470781514	-9.652413315	4.288065904	4.53638218	7.386326177	5.278032849	5.105292012	2.175396114	5.916905679	-3.489889731	3.026185098	8.756436536	6.436303396	7.423772733	8.04226299	-0.315659986	5.466303011	6.969072204	4.173349146	1.109056504	6.151506321	0.174858435	-4.052724991	0.989662456	5.154002212	6.597281306	7.077660919	0.133727323	5.182130694	8.998687748	4.556734098	4.447012879	6.315428773	8.44888273	4.812526478	-1.95302736	8.165639939	6.492504484	-0.6767131	8.002476	3.009154	-8.403575	6.835777	5.437772
BA2816	2.012841488	9.788230401	2.8316251	6.658552246	6.153717423	6.432885971	-0.548051505	6.344449875	4.156941507	9.688371079	4.774202621	5.875511892	3.705324336	4.889213608	-10.14824422	5.031534401	10.58533327	5.23910495	6.500410728	8.334910175	1.928918009	2.096589331	5.521700661	2.791946348	6.406794589	5.906321651	0.5141283	-1.726119336	0.556904613	5.696695621	9.232086561	8.272075352	2.795019467	6.014062634	10.57271908	-0.823223651	6.585035314	7.366913088	10.8276869	4.239129427	-0.392881387	7.800630498	9.002400391	3.53977	7.30192	1.350948	4.191517	5.144838	8.59697
BA2817	3.128615522	9.903449144	4.578240451	6.296998573	5.205983943	6.711033293	-2.153869657	4.930709069	3.316601182	8.517060498	3.345180453	6.113017153	7.781804882	4.698700131	-10.14824422	3.374810126	12.75160804	6.21751502	7.146068366	8.41727162	2.626807998	3.844423869	4.740933246	1.60574193	4.432942548	5.548076886	0.977209679	-0.558843595	2.414939973	6.330685743	8.343191078	6.269934546	3.091235995	7.037673443	10.50001838	0.922359901	3.544418423	5.842914093	11.05979602	4.164874123	-1.906661577	6.083981447	7.588078356	4.946644	7.697349	-3.770128	-3.21578	5.389135	6.509349
BA2820	-0.904897261	10.0270478	4.450933829	6.698855157	7.445898194	6.018268535	-9.652413315	4.754038695	3.568223444	8.441698642	5.660691319	5.065981694	-0.039093832	5.4439239	-3.954561825	4.066498982	11.59491971	6.294850483	7.181112338	8.091809077	-1.290740828	2.435376212	7.452071007	4.475008916	2.632347958	4.34810607	-0.044855359	-3.739488644	1.828713137	5.009845772	5.740101601	7.064524635	0.003677152	4.939425267	9.389973784	-0.409875355	5.858933677	6.29687359	9.352867085	3.812843926	-2.054496576	7.232803675	6.08980408	1.271474	7.990464	5.238357	-3.311236	5.998116	5.354322
BA2821	0.399300561	10.95429265	3.215355938	7.180889362	8.420067433	7.201457254	-3.276884785	5.796130829	4.35344666	9.009142303	2.945685413	5.460919722	2.326952602	5.845417116	-10.14824422	3.353035154	9.335018683	6.190149011	7.062890047	8.170698719	2.129164224	1.855850591	6.50054838	3.470447241	4.971944301	5.794253681	-2.50463205	-5.738635574	-1.707866964	3.470242437	6.955462057	6.513935077	2.475515445	5.185038873	10.11825512	-1.089917951	6.029861945	5.605557472	10.30865193	5.079114614	-1.035444265	8.914746358	7.587167588	-0.05301393	8.722072	4.656015	3.449119	6.685088	7.468403
BA2822	-1.360087942	11.15458683	4.167091841	7.498561927	7.305379816	6.760707894	-9.652413315	5.155166426	4.591107004	4.317589292	4.993438479	5.77863964	1.693910183	5.697723735	-3.273952629	4.5570119	7.786669323	5.849281643	7.053569432	8.001854658	6.306048397	4.512069578	6.19705415	3.04259737	0.868627803	5.876609332	-1.859363133	-4.478377885	3.778660592	6.339831827	5.688025901	5.584538459	-2.647177603	5.648137025	9.236518181	-2.893262093	6.20278678	6.90784989	7.114973448	4.911925001	-0.077720434	7.946652633	7.486634826	0.2128289	8.040743	6.307464	-4.125734	6.673597	5.458993
BA2824	2.788299725	10.50568982	4.315030153	7.263396321	7.883575669	6.977757058	-9.652413315	5.388996414	4.256785643	6.238580655	5.934037211	5.593320834	2.772722128	5.653746136	-10.14824422	4.893844543	9.978666475	6.679627566	6.813154845	8.109731455	2.533437535	4.467371905	6.83869791	4.45632562	2.008954084	5.596735758	-1.12178012	2.807427378	2.583144332	1.416910105	5.208790057	7.441156827	3.558203585	5.906755782	9.499149656	2.821898312	6.789301197	6.145628847	7.776659357	4.209338688	1.538917334	7.713319661	6.531522383	1.858871	8.192315	6.331743	-0.9400811	6.363744	7.509883
BA2828	0.722872897	10.15833514	3.29283274	7.013898809	6.0784564	6.496760008	-9.652413315	4.946572267	3.533847397	10.12808672	3.591902636	5.580977377	1.450679359	5.58938492	-10.14824422	2.564279569	12.50170307	5.424272481	7.021026996	8.094623776	1.331242817	1.932242705	5.911055226	3.52462118	6.867855853	5.640340334	0.493929204	-1.211382562	1.767332161	5.629513015	8.248893631	6.972585016	4.766645095	5.720003662	9.991042236	1.366129643	6.276086891	6.204943387	11.31080238	4.111904093	-1.903251475	7.357277548	7.946073284	4.468104	8.084723	1.341193	-8.403575	6.286096	7.731273
BA2829	-1.897796068	10.22539314	4.679262486	7.152144297	7.397916278	6.968235355	-9.652413315	4.588749528	4.497599711	11.36912846	5.635612721	5.786404152	0.7782234	5.271146288	-3.904437557	3.578852327	9.73454406	6.450401855	6.881057567	7.92749343	1.455148845	3.852656471	5.740131074	4.181996861	7.819159525	5.352747012	-1.772315478	1.013710101	1.074254842	4.56974074	5.645506577	7.128177292	2.214745569	5.158255604	9.470228365	2.124676581	6.439758615	6.418995981	8.233980178	3.891190859	0.451493994	7.598078717	7.306154865	-0.6287584	7.86666	6.485955	0.4446821	6.159489	6.480244
BA2832	0.477823904	10.7046381	4.498135714	7.126790106	7.109977408	6.57171496	-9.652413315	5.513529609	4.102943443	9.73861299	5.824496625	5.324578789	4.909024909	5.285550379	-2.592055791	2.641602602	10.07462946	6.070850134	6.74966618	8.030297002	2.16069439	3.362139786	6.740500499	3.926843971	6.379632826	5.582514615	0.602747033	-2.554700683	0.566339753	5.379327418	6.426739633	7.647170358	-0.094611661	5.519032641	9.567688466	2.615215996	6.067315739	6.322467892	8.587264988	4.555989918	-0.082583624	7.675872573	7.800733824	-0.2789873	7.836847	6.92173	-4.414399	6.235038	6.924135
BA2836	0.401721448	10.19507648	3.487040156	6.950213522	6.708462927	6.341262904	-0.653113559	6.747775942	3.379041999	8.830077583	4.953670845	5.667691092	4.892334974	5.33204702	-3.084339765	2.979714159	11.71911503	5.461308369	6.41421619	8.195845522	2.217635012	4.021072156	6.322174686	2.984928118	5.188680514	6.669906694	1.870608071	-1.961543128	0.607383534	4.49475766	8.40228482	7.42780137	-1.001779848	6.261170467	10.62603844	3.10630691	4.839738342	6.862235743	9.624902606	4.109056347	-1.514914118	7.517656883	8.825991462	3.232957	7.323545	4.607042	-8.403575	5.204027	9.395239
BA2837	-1.401686465	10.78913307	3.389407234	6.962197969	7.279277396	6.790475562	-9.652413315	5.086989381	3.642432274	10.88846691	5.208803208	5.498773403	0.772612545	5.268681908	-3.975403527	2.989709633	10.80688272	5.562168052	6.936631953	8.018885518	1.949013399	3.903939502	6.485615238	2.569447653	6.477087556	5.020485546	-1.338751794	-0.147730363	0.812962834	5.064095668	6.686199779	7.049892161	1.857700605	4.918783194	10.2050885	-0.817316329	4.834943525	5.074765366	9.210867469	4.554944734	-0.394339152	7.732210768	7.560286086	2.289637	8.01069	3.505609	-8.403575	5.568805	7.013164
BA2840	-2.160962525	9.855110074	2.634426589	6.674768626	6.78061298	7.671896402	-2.925843892	9.448189619	4.758542052	9.579136296	4.109405408	7.024527013	-0.862964853	5.599413544	-4.042749671	2.310884099	10.49158852	5.127970397	7.530760343	8.216835661	2.603104828	4.461835173	3.501468871	2.902473176	7.945335426	6.246337391	-1.669933795	0.895266922	-2.042683092	0.919669249	9.421075396	8.997571608	1.151953361	7.011417701	9.248965954	-2.303662883	2.79805846	4.772779639	8.479167607	5.059271383	-0.621583644	7.755220279	8.738091618	-2.954844	7.583945	0.2930161	-4.805944	6.935601	8.188629
BA2841	-1.392304266	10.15528132	3.084417219	7.160131064	5.75420819	7.015755323	-0.685460194	8.64189235	3.033502957	7.898431321	3.912832597	5.513184834	-1.957791365	5.09251153	-10.14824422	1.216788003	10.57690643	4.736517575	6.514925427	8.425688203	0.325974883	4.057511015	5.863220432	0.445340892	3.480782077	6.461066256	1.068017632	3.603787731	-1.09797939	2.472660227	7.588292214	8.226597067	0.723442448	5.986020115	10.70581379	-1.232808638	5.270222178	6.104370634	9.110389131	4.330634379	-1.808555156	7.45774018	8.627646403	-1.336866	7.334067	0.1233086	-2.395956	5.557856	7.526856
BA2842	1.056131269	9.453497155	3.687523707	5.902238914	4.996592087	6.448381423	-0.318769619	5.138307585	3.488407134	7.741819668	4.525434996	5.348334768	-0.467704657	4.278075904	-10.14824422	2.676892768	10.40865914	5.512672628	6.640524987	7.825209921	0.894815825	2.220709469	6.75921906	0.500271538	2.499220191	5.284748563	1.489508078	-0.724824418	0.900778639	4.052455056	8.794797019	7.093232668	4.012668582	6.026876225	9.01218313	3.895600899	7.004154116	6.451678226	9.442529484	3.481552824	1.365365957	5.589425098	7.789964107	1.709867	6.724346	1.002512	-8.403575	4.620287	9.126809
BA2843	0.182530364	9.961758669	2.694643456	6.622877458	5.765982248	6.958950662	-3.178025443	5.703862798	4.538206961	9.301076812	-0.889785353	6.701915598	1.13497318	4.829846978	-10.14824422	5.289290492	12.29105133	4.238632312	5.942407408	8.508861983	2.91937087	1.697672603	3.327680204	2.355733002	3.192019513	6.677047602	1.027719189	-5.636012817	-0.331062465	5.791785008	5.950985533	8.69583483	-1.043001861	5.875263569	10.72989223	-1.584206203	5.370614096	6.726011069	11.0243176	3.488855858	-1.337211934	6.883353662	9.839051302	1.068523	6.603542	-0.3348553	-4.143218	4.384403	8.685827
BA2846	0.826259941	10.99520336	3.914387384	7.014300772	8.124048519	7.081163433	-3.430479221	4.8147169	3.453147596	10.74827686	5.88167065	5.754572148	6.656858584	5.389461959	-2.540045731	3.968361755	10.24387434	6.319323253	6.895774069	8.074942715	2.141940616	3.410363601	6.640872998	4.184881245	3.763444918	5.223560154	-0.980616422	0.231628852	-0.66767735	1.941181494	7.054874886	8.902401228	-0.163789419	4.954250114	9.823580575	4.742546736	4.750723409	6.470208097	11.00801993	4.461765558	-0.589876507	7.986383444	7.694421935	2.212419	8.425179	5.512018	-8.403575	6.208804	8.877709
BA2850	3.688618335	10.03190852	4.708436861	7.234806463	7.283624046	6.579934527	-3.493898873	5.779565154	3.980542242	9.104494235	5.672702761	5.709855339	3.45790815	5.059863581	-10.14824422	3.453009769	11.08049128	5.614674982	6.598687549	8.925899177	1.734068981	3.255097685	6.134084	2.52916436	4.027042924	5.78954684	0.260114108	3.280680608	-0.500427353	4.491459099	3.43933752	7.502449062	2.765967193	4.764400564	10.04401779	2.356175711	5.21655423	5.550708484	5.819834425	4.002421607	0.809988684	7.202621652	8.819232068	2.201596	7.395809	4.971046	0.9148206	5.623127	8.027733
BA2851	-0.66850581	10.21277688	4.31857021	7.066049249	7.506686985	6.818421707	-9.652413315	3.724289099	3.169659699	8.272557643	5.829713741	5.368293263	2.26928291	5.091122448	-4.032094784	3.793950225	9.680564533	6.313083619	6.494187571	7.762473632	1.889123839	3.625760837	5.658306165	4.060430927	3.799326168	5.117718721	-1.769780744	-3.044710823	0.292408019	5.317343449	4.980657037	6.39220945	-1.208521005	4.953957969	9.188457944	-0.900588106	4.940950571	5.231459704	8.711985226	3.774084208	0.056198553	7.592179224	7.098069263	1.127504	8.001745	3.119713	-3.907627	6.155683	6.864376
BA2855	3.278222061	9.258333644	3.912039929	5.984038776	5.004859609	6.462908633	-3.716892673	6.19312207	2.910647449	8.368248783	5.094473166	4.822966334	2.730653362	4.366587312	-10.14824422	2.849160852	9.747400836	5.445889317	6.197762428	7.484680839	1.545118151	3.201364558	7.644833568	1.44382222	6.59403555	4.6765243	0.768583862	2.216043181	1.187694845	4.115816785	7.62990818	7.20162503	6.142263185	5.846929297	9.299475461	2.385534557	6.323661042	5.565269326	10.34561688	3.858628335	0.155165299	6.389046347	7.024438631	4.238949	7.601309	2.503604	1.524133	5.506083	7.819651
BA2858	2.965432838	10.17586755	3.086821531	6.095232184	6.705258567	6.83137732	-3.690172834	6.276368803	2.896039116	9.870897378	5.491841682	4.74674489	1.850185385	5.102571312	-10.14824422	3.56218631	9.683663407	5.017754081	6.363728259	7.891839565	1.096640552	4.128134247	6.485615899	2.171617907	7.421583228	5.334152018	-0.672784982	2.115077689	-0.284852193	4.383462453	8.198444605	7.807789424	3.117940183	4.724051031	9.557102049	1.594612961	5.520137497	5.310818989	10.51946687	4.408304913	-0.956243207	7.792879263	7.115645951	1.981278	7.856275	5.836536	2.922174	5.838085	7.132239
BA2861	-0.560763062	10.60044887	3.731187704	7.380799936	7.30727081	6.940493741	-9.652413315	4.720872841	3.636743286	8.132713902	5.1239562	5.216819563	-2.722308156	5.768284922	-10.14824422	3.746533919	9.404023961	6.136507757	7.123561429	8.115191935	0.527414716	3.21385202	6.48383713	4.009876052	3.238844122	5.497732118	-0.877440787	0.661623608	-2.578469221	5.407519238	6.28935634	7.391241326	-0.603329062	5.402861081	10.12772979	2.187606583	7.278449956	5.29821798	7.797680453	4.343594519	-1.884705198	8.166629686	6.692779243	1.121407	8.438016	4.970131	-1.966622	6.539109	5.594003
BA2865	-1.361211799	11.07587322	3.860474991	7.074028032	7.89436315	6.644732817	-9.652413315	5.387279163	4.453252014	6.876641906	6.380112043	5.379867281	3.655875114	5.79955889	-10.14824422	4.663070097	10.16420619	6.284133414	6.824713522	7.986942709	-0.386275955	5.463660609	7.013071559	4.17493488	1.363936085	5.842726657	-0.556398815	-2.817070328	-3.501022251	5.296338618	2.538494594	7.919245273	-2.521161688	5.840843816	10.44319144	-1.065307561	5.720595638	6.300414118	7.603898308	4.64002016	-0.583983108	8.731903821	6.84029248	0.832302	8.287512	5.082908	-8.403575	6.597779	6.6504
BA2866	-2.178506551	10.8981071	3.03304466	6.813687121	7.140177282	7.112387921	-3.810929506	6.534194149	4.52994954	11.52316012	4.911446692	5.739761211	3.793332999	5.304953592	-2.340038009	4.443650995	11.50225819	5.168143225	6.97766428	8.182305584	4.058105328	2.660245416	6.040584572	2.595843867	7.522027146	5.500366983	-0.951645007	-0.794629223	-0.261479349	5.164449553	7.693911458	8.788828964	2.217144708	5.692137792	9.754434507	0.705095018	5.825617002	6.25258374	9.3898341	4.760471455	-1.598899416	7.935945401	8.607935541	-0.6933419	7.608975	-0.5508339	-4.710796	5.865513	7.729678
BA2867	1.287999995	10.08033158	3.357115228	6.553135098	5.816861054	6.97483614	-9.652413315	6.057837752	3.649234253	7.909074293	5.364383815	5.79293791	2.50394899	4.482526201	-2.681297933	3.829122265	10.7022691	5.919417557	5.949332533	7.704875549	2.974002399	3.712753133	6.201789476	1.530546783	5.149007812	5.443676334	0.414375973	0.674399214	-0.10901081	3.825473832	8.10734453	6.918541568	2.763592116	5.941023556	9.800400047	2.804408443	5.739881901	5.585458676	10.26685671	3.564502081	-1.127576176	6.65642951	7.8929809	2.306586	7.953194	3.736447	0.979419	5.221562	8.784618
BA2868	0.230300162	10.52795429	3.80449169	7.580623065	6.880290016	6.744538827	-9.652413315	4.456865943	2.773021223	7.842286678	4.297063037	5.507518074	-10.73755381	6.227487549	-2.774824073	-1.486885448	9.755124069	5.692067859	7.258986092	8.414649826	1.574166467	2.892172432	6.041304679	4.135069094	2.781030392	5.895163909	-1.127692431	1.059093849	-0.749051047	5.116365448	6.488976259	7.091346531	-1.030440524	5.522137937	10.62864802	0.907927442	6.328398357	5.324385821	7.904947498	4.586224355	0.073987823	8.368065284	8.260530716	-0.05470886	8.132443	1.19674	-8.403575	6.464426	4.934677
BA2870	1.325649532	10.76163777	2.080542709	7.535138853	9.407907874	6.940139198	-2.784768935	6.133216835	4.616589059	10.66948993	5.304654743	5.898973466	3.940502859	6.136188902	-10.14824422	5.35271118	9.797102562	6.860315934	7.758417727	8.881521717	-1.866095214	1.660282837	6.617321337	4.723976775	4.718305284	7.280503137	-0.909297427	-0.255767973	-0.944554503	1.722930135	7.053651803	8.612864054	-0.400381858	5.467446789	10.86077745	1.233002435	6.210724825	6.197103312	10.29384004	5.423337969	-1.993769221	9.589134649	7.593791531	-0.07534483	8.819535	4.289559	-8.403575	6.444435	5.211984
BA2871	1.4430121	10.15508929	3.333611307	7.624705693	6.936394731	6.812742195	-0.890690724	5.911959327	4.245685055	8.929534252	4.940574759	6.041747675	3.182179089	5.49066276	-10.14824422	2.693882892	11.18344007	5.333014591	7.053699034	8.160411749	2.530923801	1.864355714	5.469377513	2.299053988	6.02108441	5.634958465	-1.112791646	0.083002786	1.40969821	5.558265583	8.552489537	7.340943712	3.354277497	5.520800793	9.940873203	2.080856635	5.273865347	6.083617116	10.03205716	4.644047022	-1.829492821	7.863343466	8.09446226	0.1357308	7.935153	2.239119	-4.626041	6.024738	8.725738
BA2872	-0.641309894	10.74136962	3.977977685	6.902187526	7.458321153	6.70738592	-3.683556713	6.38419655	3.524039048	8.826151688	5.851837666	5.521983364	0.546330689	5.353776523	-10.14824422	5.46185387	8.780139566	5.925794899	6.938506602	7.866339526	0.31780667	1.81417915	6.236623808	4.07217889	5.662966488	5.127885573	-1.599285976	-1.441377909	0.964871889	5.380314363	6.850882355	7.664917718	0.547625881	4.553396762	9.242685624	1.712053246	6.59263406	6.185980146	9.420621894	4.191648393	-2.988984618	8.079829069	6.027462533	-0.6165565	8.398	2.540332	0.8469999	6.269859	5.855681
BA2876	2.491887915	9.206451109	2.873213986	6.339943722	4.607707907	6.502151546	1.436439377	5.761885144	3.111419842	9.489335595	3.939839834	5.611388586	0.519229962	4.657438804	-10.14824422	3.43986408	11.64794462	4.760395763	6.193905284	8.145778261	1.515258264	1.31186718	6.32000266	1.30188609	4.533045786	5.998050124	2.661684252	-1.618282811	-0.878088976	4.522644312	8.990797751	8.490098312	1.660793578	6.43318602	10.86540229	1.263884244	4.906365137	6.252564172	11.07582512	3.550475707	-0.907946733	5.713195619	8.291354875	3.322885	6.842302	-9.538646	-4.324913	4.694146	8.964837
BA2879	2.100028032	8.807392436	3.308572149	6.230399976	4.726133769	6.181019753	-0.676161334	5.861952389	3.815240966	7.973858561	4.77963282	4.913031511	3.766325528	3.727920022	-10.14824422	2.366688705	10.92488788	5.022900441	5.192597403	7.234132735	2.535457981	2.440696876	6.850691233	1.142220877	7.18572331	5.403076872	1.940706604	2.009534738	1.060262527	4.201049359	8.549998979	7.1951017	2.333214651	7.037229813	9.106838597	2.431015854	5.870785033	6.467768765	10.61193924	3.375607064	-2.891486847	4.96190093	8.225189946	-0.4787061	6.72721	6.062039	-1.837641	4.672382	8.114799
BA2882	0.214034481	9.523589377	4.011294831	7.03923734	6.633654325	6.41639535	-2.849879377	4.741819264	2.81703568	9.362094405	4.736997264	5.259994378	1.681747998	5.492024979	-10.14824422	1.361321076	10.18207567	5.719307581	7.216052163	8.032755831	1.840363572	2.153391946	5.974201733	3.375509476	5.492812898	5.367331303	0.591649609	-0.825338439	2.092070666	5.090440651	7.354809729	6.507706214	1.302306058	4.492781424	9.547036521	1.343935226	6.074406919	5.782550159	8.623489468	3.610227274	-2.892303258	6.491209152	7.099972905	3.633222	7.379325	3.063616	-2.001092	5.718583	7.540329
BA2883	0.801412431	10.11690665	3.804991459	6.391115738	5.592785569	6.908729892	-3.456160601	4.533375414	4.797388876	9.970105952	5.583999032	5.788148283	1.791897749	4.685600403	-10.14824422	2.695477194	10.66902725	5.807544039	6.570059613	8.030303651	3.80250625	3.610988707	6.343627165	1.66036242	5.757377272	5.533604481	1.551487745	-2.743285903	0.488640047	4.707039701	8.794584049	7.421464182	2.196004486	7.625104167	10.38231973	2.684413142	5.470382448	6.200271852	9.771776149	4.731901649	-1.314144282	7.156469156	8.645697151	2.918981	7.923461	3.941607	-1.206977	6.111455	8.142649
BA2885	0.00209355	10.72608745	4.27357659	7.151922582	8.586618334	6.954140915	-3.785716684	4.485736837	4.056913694	8.70003774	5.952711627	5.791424311	4.485684559	5.72869807	-10.14824422	5.160841479	11.08988301	6.458191962	7.347531365	7.973884038	-1.089686783	3.162629674	7.561527997	4.498030895	4.025321399	6.012250806	-1.125726251	-0.597783427	2.186075947	5.529580746	8.35184386	7.554916012	0.471488851	4.929192503	8.836341153	2.598002451	5.859833659	6.01044314	10.64344182	4.440119811	-3.247795559	7.743545815	5.96916813	9.250042	8.328752	4.844558	-1.293222	6.776248	6.565781
BA2887	2.536994203	10.10499644	3.815684161	7.702554476	7.384783866	7.079844068	-3.379809855	5.222485342	2.744455921	7.827954958	5.416117051	6.102271834	-1.464192521	5.730432586	-2.484131914	4.634642619	8.230387945	6.240029594	7.157993957	8.034318162	4.009997893	1.35469902	7.386888914	3.902927135	1.248606377	5.549420028	-0.686334449	-3.583444589	-1.340411165	5.865167629	4.710212823	7.087015406	5.105592848	5.127510838	9.97431375	1.537647425	6.84074052	5.605127182	8.582223028	4.557896178	0.603305852	8.136022799	6.954068129	-2.274268	8.555628	7.984558	-0.8083234	6.386182	6.252989
BA2889	-10.43265933	9.705671966	3.268577299	5.543634143	6.812749105	6.060626819	-9.652413315	4.351118941	2.241111675	9.479791924	5.319917837	2.348902509	0.301904408	4.370631192	-10.14824422	-0.706638301	8.786670495	5.424615834	6.317516546	7.287169497	1.130310957	3.129851044	6.088545731	1.050788434	2.003471701	5.400018791	1.027070127	-11.29905594	1.413371932	3.724583623	6.246901159	6.377593015	0.79876158	4.639588839	9.898714801	2.181606862	5.232014658	6.345707102	9.929926107	3.850979101	-10.95860769	6.837083835	5.869561087	-8.870449	6.787169	5.531974	-8.403575	8.840727	5.544041
BA2893	0.618411363	10.61253367	4.227457455	6.939747138	8.124811282	6.686225904	-2.325659893	5.832436582	4.290087468	11.21337923	5.492903927	4.894039828	3.706549941	5.538492448	-3.43554167	3.514981053	8.442452533	5.957878453	6.884626608	8.356320874	2.100040642	2.945052364	6.263826349	3.886301249	5.647447846	6.407170187	0.12594371	1.023764241	0.550935625	1.263350617	6.30724042	7.908543042	1.185267859	5.520208265	10.06502344	3.161493786	5.972153791	5.809979981	10.00246404	4.92602643	-1.563206959	8.518928596	8.877701663	0.2102365	7.843102	6.080847	-0.492004	6.183379	8.668552
BA2901	0.914739772	10.67316519	3.755213218	6.093433276	6.650817451	6.950148005	-2.09878917	6.26411804	2.839066918	9.367733094	6.101666654	5.107190101	3.588391953	5.085323798	-10.14824422	1.676768896	9.538750197	5.982112115	6.633952113	8.237480474	-0.985015718	3.112112425	7.829138655	1.746079808	5.041649188	4.927385772	-1.685197654	-0.660418629	-0.240927419	5.142577436	6.340930218	6.888416804	2.162199192	4.899888473	10.20726474	-1.128774238	7.91641311	5.574705806	10.53163192	3.939798012	-3.046550622	6.445721727	6.838177123	3.197775	7.454379	2.299607	5.026834	5.656883	8.015416
BA2902	1.216389592	9.705712194	2.968232425	6.350066517	6.784266994	6.82742724	-1.713904455	6.807244362	4.0273352	11.95131139	3.584398825	6.524583296	5.421372358	4.912199017	-2.398899629	3.4261765	11.4098779	5.218952927	5.790316774	8.222238735	3.210181548	3.377869147	6.879443542	2.038005658	6.530493779	6.75609436	0.787917727	-0.368788263	0.324475662	3.413766026	9.078425847	9.009569663	2.388656701	7.281419834	10.19447486	1.872495569	5.803772332	6.504311761	10.0944987	4.45631784	0.045398243	7.296739447	9.415887982	-0.4277545	6.923561	6.154338	-3.346468	5.730181	10.29374
BA2903	-0.537553187	8.369019636	4.174553136	5.506988926	4.729146324	5.684287257	-3.540910536	4.97843531	1.497340012	8.123657105	5.203397357	5.642738017	3.07495627	3.202064921	-2.648420871	-0.042170685	10.28664066	5.691947295	6.319100022	7.904155893	1.272512069	2.273344748	6.384319922	2.744371158	6.577367436	4.651603418	0.355237162	-2.086796808	2.698863463	6.075619289	8.560734647	5.1240953	4.114590101	5.596159421	7.95876282	4.337769515	6.064270275	5.533218346	9.734464901	2.058639506	-2.971080249	4.149878695	8.958459493	2.850183	6.517623	2.798826	-8.403575	3.826127	7.097746
BA2904	-1.382510078	10.47503785	3.625021984	6.812903915	6.597028244	6.603791887	-9.652413315	5.449510631	3.514811743	10.59077505	1.773046951	5.66957891	-1.045624118	5.432350255	-1.863628754	3.088468873	11.55180617	5.759581977	7.04209055	7.929458831	3.760776474	3.157827098	5.163447632	4.448102777	7.143870788	5.187210689	-2.400389744	-4.029609885	2.336826846	5.434870758	7.685830237	7.126078233	4.40826969	5.485271486	9.538540824	-0.047007245	6.071588304	5.808139392	9.758040294	4.213001367	-0.215862215	7.703484176	8.448046829	2.957384	8.260867	4.481981	-3.772231	6.252566	7.817914
BA2905	0.366945906	10.77384647	3.20576146	6.081372423	5.903107945	7.192199515	-3.168970211	5.097112832	5.189782965	8.636460729	6.270620128	5.97596196	0.582608916	5.184358119	-10.14824422	4.351572466	10.66315679	5.587337602	6.414109664	8.187602344	2.581978936	4.241108622	6.481687551	1.49078182	5.887198623	5.273985631	0.058131616	-11.29905594	0.629920426	5.036782341	7.472782971	7.551508011	-0.405142157	7.377728113	10.52290343	-0.269549588	5.79902313	6.897751643	10.58825709	4.104220022	-3.126357499	7.192810268	7.933743523	0.9522008	8.105761	3.660717	-4.12792	5.966296	7.513303
BA2906	0.375921399	10.56043413	2.968159186	7.105449544	8.76526308	6.806310882	-2.081555425	5.172502822	6.422340408	8.718082817	5.39268145	5.616165968	4.6298521	6.098623503	-10.14824422	5.177602643	9.209448771	5.837672411	7.194939569	8.327085411	-1.215787292	5.766273676	5.506333113	3.907057814	-2.21484302	6.395949307	1.745531937	-1.03903943	-0.077859392	1.768889993	7.841377215	8.130307864	0.785938504	6.554078958	9.420092995	1.487603822	6.012781374	6.856090135	9.83840071	5.500926594	0.073339995	8.429520801	7.51148209	1.624266	8.978906	0.6762886	-8.403575	7.044341	7.209648
BA2908	0.350396729	10.24227416	3.984917726	6.934027715	7.109778434	6.722416032	-3.356318537	4.730650243	2.706466039	4.226180093	5.506096929	5.789963775	-2.125335403	5.793313211	-3.473370666	4.539797572	9.94402036	6.655555906	6.837636502	8.070563768	4.441109265	2.070041971	5.075362065	4.353918838	2.310977058	5.156628119	-3.374921466	-3.561455596	-1.320756737	5.876979273	4.93972006	6.854372201	-2.098291196	5.452394603	10.815054	-0.280034304	5.505265065	6.022350326	8.159151007	4.222913434	1.38347032	8.660292381	6.964513015	-2.093272	8.46302	-1.261236	-0.8923462	6.072798	5.301636
BA2909	-2.111511264	10.1771846	4.391237854	6.559982948	6.744231822	6.182821699	-9.652413315	3.917616016	2.756979803	9.780192547	6.478728925	5.184971243	-2.895418708	4.784992768	-10.14824422	3.43150937	10.69890087	6.445054339	6.728627873	7.302226248	0.223243067	3.434781047	7.229877979	4.608511263	6.207698905	5.152546964	-1.055900435	-5.758739918	-0.042476644	6.114984639	5.372159231	6.70905833	3.85711975	4.859829239	8.778667795	4.773167179	6.648618765	5.310450357	9.379229492	3.756673729	-1.324745026	7.017992284	7.393794204	-1.457758	7.956815	6.597132	-0.000402611	5.810557	6.86743
BA2910	-2.14384711	10.21599052	2.995742152	6.86782982	6.919663997	7.519502281	-2.138431015	5.836419158	5.509680722	8.162736042	4.593229329	6.261617345	2.543140013	6.00277239	-10.14824422	2.615777644	9.784889486	5.934167349	6.809776847	8.422311351	0.89204943	4.443920941	6.936295428	3.167631628	3.817371239	5.733875392	-1.364299266	-11.29905594	-0.205783498	3.614885434	6.50847788	6.995885413	1.487022464	7.243468554	10.25606635	-3.933272745	5.583407868	6.108321145	6.242059337	4.683158616	-2.693768445	7.104068734	7.412959243	0.4506229	8.862754	3.67878	-8.403575	6.332901	7.583175
BA2911	0.236752606	10.73366469	4.56732683	7.095279638	7.866533752	6.92092645	-3.593002627	4.070635971	3.171570548	7.608440675	4.514623255	5.972453946	0.756199076	5.75483946	-1.693484199	2.252167104	10.3936894	6.386310006	7.056181181	8.153764973	4.027534477	3.639849931	5.388500342	4.675045184	0.977505597	5.296830452	-2.122546502	0.500611109	-1.563834936	4.642711159	5.228717903	6.243031279	-1.217188271	5.629464894	10.32932152	3.281861612	5.854311317	6.779865486	8.681209585	4.35976287	-1.590228389	8.69657708	8.575293642	-0.2780812	8.512454	4.050663	-8.403575	6.193505	5.990057
BA2914	2.425468369	10.10428007	4.470083023	6.835370457	7.481979066	6.240877702	-2.757845184	5.153374937	3.541756091	10.17160658	5.417820993	5.021635238	3.145477144	4.982791872	-2.864013247	3.867216667	10.29973049	6.308926816	6.837562286	7.541880691	0.143187914	3.478471512	6.528941238	4.880640428	5.238210428	5.158795284	-0.041538751	2.264640288	-0.634267205	5.12520996	7.048284504	7.212051982	1.873217253	4.543051385	8.720122393	3.324954057	6.205396115	6.297189813	8.610986542	3.603711778	-0.378099038	7.861785436	6.966171924	1.818153	7.690355	3.130092	-0.9796551	6.009343	6.831675
BA2915	-1.389254227	9.526440383	2.240781579	6.913790514	5.615853241	6.578985888	-9.652413315	7.092036424	1.712372011	10.1140253	3.565971897	5.334318406	-10.73755381	5.371959245	-10.14824422	-0.984681474	10.21343067	4.551685105	6.768846249	9.246540352	0.101341824	4.57299549	5.95486433	0.880568182	2.360865536	7.373860251	0.865164139	0.405525788	-0.747051905	3.334326021	6.43142585	7.700620774	0.253016225	7.281304409	11.10825005	-1.780178833	4.939422812	6.618541028	7.807323048	3.71858238	0.243642679	6.937653912	9.746977609	0.1781563	7.232342	-3.547357	-8.403575	5.367039	5.560019
BA2921	-1.655424494	11.14509766	3.183663647	7.549981729	6.94326836	6.820117401	-3.026936774	7.466489658	4.220503762	9.259702576	5.471158811	6.250198927	1.88766973	5.198894466	-3.14154261	1.499109269	11.10522911	5.307905775	6.835953317	8.277031289	1.837880282	3.674894132	6.716335206	0.54330537	5.546642399	5.146993977	-0.549368825	-11.29905594	-2.896909496	5.703324801	7.596664152	7.888251114	-2.513356567	5.745065725	10.72591012	-2.129816118	5.903921367	5.044659595	7.055171832	4.663777093	-2.12675088	6.395234831	7.545253916	-3.435974	7.378479	4.4394	-8.403575	5.454176	8.49561
BA2922	0.296860418	9.749936602	3.65054422	7.532201059	7.201130432	6.658271189	-9.652413315	5.88238776	4.627426529	7.224506779	5.249897335	5.482549854	1.694455207	5.407734911	-2.299695575	5.304098095	10.22682893	5.901438533	6.639469972	7.972996024	1.563251328	3.153782075	5.848782398	3.88448447	0.723158709	5.730245307	-1.204301516	-3.850756525	-0.598474297	5.360165927	5.406812954	8.3000341	-0.435076383	5.942816659	10.65212774	-0.372220439	6.106648918	6.568284852	9.535063327	4.322594418	2.125299171	8.513335777	7.052828066	1.077675	8.238761	5.814252	0.8533572	6.090662	6.849792
BA2923	1.307464225	11.24650063	4.371104184	6.712841098	8.041020727	6.321240119	-9.652413315	3.96749282	3.426593914	9.317997215	3.434009596	5.963355008	3.131258276	5.644527083	-2.406697136	3.219067438	9.781310133	6.600160967	6.981108783	7.644202746	-2.106178357	1.77325279	7.699276449	4.37362032	3.296177606	5.620730522	-0.791456722	-2.343141707	-1.402537825	4.072589672	8.612931545	6.524622217	-0.658664689	4.422530636	8.490721137	1.096913238	4.458576598	5.186030884	10.53147873	4.371771542	-2.563120748	8.305742856	6.173608721	1.994081	7.747479	5.381293	-3.349945	6.387384	4.39699
BA2926	0.444180333	10.55108489	3.550168375	7.054795077	7.549498668	6.593701187	-9.652413315	5.629252773	4.095331025	9.728534329	5.596323091	5.246049125	2.527444062	5.605949503	-10.14824422	3.634132089	9.525269221	5.978740075	6.889290017	8.004897431	2.02021706	2.948889129	5.679923428	4.142132696	5.12514568	5.444022712	-0.167168423	0.652413269	0.841670758	5.28725089	7.347559689	7.693561747	-1.11692258	5.457831609	10.20873957	3.387851809	5.82156562	6.271061408	8.039817818	4.927255304	-0.568629403	9.338785871	7.57579663	1.837553	8.125851	4.952771	-1.290878	6.560818	6.268138
BA2928	-0.026304948	11.46937711	3.955674017	7.531736327	9.531935473	6.95800195	-9.652413315	4.718992472	4.848479258	8.307667701	4.350085536	5.540798777	2.473300699	6.158853039	-10.14824422	4.667678203	8.631744544	6.361070654	7.470466478	8.069873695	-0.629202381	4.962751776	6.979480748	4.160079986	-0.914355945	6.501521277	0.258021176	-1.803290637	-0.611012054	4.759065436	7.393335132	8.240802216	-3.389791117	5.27322043	9.543888979	3.503193997	5.400649373	6.616401207	8.680044073	5.282016936	-1.32340399	9.238768784	5.873336408	-1.108766	8.694799	0.0844645	-8.403575	7.115048	6.234192
BA2930	0.730432083	9.646599601	4.029885705	6.962508782	6.079170562	6.444471804	-3.906286453	3.869464478	3.208197761	6.784235703	4.563667109	5.414461724	-1.454574771	5.274871382	-10.14824422	4.135903415	11.44239178	6.570926276	7.269980855	8.035368624	-0.27124689	1.701511463	5.841120016	4.31150795	2.105860372	5.02936852	0.813664783	-1.284731245	1.585108378	5.816544424	8.970861906	6.278299151	1.437741356	4.67802534	9.725024949	1.505023669	5.982306529	4.920063956	8.469353577	3.772181073	-1.644522639	6.809026263	6.148916512	9.525534	7.867969	1.247785	-8.403575	6.10374	6.674042
BA2932	-1.387967559	10.60901056	3.960847181	7.105406627	7.554967076	6.689578048	-9.652413315	4.674660012	4.425526394	9.498819676	5.734750854	5.560858019	1.728639792	5.912713097	-3.415870524	4.557282737	9.420811056	6.115063846	6.928489929	8.101554646	0.839189437	2.290953037	7.046102188	4.478519719	4.1382569	5.739301286	-1.807498249	1.499550679	-0.171167492	3.514404706	4.27350546	7.18448554	1.647653629	5.816420879	10.319668	0.775985476	6.104624633	6.173424514	7.431614033	4.803080739	-0.170350777	8.782871452	7.543611561	-0.2772874	8.624214	5.951977	-4.244282	6.735481	4.448959
BA2934	1.169699905	7.483921829	4.576053251	6.35887171	4.873106631	5.908776635	-1.75264165	4.540412633	2.323071389	8.193036161	4.377069496	5.132600713	-3.032729368	3.842167995	-10.14824422	2.557275296	11.48584509	5.200856645	6.309716691	8.304588034	0.207403942	0.970498116	5.048260392	3.515826326	6.866246055	4.75681725	0.722623755	1.102516222	0.362674892	6.463414058	7.27477708	6.310458699	2.046012012	5.622624515	9.001024429	4.181442828	4.848694959	5.470345603	10.62599584	1.952550381	-2.366430006	5.400240088	8.697462295	-0.9318838	7.147803	-2.253374	-8.403575	4.013708	7.298923
BA2935	-0.485146941	10.50337507	3.11760644	6.880960175	7.33003317	6.702795486	-1.198614621	5.520521161	4.170603902	7.753933457	5.250831267	5.545689213	2.893127322	5.293518681	-3.307911477	2.100117808	11.37270842	5.726642754	7.005460621	8.364944288	-2.007111782	2.966874253	6.596461094	2.020526334	2.993786675	5.904629838	1.588903271	-5.645628717	0.963716565	2.689875778	7.875389302	7.299852333	0.081828093	5.27892305	10.00858834	0.858222723	5.790497699	5.588014436	9.02251437	4.194729595	-4.029759355	7.234914066	8.106982267	-0.8497014	7.964834	4.806379	-8.403575	5.688078	8.131275
BA2937	0.345687903	10.45765415	4.11089019	6.893191393	7.312439166	6.635155434	-9.652413315	5.37239933	4.383417213	9.998046243	5.733613236	5.573891201	1.568030859	5.313514303	-10.14824422	4.859085334	10.16209715	6.198710903	6.722335522	7.968485744	3.106763625	3.989449625	7.108454872	3.753014871	6.402761482	5.594586033	0.217506698	-0.394850019	1.618795396	5.557828537	8.169224104	7.624319753	3.982335368	5.400087689	9.794256199	3.595421088	6.600544621	5.958372331	10.61436758	4.370782319	0.054111661	7.913995508	7.444850063	0.2186175	8.292908	5.850641	1.522968	6.130752	7.736619
BA2939	-0.831338625	10.40387124	4.069814677	7.084504246	6.921429593	6.919206312	-9.652413315	5.830662141	3.543934909	10.27958363	4.435612781	5.937680117	2.542372029	5.495065563	-2.075433061	2.440788955	12.00872814	5.823407658	6.925791455	8.278410663	-0.188440484	3.091886522	6.255673345	3.135906599	4.775033631	5.532034355	-0.210952943	-11.29905594	-2.843368182	5.118766967	6.455176201	7.086663295	-0.884358494	5.374430069	10.389149	-2.696641579	5.387952321	6.25127343	9.611257267	4.199434134	-1.341402077	7.731525824	8.488299384	-0.2997092	7.877405	4.196113	-3.042677	5.766301	8.194489
BA2944	-0.363446547	10.28058268	4.200156562	7.772505706	7.328130936	7.366555157	-9.652413315	4.133545994	3.852735488	9.099449426	4.329832662	4.889714694	-3.43821103	5.613755631	-1.424669701	4.16537071	8.147494938	5.877271415	7.218416632	8.094465881	1.129604816	3.059036439	5.576959524	3.779551519	1.677068963	5.008913744	-3.270791863	-0.470469989	-1.097392529	5.542181089	4.108303805	7.809915167	1.731742056	5.408423376	9.886532056	0.087912294	6.215741689	4.847376137	5.109741823	4.608229266	0.944665086	8.56948015	7.288873084	-0.3839991	8.196513	2.678837	-8.403575	6.210613	5.28083
BA2947	-0.797448617	10.30930737	3.645104012	7.143590409	6.395997565	6.745216392	-9.652413315	6.211521728	2.751139867	11.32990961	4.378450795	4.997985454	-1.842106516	5.27089419	-10.14824422	5.254573278	10.83696574	5.280158851	7.132408814	8.451744073	0.068633072	3.744192563	6.233607535	3.063204463	6.357807006	6.112097446	-0.627619501	-2.540280444	-0.994855005	5.538910319	5.352889785	7.567145257	0.227480285	5.276818951	10.46910193	1.440188492	6.748714739	5.426334136	8.940181451	4.434279442	-0.181167972	8.146946294	8.406679091	-0.2204597	7.754547	-0.07343435	-8.403575	6.072313	7.440715
BA2948	-0.089954337	9.387097307	3.842454659	6.66296492	6.147014594	6.439398303	-1.299315506	4.890589983	3.250192599	8.409594152	5.566013802	6.145934744	0.260659592	4.589862278	-10.14824422	2.66653728	10.43873571	5.404175206	6.506325522	7.915009045	0.570605915	1.002295171	6.192434048	1.547451215	4.124095226	5.263143414	-0.198635269	-1.250885101	-0.4209835	5.321735962	7.895257079	7.060651929	2.926254103	5.821148169	9.84173976	1.88249699	5.922894608	5.390733199	9.142422706	4.438300046	-3.693578684	6.15581138	8.139172455	-1.242715	7.813876	5.492243	-8.403575	5.557751	8.017358
BA2952	1.061282639	11.01327612	3.877127324	7.273829897	9.310424	6.566246689	-3.935421293	4.575221339	3.977333863	7.625989631	5.424154991	5.311109519	3.3675014	5.896686504	-10.14824422	5.031976384	8.783734062	6.498109906	7.123821642	7.844606111	-0.456507026	3.638075156	6.564879638	3.799227981	1.963630346	6.130824897	-0.798338061	-2.883097807	0.436826099	5.472520318	6.514277424	8.184041885	1.07050288	5.485543915	9.814319011	2.280801845	5.303883474	5.791476606	9.493699629	4.663149479	-1.527054763	8.568674709	5.328760971	0.1334418	8.153664	1.285544	3.225442	6.787972	7.069236
BA2953	1.165068367	10.78409392	2.753814356	6.838519363	6.523886666	6.762279101	-1.126214421	5.961849922	5.584482974	7.571384434	4.461400825	5.553407006	2.832086452	5.257574084	-10.14824422	3.442658411	10.15183627	5.107252647	6.430308027	8.421275369	2.322033353	2.75790481	6.282685351	-0.202751669	5.377309906	6.430523238	0.909100389	-1.879624321	-0.653250888	5.219182802	7.818026085	8.032335447	3.192450876	6.745612806	10.77711183	-0.533735912	5.494837473	6.902474148	9.339613124	4.423110605	-2.064503656	8.057984661	8.584681335	0.9100615	7.457426	1.477277	2.925678	5.514868	8.505781
BA2955	-0.854221685	9.820051293	4.060955308	6.816094134	6.449741815	6.544957982	-2.897520856	4.538013685	3.656525248	9.970055935	2.42700237	5.91494597	1.802186594	5.296372326	-10.14824422	3.639574658	10.66472743	6.04146461	7.10692569	8.052219524	2.043493981	-0.236886017	5.607197836	3.656548822	5.282641162	5.356465713	1.316103461	-3.504958522	4.283053206	5.471711993	8.6939745	7.649494936	2.897099795	4.912215923	9.791413294	-0.679682879	6.076730504	6.197477535	9.671355663	3.915986015	-0.887118593	7.220969087	7.252699311	-0.3553433	7.497063	2.677118	-2.43818	5.876786	7.06547
BA2956	0.702433796	10.14944561	2.00767697	6.993038161	5.747878198	6.699172003	-9.652413315	6.360287437	5.890532341	8.559493795	0.665648703	6.608016619	2.002143898	4.781386911	-10.14824422	4.051290621	11.7099989	5.54872475	6.041225068	8.333187088	1.409623415	5.035226536	6.127803342	-0.131568302	5.10735862	7.396622184	1.86411457	-4.49559166	0.614329403	5.465063239	8.557595801	8.466058872	2.499856494	7.833990695	9.807957187	0.030557904	6.06487734	7.812504975	9.373894303	4.602384575	-1.337419549	8.006429619	9.720692573	5.45225	7.498628	3.628666	-8.403575	5.427437	8.204825
BA2962	-1.731571553	11.52640264	3.338477204	7.105903816	8.731359341	7.291745118	-9.652413315	5.724239612	4.939488804	9.432025051	6.072083858	5.458109025	2.233234841	6.01574749	-3.628223673	4.776995797	9.155826508	5.783231304	7.086710084	8.326853281	-0.34021965	2.377058072	7.742250733	3.055458099	2.712643675	6.04403966	-2.60891071	-3.733765664	1.027986875	4.877624713	6.975729072	6.910899241	0.84507739	5.424029945	10.11600565	1.233374015	5.273025914	5.76676096	10.17656589	5.566985932	-1.932610338	9.307744199	6.866272166	1.57744	8.97746	4.792026	-8.403575	7.182317	6.3302
BA2970	-1.566427647	10.47145934	2.962709591	6.73500401	6.818667692	6.891702908	-2.584009507	5.793948835	4.13439383	9.722235926	5.710855218	5.963592076	2.288655062	4.825016235	-10.14824422	3.721420961	10.04654094	4.891346521	6.498212638	8.053112869	1.266221899	3.506301881	6.78545027	1.149540178	9.310253782	5.98975981	-0.815059977	-0.110240702	1.349704572	0.751865533	8.287912647	8.551502387	-0.145716718	6.424858009	10.11524783	-0.181977672	5.95544375	5.483159316	10.9766995	4.061957311	-0.443495884	7.787173216	8.903625596	-1.153859	7.295553	1.176944	-4.519064	5.255946	8.328848
BA2972	0.556649168	9.281334224	3.65154883	7.272877571	6.935692712	7.039716298	-2.714688547	6.011143047	3.132069203	8.872734628	4.571949556	5.555209791	-5.377455124	5.053378399	-10.14824422	0.036723199	10.11344339	5.562514642	6.570114508	8.059521531	0.11821003	3.236522455	5.820969564	2.647655183	5.325189532	5.673424288	-1.042304042	-0.264925744	-2.843442282	4.705476552	7.71344061	8.037160027	-0.480085296	5.197339758	9.85598436	1.296692491	6.335667745	5.234325147	9.306441969	3.53125598	-0.333341711	7.281501002	8.512109511	-0.6630848	7.569742	2.56564	-2.05994	5.521315	7.56958
BA2976	-0.903407091	9.870331471	3.717511343	6.965520345	7.250791936	6.757995875	-2.724409361	4.599659159	3.394195219	10.46388684	4.867041633	5.254369307	4.578387068	5.236213131	-10.14824422	2.005612339	9.369974305	6.044122187	6.759794557	7.805068218	3.931146797	1.971348396	6.258033748	3.607824631	7.948027412	5.229981915	-1.631443104	-2.296697919	-2.584437896	4.867165864	7.899828622	7.657522298	0.931817011	4.642975005	9.396865044	0.451122309	6.274754146	5.510975468	10.45042722	3.958200757	-2.334169332	7.480341335	7.756303507	-1.347791	8.016258	0.9295555	0.9507688	5.884944	7.34714
BA2978	-1.466978295	9.402682672	4.628821987	6.556609795	6.755150115	6.363787403	-9.652413315	2.706661442	2.987668729	9.469146109	6.161362206	5.51372739	-2.77552684	4.347207496	-2.87593346	4.067646371	11.81632241	6.891968856	6.785606668	7.403836401	-0.794909966	2.215916777	6.505794467	4.708110952	5.574325511	4.645536605	-0.346450061	-3.354531544	-0.581457892	6.223394343	5.957020045	6.315388561	1.443455625	3.947878125	8.79874238	4.17090268	6.66629965	4.868361354	10.26684206	3.196406286	-1.771867792	6.843280176	6.783922199	-0.1446882	7.955278	2.416687	-8.403575	5.808443	6.388245
BA2981	1.264672742	9.725320581	2.528993879	6.588583659	6.13551146	6.745744455	-2.600154694	5.325493048	4.089400048	10.90106539	5.434751963	6.144557486	4.250706358	3.46161945	-10.14824422	3.850720776	11.36763321	5.115575854	5.233445505	7.940964659	3.709843225	2.914262689	7.134826603	0.277267673	6.251519633	5.693927819	-0.498885864	-2.486506893	-1.704883214	4.957905084	8.265366722	6.531768708	3.359342719	7.406733577	10.44374066	-3.019440675	6.208767545	6.428459689	9.217346179	3.651083866	-4.469440839	6.528484199	8.886850856	-0.9145118	6.211494	6.778466	0.2661958	4.45027	8.651211
BA2984	2.175222035	9.986138236	4.094997666	6.910402642	8.051140992	6.721460457	-2.132771715	4.683088829	4.590017038	11.78829505	5.144506643	5.498829271	5.329359721	5.082781168	-10.14824422	3.582470202	10.23124548	6.774338613	6.495005078	8.249867689	0.455595733	5.098805495	6.33018649	3.788577994	4.260865078	5.784426405	1.425343454	1.103700779	-0.955925545	1.601501807	8.055282098	7.417518209	1.449641578	5.470721189	9.201668182	4.608524658	4.00689776	7.379910794	11.57750256	4.178927379	0.050845899	7.737000206	8.898238024	1.535429	7.791296	5.513488	-8.403575	5.878107	8.677407
BA2986	0.798235229	10.55515638	3.785579378	7.551036163	7.315097398	6.658686717	-1.342335252	5.954731685	4.782943111	8.673665379	5.168194925	6.178295252	2.329699701	6.057510005	-10.14824422	4.940467407	10.53295239	6.014743852	7.023418404	8.277497112	1.033145297	2.46038244	4.9549528	4.084891879	3.678295129	5.884055925	-0.733146117	0.29964047	-0.273874453	3.977738439	8.09496976	6.917629911	0.72888909	6.528282863	10.33669731	-0.080638564	5.04372046	7.623523687	9.116631103	4.929524646	0.299251085	8.249659612	7.797094092	0.7324676	8.315439	3.264608	0.5098434	6.776772	7.51312
BA2992	1.070972996	10.53281462	2.235034441	6.761734827	6.866449757	7.066144251	-2.123320914	4.793814667	5.121818214	9.710098229	2.091613079	5.630774895	-0.105131866	5.363032821	-3.823235147	4.119277137	11.08231457	5.298988441	6.92774019	8.300212558	0.51451093	2.125574131	6.407212719	0.300506615	3.978852459	6.151856436	-0.715210221	-2.806365528	-0.648179682	4.982108392	6.231228955	7.893724844	4.075188264	6.49279729	10.08752048	-1.337340177	6.932819512	6.512648872	8.987398833	4.411578996	-2.622442714	8.065249297	7.878471873	1.049783	7.82432	5.538582	2.817816	6.188785	7.479961
BA2993	-1.183599332	10.34834497	4.910583251	7.329627169	7.088604166	6.423679393	-9.652413315	4.889909012	3.666391111	9.339523603	5.655618017	5.829536751	0.883858008	5.241847285	-10.14824422	1.542343582	11.29970853	5.685968524	6.625883843	8.703113038	1.656727164	3.111988056	6.086776042	3.367141253	4.118455856	5.460236355	-1.793003537	-0.150417296	-0.484032177	5.035357642	4.240419584	7.233578661	0.634429175	4.952192617	10.29805459	1.009013373	4.547665505	5.259855903	6.381639458	4.086767486	-0.69012415	7.381300196	8.827564512	0.4145579	7.616432	5.158452	1.077885	5.914071	7.16365
BA2994	-4.270823616	10.92707335	4.079403605	7.459076633	7.570507496	7.38806825	-9.652413315	6.357237878	4.276045416	10.60649108	5.971929758	6.075843692	2.091629648	5.403279636	-3.494442407	3.4144176	9.743216772	5.674260934	7.03938255	8.235048498	0.993075076	4.511082917	6.748045907	2.730705343	4.226706625	5.501697768	-1.20666211	-0.071796101	2.139997527	0.600489469	5.288414459	8.305637874	2.609621334	5.870102258	9.724500362	-0.154658548	6.351437912	5.319962082	7.135066467	5.027957276	1.416867071	7.631695133	7.355713449	-0.404346	8.366445	6.606742	-2.500035	6.461372	7.359571
BA2995	0.393800701	8.635950737	1.833513868	5.980219955	4.760894501	6.780191693	-2.32044164	5.168770632	4.755126459	9.925233159	2.319237374	6.47798093	2.780237534	4.576755605	-3.431165032	3.459284661	11.41297812	4.390047734	5.285482768	8.505160203	0.919234363	3.513052374	4.899076489	2.943919383	5.66062991	6.698666092	2.96258507	1.080940558	0.514193868	5.23456216	7.703603522	10.18420919	-0.297172482	6.555745413	10.58124993	-0.505033436	4.861225511	8.073678777	12.01709704	3.536752	-1.893860627	7.214520473	9.902320073	0.9507093	7.137988	-2.001111	-2.144037	4.870883	8.183386
BA2999	2.597588294	10.14954719	4.003969805	7.51275378	7.426019128	6.86933439	-1.722942172	5.691957672	5.188524799	9.449871148	3.486138004	6.087583727	2.282389124	5.289442967	-1.816865664	3.378308532	9.453858888	6.166041408	7.125894951	8.11282541	4.373028752	3.599926662	4.752515743	3.835028281	5.088846713	5.118444777	-1.32142	2.042473704	-1.017630642	5.744764862	6.713877084	7.501418283	2.484924436	6.100824855	9.238264039	3.178690755	6.122382147	6.348941645	9.24564618	3.877108852	0.033382698	7.285516757	6.840120719	1.749741	7.914535	0.2256116	-2.431631	6.198355	7.937059
BA3001	-0.009964055	10.23737952	3.690216719	6.92833294	7.919824722	6.812971085	-2.238389797	5.282941565	4.919579931	10.55405435	5.488101155	5.431852245	1.136066972	5.741578014	-3.347648049	5.162583443	8.93318074	6.194930435	6.772594137	8.038565468	1.087887056	3.941590726	5.607760531	4.232457231	4.213094092	5.772259811	-0.405105402	0.858842413	1.213998483	5.014090101	3.141406523	8.229201661	1.218705204	6.15141759	10.27797094	0.503494771	5.940646205	6.490610254	8.218463082	4.714971156	0.083906269	8.944599439	8.042303884	0.9801617	8.566937	5.626527	0.5693008	6.605608	5.789946
BA3002	-0.575029752	10.47110909	4.078333209	7.089603621	8.026713342	6.411245943	-3.716770363	3.231915955	4.48986277	3.047988562	4.710630898	5.524321181	4.366909045	5.512490001	-10.14824422	3.121217391	8.327728093	6.648774021	6.96477779	7.959102447	0.627850874	4.253831386	7.823140612	5.157418869	1.587952845	5.492212801	-0.972026955	-2.463722525	-0.890030507	1.628465613	7.118825646	5.865603955	-0.689291474	5.562033111	9.292944483	1.76546218	4.089254697	6.645388532	8.951011323	4.502691316	0.427357689	7.58281167	6.751100345	1.212249	8.418829	7.874682	-4.655995	6.583944	6.08441
BA3004	4.697315965	9.73984423	4.110799309	7.099521407	7.736183116	6.621421037	-9.652413315	3.586268455	2.975815156	9.167630322	4.886580344	5.280476063	4.063594868	5.157480585	-3.576999115	3.430771229	9.972339418	6.875508433	6.642366431	7.89971889	3.376315458	2.901870601	6.172984413	3.906581991	3.714795615	4.949650396	0.482490158	-0.836200912	0.28935553	3.082961924	6.517273656	7.579869455	3.093572914	5.853501936	9.296809514	3.591330879	6.140281512	5.764816945	9.995191428	3.679628666	0.690950803	7.325094536	7.48438247	0.03076423	8.194161	5.581051	-2.270456	5.872214	7.837143
BA3006	-0.711168759	11.05154298	3.956652272	7.364799935	8.040419876	6.784408208	-2.951806953	4.546219804	4.351854853	10.52005062	5.663107189	5.320359153	0.806553334	6.185512512	-1.458364681	2.457192871	9.118854603	5.889201051	7.228061869	8.715086798	1.164820313	3.755260126	5.881757492	4.167770363	5.136741283	5.749976968	-0.573852595	1.774722375	1.212340551	3.993844791	3.700834561	7.680153212	1.350188928	5.54399878	10.26451883	-0.148709062	6.02941364	7.069797831	6.636051051	4.8519254	-0.262408913	8.681315738	8.041906571	-0.2457449	7.972396	5.333159	3.042438	6.649424	6.627777
BA3008	0.466464251	9.962007442	0.256231951	7.136206646	7.256053222	5.697651833	0.855756329	5.192550758	4.511518059	7.25494666	1.703442358	4.391101177	4.858492835	4.738263332	-10.14824422	3.298043551	8.321835384	4.776044043	7.255324468	8.165838004	-8.875362151	7.547926741	6.461380297	3.493627633	2.60394925	6.9579445	2.306710366	-2.159756249	3.505351181	4.18086481	6.270345207	7.13858257	-0.751889085	5.120978115	9.114399575	1.82470727	1.94769362	7.634184223	10.56617077	3.908466357	-10.95860769	7.608843043	6.889933613	1.808822	6.779523	0.8869606	-8.403575	6.013958	5.363364
BA3009	2.299476354	11.44100607	3.496218036	6.91047095	7.254288454	6.7831077	-2.578932033	6.104794274	4.541124283	10.24394226	5.485566341	5.174987426	4.462477434	5.221443493	-3.688358899	3.052602896	8.259589836	5.960520835	6.734395591	7.872923035	2.851097475	3.153004405	5.665602026	2.551517589	10.18999964	4.929596536	-0.652181262	-2.658211327	0.25115259	5.409164043	8.431535383	7.049637475	2.989478364	6.511024346	10.30324329	-0.420204547	5.390992051	5.627209706	10.64849487	4.615157971	-0.34874519	8.584223548	8.706527997	0.4114334	6.932025	-0.9708812	2.369039	5.223331	8.412422
BA3010	-3.132635714	10.30291062	3.60752305	6.91572352	7.472961706	6.720514454	-9.652413315	4.527607871	3.267568343	8.772256709	6.371830316	5.084607147	0.167724179	5.050260714	-3.720987604	2.926838315	9.834351192	5.848564397	6.848265061	8.171012842	-0.421726473	1.55739367	5.942460615	2.930472633	0.697818866	4.0478211	-0.406723429	-4.979708576	-1.440280249	5.429784103	7.017191648	7.442739484	-1.269328421	3.82245493	9.509828429	-2.505616059	4.520415768	4.132734509	7.946968232	3.66423503	-1.361420509	6.765566774	6.854781087	-0.6466888	8.111227	5.169726	-1.473366	5.621398	6.886727
BA3011	4.223857519	9.813739971	2.87546579	5.05125666	5.993998263	6.659965762	-3.757973579	8.006119897	2.069136106	11.7060088	4.521158364	5.444476438	5.799557722	4.679877972	-2.867669812	2.250718586	9.730577931	5.149493459	6.269443178	7.97351424	2.613060518	3.025661954	6.754540042	1.546130588	9.473906777	5.944874164	-1.806135918	-4.015297455	-1.086779175	4.124451979	9.017349125	9.664988109	0.755249719	6.16072292	10.0843978	2.535637666	7.567232117	6.404425828	12.07824764	4.208894442	-4.016384173	7.926414695	8.717510659	-1.875689	7.100927	7.754255	-4.66601	5.599828	8.634604
BA3013	-1.156242961	11.14034404	3.931969426	6.970843272	8.809738084	7.147385405	-2.550616742	6.084652424	4.634627555	9.919594908	5.786940054	5.133737513	-1.279207255	5.741095623	-10.14824422	3.066248607	8.7175323	5.785884373	7.097461001	8.334373367	0.750297307	3.837712814	6.634002047	2.861242587	5.051355213	6.056445554	-0.063635188	2.918857196	-0.490515012	1.809939869	6.429598948	8.142223852	-0.565304422	4.959020907	10.04183071	3.565462925	6.069567629	5.73427555	9.52671584	4.955661256	-1.73997636	8.858044993	7.422561302	-0.9071246	8.573623	7.012748	0.5837443	6.561464	7.036323
BA3023	2.217687258	10.66574918	2.3740506	6.68991077	6.645411049	7.403437887	-2.367159897	7.058408537	3.204504678	9.457430402	5.98633201	5.840551075	3.159089801	5.18715539	-2.469146057	3.855087321	10.80262373	4.806307398	6.370760309	8.154527748	1.203562648	3.488592047	6.479631118	1.82898494	5.541845096	6.002283706	-1.250391657	-0.974408604	-0.682935141	0.523278826	5.578042092	7.804594343	3.269424119	6.615786514	10.7064618	-1.485346195	5.179948147	5.477721133	8.955947005	4.79543139	0.655037986	7.472342938	7.620892632	1.340904	7.778385	5.314743	4.33496	5.976831	9.051412
BA3025	-0.67692794	10.33262008	3.88646281	7.812435871	7.099454248	7.024008813	-9.652413315	7.59428923	2.961303296	7.321872619	2.316894415	5.581451987	-4.832659464	5.988751639	-2.269838853	0.788712432	9.726738286	6.179565349	7.055048256	8.296435935	1.94414458	3.950571461	5.469991946	4.0231496	-0.218816151	5.707665905	1.027696648	-0.578553646	-3.038879259	3.630395174	5.604018352	7.260471593	-1.899761115	5.896401669	10.04742767	-0.201412101	7.375966379	5.033644036	4.581214128	4.685318507	1.254239895	8.321357766	7.646577367	-1.375289	8.264609	1.032038	-8.403575	6.425884	4.249525
BA3027	1.349904829	9.302663853	3.335447232	6.664286638	5.482078887	6.310773321	-0.316453242	5.796940092	3.513318313	8.980158173	4.846212914	5.395353638	6.370998964	4.771696534	-10.14824422	4.603438595	10.38381131	4.905557848	6.059561144	7.973648758	0.393813535	2.72264883	6.509955909	1.962591749	9.167333615	6.072778332	1.521370158	1.369503817	2.904956479	4.841407825	9.485531956	7.467351936	1.962063954	6.179899043	10.07958444	1.560071991	5.884913497	6.896090136	10.79078218	3.607097694	-1.287004314	6.264342682	8.772441972	1.028106	7.131603	2.383582	-8.403575	4.630575	8.778536
BA3029	-2.057556968	10.33608058	3.424380225	7.348884034	6.14804914	7.161238235	-9.652413315	5.323782467	5.50823128	9.497560933	5.47142342	6.568107455	4.370354985	4.851330443	-2.672927245	4.564278955	11.37054448	5.639886359	6.108322387	8.183215052	0.641516018	4.886561414	6.560271537	1.137867447	3.358479018	6.820328184	2.064976829	-0.444803361	-0.508019456	3.615321592	6.9057325	7.900352675	3.154724837	7.661732794	10.35348263	-1.008784335	4.997460157	7.498047493	7.365946745	4.214160954	-0.172389327	6.868970816	8.831803119	-0.30586	7.388295	6.586511	0.1359555	6.044724	7.623143
BA3037	-0.056395573	10.33109686	2.85962211	6.720073222	6.058778816	7.461006522	-9.652413315	8.457925887	3.869462178	10.38917837	4.578575743	6.666160547	4.675584472	4.643209849	-10.14824422	3.808184261	8.923214228	5.596703565	6.251397068	8.503607678	0.526121526	3.237659402	6.203950395	-0.191226178	6.057937986	5.765119487	0.888512188	-2.926635737	-2.578216151	5.33080095	5.147396078	8.471112534	0.568421475	8.26111632	10.92825571	-4.992790921	8.387514378	5.445087894	8.724162114	4.83234647	-3.616177576	7.304348399	8.675701358	-1.34213	8.236411	5.157623	2.049283	5.757886	9.129688
BA3038	-0.867857327	10.29164935	3.100284876	6.78265489	7.305498811	6.543656995	-9.652413315	4.305125538	2.701570471	6.837262085	3.697006221	5.54363828	-3.53440778	5.466819308	-3.344582267	1.699386767	9.858721912	6.077014722	6.717206673	7.689471757	2.355084397	3.198727694	6.602817945	4.33378184	3.997602419	5.088403161	-1.551167694	-3.88428646	1.471106622	5.565854894	5.632700301	7.179598212	4.538866162	4.716599545	8.84489671	-0.065701071	6.719333835	5.954430307	9.001828516	4.123534673	-3.19471783	7.708514436	6.04921954	2.186412	8.100335	5.781198	-4.201816	6.025004	6.64944
BA3040	3.034267931	9.487322404	3.149803396	7.343307308	7.404194094	6.843024869	-9.652413315	7.654218499	3.735739426	8.99086993	5.548209984	6.069465208	1.873965999	4.675815437	-10.14824422	5.218992159	9.961658943	6.100206142	6.762614732	8.049026037	3.499769186	4.721897237	5.849630196	2.756432707	7.880524975	5.65988907	-0.314040767	4.17554408	0.215582097	3.712694908	7.769745811	8.812933391	4.883869286	5.522787965	10.28577637	1.886513189	5.272231531	6.481111873	9.439036796	5.149140907	1.551481451	8.786274031	7.705249881	3.242067	8.513816	4.113023	4.484909	6.832385	8.026041
BA3042	-0.894865747	10.62681227	3.01496261	7.635027322	6.830000443	6.827838763	-9.652413315	5.308267164	3.751293622	5.117499846	4.233016296	5.861553359	1.20743578	5.561666209	-10.14824422	1.746050974	10.68721582	5.569339851	6.723668235	8.138506063	3.263013848	3.981326209	6.776626194	3.146655383	1.830520007	5.624167287	-1.69355268	0.847940142	-0.59733811	4.215313848	6.426839381	7.253409897	1.119920299	5.878159433	10.83559014	-0.047238378	6.504828997	5.890821612	7.785045133	4.358440194	-0.248116554	7.781353536	6.915211387	0.2406954	7.942995	6.312368	0.8006232	5.7292	7.035883
BA3043	-0.194308756	9.813085602	4.996646604	7.060608196	7.156369376	6.239293095	-3.258567487	4.627763985	2.809666093	8.138610873	5.274527523	5.761882264	-0.108967368	5.29672292	-2.367765205	2.094713887	11.11068426	5.850633934	7.253011258	8.059158544	-0.757191455	1.812397312	6.038393075	4.769438881	6.653463757	4.658878158	0.365951631	-0.399148381	2.754749782	6.461625155	7.354182988	6.289224501	-0.123831379	5.266108299	9.390254609	4.119886441	6.733145672	6.044013682	9.003856114	3.76016517	-4.109849182	6.700339385	7.477508895	-0.09117429	7.816789	2.902807	-4.223235	5.624333	6.498624
BA3049	-1.092231393	8.799050699	3.603624604	6.448908276	5.882387604	6.216777542	-3.703872799	4.585994596	0.825248961	7.263977797	5.27129938	5.305102236	-1.068294924	4.821034657	-10.14824422	1.822091473	10.85012604	4.822187301	6.854576871	7.838133722	-0.744969589	0.442767599	5.957893692	4.363138023	7.058590078	4.631501787	-0.911523214	0.490523103	1.343632534	6.336935459	8.500889472	6.709816865	0.515951873	3.269722074	8.705595454	3.823157274	5.913500597	5.376897795	10.85163858	2.945774198	-3.958768312	5.751966444	7.034944409	0.9804218	7.488255	1.487311	-3.724597	4.528755	6.093105
BA3051	3.288742337	9.750130545	2.795812593	6.356248987	5.796689573	6.573185556	-2.23113589	6.536899226	3.908511638	8.367320961	5.108779545	5.128473268	1.31878506	4.379479061	-10.14824422	3.245326172	11.12276545	4.796517602	6.089586148	7.914502282	-0.566635083	2.756048756	7.28919027	1.671803912	6.987710356	6.201235285	1.408887217	4.784936464	-0.378443943	4.521469561	8.594328402	8.400071678	3.794639151	6.849741255	9.60163812	1.398025458	5.887731182	6.999048693	11.1892276	4.012652215	-2.798006425	7.35955808	9.250977376	-0.2661208	7.458791	4.328344	0.6857485	5.502886	7.877862
BA3053	1.210579045	10.47961773	4.690462519	7.495623482	7.444149768	6.582019579	-9.652413315	4.575122955	3.799605481	6.084056613	5.194452421	5.50356312	-2.520346374	6.099519463	-10.14824422	4.968760017	9.852676588	6.026542606	7.417355172	8.202076673	4.232934868	1.651299539	6.522708796	4.187986733	2.795067434	6.416802406	-3.098605066	-1.067818559	-1.953328293	2.984750058	5.019799338	8.047498212	4.390970228	6.065776566	10.04730517	0.0476661	5.399140552	6.460471057	5.312453905	5.204200128	0.210834952	9.151192185	8.204262928	-0.8262988	8.729523	6.687261	-4.440923	6.836225	3.868611
BA3064	0.255703684	9.862913665	4.277548027	7.626765705	8.284331489	6.780081115	-9.652413315	4.500980806	3.56144531	8.600520052	5.17640836	5.484514474	1.02151002	5.482877159	-3.979536015	3.090608807	9.395634726	6.495082155	7.066114628	8.003468375	0.506980582	4.464181322	6.996436469	4.228937354	3.10500298	5.340758096	-1.539265142	-5.260498274	2.098879106	5.015977637	5.760607935	7.309614779	2.402181253	4.469628873	9.327308255	3.204307102	6.371592455	5.235969504	6.594675174	4.313968989	-1.588061556	7.886784888	6.251032814	-0.2742397	7.785791	5.945279	-3.327118	6.036695	6.127963
BA3067	-0.524159331	10.00629421	4.766669022	7.128459632	7.172365019	7.014942654	-9.652413315	5.521454278	3.581546152	7.912051335	6.277287605	5.61374669	-3.077788829	5.70111382	-10.14824422	4.020522421	9.950222232	6.293106225	7.105724905	8.299826689	3.382231105	4.325325631	6.716593208	4.232974018	5.866621295	5.027736959	-2.194475871	0.339708151	1.781223379	4.490308581	6.467527869	6.413025014	4.63395492	6.008815656	9.249535674	1.379110786	6.305615324	6.006905621	7.374403987	3.894857183	2.629085416	7.634346239	6.26527163	-0.3668046	8.554483	5.587398	-3.514815	5.875934	6.201055
BA3068	-0.743009696	10.20976374	4.014081766	7.042868558	7.700818254	7.268219481	-9.652413315	4.914252019	3.936597178	7.243603372	6.542467737	5.789585366	-3.1771663	5.680034508	-3.680224888	3.341162856	9.262898216	6.285702886	7.138895214	8.156283	3.117277288	4.843376207	6.511876605	4.27621862	4.916344424	5.596477985	-2.530086164	-1.122401297	0.58147673	3.586063046	5.198619073	7.071123404	4.450114182	6.472466366	9.536958062	1.776556749	5.978486726	5.685763239	7.001314326	4.754636061	2.926614867	8.450087043	6.492639355	-1.037829	8.943607	5.600883	-8.403575	6.212523	6.596689
BA3070	-0.764871691	9.145238052	5.414665789	6.555590645	6.149196396	6.15885296	-3.699218234	7.102239606	2.719181214	9.974846408	4.805317559	5.390187485	0.381521233	5.115228607	-2.813474095	4.367928594	10.38280569	5.830942314	7.018064616	7.532011406	-0.415992703	1.837863646	5.254385883	4.417547138	7.019370747	4.616843551	-0.177760702	-1.874317696	1.0830936	5.416765636	7.18019434	6.774207811	0.75696986	6.196203991	8.977623821	3.058962205	5.931597157	5.360031448	8.022750391	3.49217475	-2.059839024	6.571429246	6.834893763	0.3465098	7.48966	2.502039	-2.498308	5.662729	6.441139
BA3071	-0.170599107	10.55661541	4.613711955	7.02664709	7.557536412	6.870963791	-2.522413597	4.669004449	4.42699915	10.78974022	5.475275236	6.028475345	5.256360573	5.541346666	-10.14824422	3.406831853	10.09203884	6.829281084	7.16267415	7.990530075	-0.569429838	3.8630783	5.944327026	4.645430074	5.246148324	5.557141008	0.27247188	-1.664503448	-0.461512172	1.567576609	5.518509479	6.644831064	-0.417363295	5.916968213	9.367682539	3.687621683	5.882778152	6.827201272	8.597123797	4.909902858	-0.044750965	7.911482661	7.712867808	-0.7936698	8.343441	4.996364	-1.395066	6.6952	7.030667
BA3072	-0.863320065	10.30572841	4.732288106	7.034118198	7.791488901	6.941689304	-3.419454988	5.308488471	3.83139637	8.558509814	5.269696022	6.306240924	2.667079976	5.637734721	0.216146288	4.105365307	10.35124647	7.031579189	6.968563482	7.980525248	0.326954686	3.793167924	5.8757879	4.557277075	3.996785515	5.691896454	-0.242771967	3.128493388	-1.380530629	2.114317592	6.401397166	7.036734154	2.011729572	6.25422617	9.64951316	2.870591311	6.561531906	6.318014773	7.614393201	4.686532057	0.464496492	8.193099073	7.761368867	-0.4245669	8.59445	3.815769	1.234947	6.699729	6.705468
BA3075	3.380924035	10.12378342	3.417802507	7.157915879	6.991431738	7.17112041	-1.461455373	5.864445542	4.433882725	8.787638857	5.493958088	6.376565189	4.037961551	4.967397448	-1.551568433	5.077261115	11.56803691	5.84150645	6.056959219	8.249474569	1.502931168	4.173617469	6.1889051	2.348331811	6.116441324	6.346425583	0.527400944	2.998810017	-0.99677638	4.024554323	6.763705799	8.720926707	3.197908684	6.526552205	9.798422421	2.12575514	5.720895999	6.114552778	7.27736843	4.456072075	1.026215131	6.903539413	8.451298383	2.171105	7.163975	7.355419	0.9959925	5.457114	8.644523
BA3076	5.149684662	9.236813943	2.93302347	5.691839379	4.977826365	5.884534312	-9.652413315	5.96912142	2.328706184	10.56480258	4.24759696	5.159794902	2.555091651	3.289633915	-10.14824422	1.457628963	10.08023188	5.325044174	6.642835505	7.545759488	-1.215532099	3.836808447	7.334563157	1.210193207	7.479417538	4.309883211	-0.822487235	3.601626511	1.01692362	5.212137606	7.96796359	6.970820449	4.157978456	5.908306457	7.746392078	2.573575154	8.030373969	5.809173453	11.23305285	2.889873874	-10.95860769	4.97759845	8.273100164	6.3112	6.299245	2.266753	-8.403575	4.591465	9.07168
BA3077	2.208930175	10.49307072	4.71480258	7.364482849	8.165364366	7.11128662	-9.652413315	3.738542352	4.205975952	7.081838962	4.761661916	5.545552344	4.191051973	5.416775287	-10.14824422	4.909352245	9.802517718	7.244248037	7.84800403	8.301073071	-1.658824044	3.927601662	7.865603394	5.25098328	5.359321542	6.598314956	-1.112584314	2.309939041	0.152749783	4.538321488	7.590502963	7.376861726	4.424860352	5.388710846	7.942825846	2.437271278	4.824317773	5.736494936	8.219182253	4.865390687	-5.15820411	8.122261207	5.605703109	9.680412	8.156452	4.143287	-1.816165	7.204817	5.959976
[truncated: 266 more columns]
