# Supplementary material for: Establishment of Prognosis Model in Acute Myeloid Leukemia Based on Hypoxia Microenvironment, and Exploration of Hypoxia-Related Mechanisms
Source: Front Genet. 2021 Oct 26;12:727392. doi: 10.3389/fgene.2021.727392 (PMC8578022; doi:10.3389/fgene.2021.727392)
Supplement: Supplementary file 12 [file DataSheet5.CSV]

id	vital_status	days	gender	age_at_diagnosis	diagnosis	sample_type
TARGET-20-PANGCM	Alive	3055	male	3235	Acute myeloid leukemia, NOS	Blood
TARGET-20-PAMYAS	Alive	3263	male	3972	Acute myeloid leukemia, NOS	Bone marrow
TARGET-20-PANWHP	Alive	2738	female	1852	Acute myeloid leukemia, NOS	Bone marrow
TARGET-20-PASYJI	Alive	1780	female	4545	Acute myeloid leukemia, NOS	Bone marrow
TARGET-20-PARYGA	Alive	2406	male	5916	Acute myeloid leukemia, NOS	Blood
TARGET-20-PANKKE	Alive	3149	male	261	Acute myeloid leukemia, NOS	Bone marrow
TARGET-20-PARPWL	Alive	1199	male	766	Acute myeloid leukemia, NOS	Bone marrow
TARGET-20-PANSBH	Dead	813	male	491	Acute myeloid leukemia, NOS	Bone marrow
TARGET-20-PASHYZ	Dead	433	female	1695	Acute myeloid leukemia, NOS	Bone marrow
TARGET-20-PASPKE	Alive	2026	female	3200	Acute myeloid leukemia, NOS	Bone marrow
TARGET-20-PANBZH	Dead	462	male	3921	Acute myeloid leukemia, NOS	Bone marrow
TARGET-20-PASBHI	Alive	2769	male	2201	Acute myeloid leukemia, NOS	Bone marrow
TARGET-20-PARDDY	Dead	766	male	677	Acute myeloid leukemia, NOS	Bone marrow
TARGET-20-PANHYK	Alive	1675	male	2191	Acute myeloid leukemia, NOS	Bone marrow
TARGET-20-PATELT	Alive	1652	female	4401	Acute myeloid leukemia, NOS	Blood
TARGET-20-PARIZR	Alive	2457	male	2695	Acute myeloid leukemia, NOS	Blood
TARGET-20-PANVGP	Alive	2688	male	4950	Acute myeloid leukemia, NOS	Blood
TARGET-20-PANZKA	Alive	2824	female	637	Acute myeloid leukemia, NOS	Bone marrow
TARGET-20-PALGKX	Dead	485	female	4723	Acute myeloid leukemia, NOS	Bone marrow
TARGET-20-PASMHY	Dead	592	male	6979	Acute myeloid leukemia, NOS	Blood
TARGET-20-PAEFGR	Alive	4022	female	549	Acute myeloid leukemia, NOS	Bone marrow
TARGET-20-PASWPT	Dead	518	male	3438	Acute myeloid leukemia, NOS	Bone marrow
TARGET-20-PARGVC	Dead	295	male	1802	Acute myeloid leukemia, NOS	Blood
TARGET-20-PASWLN	Dead	614	female	6631	Acute myeloid leukemia, NOS	Bone marrow
TARGET-20-PASCRZ	Dead	339	male	5356	Acute myeloid leukemia, NOS	Blood
TARGET-20-PARCUK	Dead	279	female	5987	Acute myeloid leukemia, NOS	Bone marrow
TARGET-20-PARCCH	Dead	228	male	339	Acute myeloid leukemia, NOS	Blood
TARGET-20-PARXMP	Alive	1903	male	534	Acute myeloid leukemia, NOS	Bone marrow
TARGET-20-PANKFZ	Alive	3116	male	690	Acute myeloid leukemia, NOS	Bone marrow
TARGET-20-PARBIU	Dead	917	female	5830	Acute myeloid leukemia, NOS	Bone marrow
TARGET-20-PANNHB	Dead	436	female	1482	Acute myeloid leukemia, NOS	Bone marrow
TARGET-20-PAEIKD	Alive	3600	male	282	Acute myeloid leukemia, NOS	Bone marrow
TARGET-20-PARDMG	Dead	413	female	6535	Acute myeloid leukemia, NOS	Bone marrow
TARGET-20-PASWAT	Dead	342	female	5157	Acute myeloid leukemia, NOS	Bone marrow
TARGET-20-PANSJB	Dead	422	male	4074	Acute myeloid leukemia, NOS	Bone marrow
TARGET-20-PARUWX	Dead	439	male	1049	Acute myeloid leukemia, NOS	Bone marrow
TARGET-20-PASBBE	Alive	2244	male	3889	Acute myeloid leukemia, NOS	Bone marrow
TARGET-20-PAKIWK	Alive	112	male	1248	Acute myeloid leukemia, NOS	Bone marrow
TARGET-20-PASBPK	Alive	2117	male	161	Acute myeloid leukemia, NOS	Bone marrow
TARGET-20-PAKTCX	Dead	1896	female	3262	Acute myeloid leukemia, NOS	Bone marrow
TARGET-20-PASPTM	Alive	1900	female	5122	Acute myeloid leukemia, NOS	Bone marrow
TARGET-20-PARUUB	Alive	1882	female	6315	Acute myeloid leukemia, NOS	Bone marrow
TARGET-20-PATJHJ	Dead	607	female	137	Acute myeloid leukemia, NOS	Bone marrow
TARGET-20-PARIHK	Dead	923	male	3830	Acute myeloid leukemia, NOS	Blood
TARGET-20-PAMVKZ	Dead	693	male	5934	Acute myeloid leukemia, NOS	Bone marrow
TARGET-20-PARUDL	Alive	2411	male	6446	Acute myeloid leukemia, NOS	Blood
TARGET-20-PAPVZK	Alive	2492	male	5822	Acute myeloid leukemia, NOS	Bone marrow
TARGET-20-PARXNG	Alive	2246	male	3687	Acute myeloid leukemia, NOS	Bone marrow
TARGET-20-PAPBEJ	Dead	404	female	367	Acute myeloid leukemia, NOS	Bone marrow
TARGET-20-PANTNA	Dead	1152	male	6416	Acute myeloid leukemia, NOS	Bone marrow
TARGET-20-PAPWYK	Dead	199	female	8231	Acute myeloid leukemia, NOS	Bone marrow
TARGET-20-PASPLU	Dead	351	male	3399	Acute myeloid leukemia, NOS	Bone marrow
TARGET-20-PASJGZ	Dead	462	female	658	Acute myeloid leukemia, NOS	Blood
TARGET-20-PARANT	Alive	2509	male	6397	Acute myeloid leukemia, NOS	Bone marrow
TARGET-20-PARUNX	Alive	2364	female	2321	Acute myeloid leukemia, NOS	Bone marrow
TARGET-20-PASSSI	Dead	712	male	530	Acute myeloid leukemia, NOS	Bone marrow
TARGET-20-PAPWIU	Alive	2829	female	4421	Acute myeloid leukemia, NOS	Bone marrow
TARGET-20-PANLIZ	Dead	784	male	3102	Acute myeloid leukemia, NOS	Bone marrow
TARGET-20-PAKVGI	Dead	1229	female	645	Acute myeloid leukemia, NOS	Bone marrow
TARGET-20-PANGDN	Alive	3063	male	6590	Acute myeloid leukemia, NOS	Bone marrow
TARGET-20-PAPXRJ	Dead	1248	female	2855	Acute myeloid leukemia, NOS	Bone marrow
TARGET-20-PANKNB	Alive	443	male	6460	Acute myeloid leukemia, NOS	Bone marrow
TARGET-20-PARSHM	Alive	2450	female	358	Acute myeloid leukemia, NOS	Blood
TARGET-20-PARWDZ	Dead	321	female	4855	Acute myeloid leukemia, NOS	Bone marrow
TARGET-20-PARUBT	Dead	586	female	2692	Acute myeloid leukemia, NOS	Bone marrow
TARGET-20-PANUTB	Dead	925	female	5587	Acute myeloid leukemia, NOS	Bone marrow
TARGET-20-PARMZF	Alive	2193	female	3163	Acute myeloid leukemia, NOS	Bone marrow
TARGET-20-PARIMT	Alive	2476	female	2748	Acute myeloid leukemia, NOS	Blood
TARGET-20-PASFEW	Dead	313	female	428	Acute myeloid leukemia, NOS	Bone marrow
TARGET-20-PANPTM	Alive	3130	male	5853	Acute myeloid leukemia, NOS	Bone marrow
TARGET-20-PASMGW	Dead	286	male	3089	Acute myeloid leukemia, NOS	Bone marrow
TARGET-20-PASPGA	Dead	1729	female	1189	Acute myeloid leukemia, NOS	Bone marrow
TARGET-20-PATDHA	Dead	403	female	5544	Acute myeloid leukemia, NOS	Bone marrow
TARGET-20-PAEERJ	Dead	373	female	5082	Acute myeloid leukemia, NOS	Blood
TARGET-20-PARASV	Dead	749	male	4401	Acute myeloid leukemia, NOS	Blood
TARGET-20-PARLVL	Dead	1979	male	963	Acute myeloid leukemia, NOS	Bone marrow
TARGET-20-PAECCE	Dead	147	male	900	Acute myeloid leukemia, NOS	Bone marrow
TARGET-20-PATIAK	Alive	1464	female	227	Acute myeloid leukemia, NOS	Bone marrow
TARGET-20-PANPLS	Dead	702	female	703	Acute myeloid leukemia, NOS	Blood
TARGET-20-PARBRA	Dead	1362	female	2792	Acute myeloid leukemia, NOS	Bone marrow
TARGET-20-PANLJN	Alive	2133	male	6524	Acute myeloid leukemia, NOS	Bone marrow
TARGET-20-PASLSD	Alive	2126	female	969	Acute myeloid leukemia, NOS	Blood
TARGET-20-PAPXWI	Alive	880	female	1430	Acute myeloid leukemia, NOS	Bone marrow
TARGET-20-PARZWH	Alive	2151	male	4243	Acute myeloid leukemia, NOS	Bone marrow
TARGET-20-PASVYL	Dead	286	male	6090	Acute myeloid leukemia, NOS	Bone marrow
TARGET-20-PASWAJ	Alive	1712	female	3298	Acute myeloid leukemia, NOS	Bone marrow
TARGET-20-PANAEV	Alive	2767	male	3539	Acute myeloid leukemia, NOS	Bone marrow
TARGET-20-PAPVCN	Alive	2592	male	4231	Acute myeloid leukemia, NOS	Bone marrow
TARGET-20-PAKIYW	Alive	2965	female	163	Acute myeloid leukemia, NOS	Blood
TARGET-20-PAEFGT	Dead	315	female	5452	Acute myeloid leukemia, NOS	Blood
TARGET-20-PASTUH	Dead	166	female	5305	Acute myeloid leukemia, NOS	Blood
TARGET-20-PASJTM	Alive	1953	male	901	Acute myeloid leukemia, NOS	Bone marrow
TARGET-20-PASGWH	Dead	1214	male	5251	Acute myeloid leukemia, NOS	Bone marrow
TARGET-20-PASGGK	Alive	2025	female	4458	Acute myeloid leukemia, NOS	Blood
TARGET-20-PARUTH	Dead	1412	male	3454	Acute myeloid leukemia, NOS	Bone marrow
TARGET-20-PASIBG	Dead	1094	male	748	Acute myeloid leukemia, NOS	Bone marrow
TARGET-20-PADYIR	Dead	585	male	1159	Acute myeloid leukemia, NOS	Blood
TARGET-20-PAPAWN	Alive	2605	male	2154	Acute myeloid leukemia, NOS	Bone marrow
TARGET-20-PASZLJ	Dead	289	female	3543	Acute myeloid leukemia, NOS	Bone marrow
TARGET-20-PAPWHS	Alive	2687	male	4852	Acute myeloid leukemia, NOS	Bone marrow
TARGET-20-PANDIX	Alive	3069	male	6573	Acute myeloid leukemia, NOS	Bone marrow
TARGET-20-PANINI	Alive	3144	male	6118	Acute myeloid leukemia, NOS	Bone marrow
TARGET-20-PARYVW	Alive	2317	female	664	Acute myeloid leukemia, NOS	Bone marrow
TARGET-20-PASVYA	Dead	630	male	590	Acute myeloid leukemia, NOS	Bone marrow
TARGET-20-PASHBI	Alive	1335	male	5727	Acute myeloid leukemia, NOS	Bone marrow
TARGET-20-PASCGR	Dead	702	female	6660	Acute myeloid leukemia, NOS	Blood
TARGET-20-PAEDKB	Dead	800	male	815	Acute myeloid leukemia, NOS	Bone marrow
TARGET-20-PARFAL	Dead	378	male	6922	Acute myeloid leukemia, NOS	Bone marrow
TARGET-20-PASINN	Dead	843	male	1330	Acute myeloid leukemia, NOS	Bone marrow
TARGET-20-PANDER	Alive	3291	female	4312	Acute myeloid leukemia, NOS	Bone marrow
TARGET-20-PASCFW	Alive	2205	female	733	Acute myeloid leukemia, NOS	Bone marrow
TARGET-20-PANYSN	Alive	914	male	6470	Acute myeloid leukemia, NOS	Blood
TARGET-20-PAMYGX	Alive	3380	female	1259	Acute myeloid leukemia, NOS	Bone marrow
TARGET-20-PANPKN	Alive	3630	male	359	Acute myeloid leukemia, NOS	Bone marrow
TARGET-20-PARPDS	Dead	836	female	3774	Acute myeloid leukemia, NOS	Bone marrow
TARGET-20-PARCZL	Alive	2695	female	3806	Acute myeloid leukemia, NOS	Bone marrow
TARGET-20-PASTTW	Dead	600	female	757	Acute myeloid leukemia, NOS	Bone marrow
TARGET-20-PANLLX	Alive	3234	male	4559	Acute myeloid leukemia, NOS	Bone marrow
TARGET-20-PARXBT	Alive	2246	male	3381	Acute myeloid leukemia, NOS	Blood
TARGET-20-PARBFJ	Alive	2387	male	4701	Acute myeloid leukemia, NOS	Bone marrow
TARGET-20-PARKCX	Alive	2760	female	292	Acute myeloid leukemia, NOS	Bone marrow
TARGET-20-PARTAL	Dead	531	female	6000	Acute myeloid leukemia, NOS	Bone marrow
TARGET-20-PARVAI	Dead	429	female	6102	Acute myeloid leukemia, NOS	Blood
TARGET-20-PANLKB	Alive	1985	female	1678	Acute myeloid leukemia, NOS	Bone marrow
TARGET-20-PANUUA	Dead	1767	female	5405	Acute myeloid leukemia, NOS	Bone marrow
TARGET-20-PARENB	Alive	314	female	2758	Acute myeloid leukemia, NOS	Bone marrow
TARGET-20-PASMYS	Alive	2302	female	768	Acute myeloid leukemia, NOS	Bone marrow
TARGET-20-PARZUU	Alive	2168	male	3273	Acute myeloid leukemia, NOS	Bone marrow
TARGET-20-PASVVS	Alive	2368	male	283	Acute myeloid leukemia, NOS	Bone marrow
TARGET-20-PASWPD	Dead	689	male	1454	Acute myeloid leukemia, NOS	Bone marrow
TARGET-20-PARSAN	Dead	870	male	5420	Acute myeloid leukemia, NOS	Blood
TARGET-20-PASGMZ	Dead	789	female	5129	Acute myeloid leukemia, NOS	Blood
TARGET-20-PANLIR	Alive	3238	male	5885	Acute myeloid leukemia, NOS	Bone marrow
TARGET-20-PANVGE	Alive	2819	male	5346	Acute myeloid leukemia, NOS	Bone marrow
TARGET-20-PANGJY	Alive	2983	female	594	Acute myeloid leukemia, NOS	Bone marrow
TARGET-20-PANGTF	Dead	616	female	5814	Acute myeloid leukemia, NOS	Blood
TARGET-20-PANLXM	Dead	390	female	3748	Acute myeloid leukemia, NOS	Bone marrow
TARGET-20-PARJCR	Dead	468	male	5348	Acute myeloid leukemia, NOS	Bone marrow
TARGET-20-PARYFN	Alive	2203	female	1597	Acute myeloid leukemia, NOS	Blood
TARGET-20-PARAJX	Alive	3183	male	618	Acute myeloid leukemia, NOS	Bone marrow
TARGET-20-PANYNR	Alive	2952	male	3310	Acute myeloid leukemia, NOS	Blood
TARGET-20-PADZCG	Dead	536	female	5325	Acute myeloid leukemia, NOS	Bone marrow
TARGET-20-PASXYG	Dead	570	female	4103	Acute myeloid leukemia, NOS	Bone marrow
TARGET-20-PAEAKL	Dead	163	female	5218	Acute myeloid leukemia, NOS	Bone marrow
TARGET-20-PAPVDV	Alive	2688	male	2318	Acute myeloid leukemia, NOS	Blood
TARGET-20-PAKSMZ	Dead	1293	male	6303	Acute myeloid leukemia, NOS	Blood
TARGET-20-PABLDZ	Alive	721	female	2455	Acute myeloid leukemia, NOS	Bone marrow
TARGET-20-PARHVK	Alive	2516	female	4983	Acute myeloid leukemia, NOS	Bone marrow
TARGET-20-PASXNR	Dead	542	female	890	Acute myeloid leukemia, NOS	Bone marrow
TARGET-20-PARJYP	Alive	1798	female	5433	Acute myeloid leukemia, NOS	Blood
TARGET-20-PASGZS	Dead	278	female	446	Acute myeloid leukemia, NOS	Bone marrow
TARGET-20-PAKLPD	Alive	2707	female	147	Acute myeloid leukemia, NOS	Bone marrow
TARGET-20-PANFMG	Alive	3253	male	1430	Acute myeloid leukemia, NOS	Bone marrow
TARGET-20-PATDNN	Dead	194	male	1262	Acute myeloid leukemia, NOS	Bone marrow
TARGET-20-PAKERZ	Dead	397	female	1022	Acute myeloid leukemia, NOS	Bone marrow
TARGET-20-PANTPW	Alive	2946	female	821	Acute myeloid leukemia, NOS	Bone marrow
