# Supplementary material for: Establishment of Prognosis Model in Acute Myeloid Leukemia Based on Hypoxia Microenvironment, and Exploration of Hypoxia-Related Mechanisms
Source: Front Genet. 2021 Oct 26;12:727392. doi: 10.3389/fgene.2021.727392 (PMC8578022; doi:10.3389/fgene.2021.727392)
Supplement: Supplementary file 16 [file DataSheet10.CSV]

Mixture	B cells naive	B cells memory	Plasma cells	T cells CD8	T cells CD4 naive	T cells CD4 memory resting	T cells CD4 memory activated	T cells follicular helper	T cells regulatory (Tregs)	T cells gamma delta	NK cells resting	NK cells activated	Monocytes	Macrophages M0	Macrophages M1	Macrophages M2	Dendritic cells resting	Dendritic cells activated	Mast cells resting	Mast cells activated	Eosinophils	Neutrophils	P-value	Correlation	RMSE
BA2452	0.139180922	0	0.223641229	0.055728357	0	0.294200552	0.010271722	0	0.009760239	0.015490928	0.031172098	0.017139988	0.019497117	0	0	0.03154614	0	0.002417656	0.014380912	0	0.135572138	0	0.031	0.191569073	1.004238027
BA2922	0.118844454	0	0.061780394	0.223539111	0	0.239401888	0	0	0.070885133	0	0.007251108	0.052420741	0.111722174	0	0	0.003663773	0	0	0.048348224	0	0.0601225	0.0020205	0.006	0.321639208	0.959123041
BA2409	0	0.024367145	0	0.020944085	0.044497578	0.020693818	9.62E-05	0	0.01368651	0	0.025979169	0	0.736151566	0	0.000109607	0.021442644	0	0	0.04989335	0	0.0273225	0.014815793	0	0.581909009	0.818286749
BA2496	0.006285356	0.00096461	0.008341024	0.019162849	0.011504767	0	0	0	0.020021712	0.000309164	0.040384806	0	0.605238578	0.068769028	0	0	0	0	0.048683685	0	0.050321538	0.120012882	0.03	0.19791743	1.084789035
BA3037	0.147334454	0	0.028841278	0.093172068	0	0.13398643	0	0	0.030260076	0	0.018467244	0.020309563	0.110802993	0	0	0.018165535	0	0.020720174	0.033103534	0.046284594	0.298552058	0	0.03	0.196731718	1.011020222
BA2236	0.022611164	0	0.01614009	0.040802028	0	0.110277776	0	0	0.011496615	0	0.07153231	0	0.273834371	0	0.002670364	0.035221875	0	0	0.136473333	0	0.235219551	0.043720523	0.041	0.174817116	1.027952123
BA3042	0.044048702	0.099729064	0.127223826	0.119287782	0	0.065892694	0	0	0.029993777	0	0.061484662	0.00813094	0.052744042	0	0	0.004910205	0	0	0.327551251	0	0.059003054	0	0.008	0.283973006	0.972273863
BA2865	0.028601062	0.014705251	0.015649032	0.022933881	0.02599194	0.081494561	0	0	0.051894454	0	0.089237928	0	0.086268313	0	0.006937602	0.016283159	0	0	0.31774771	0.074191049	0.166253783	0.001810274	0.038	0.17899567	1.03919437
BA2488	0.032477744	0	0.00913618	0.156875493	0	0.022245502	0	0	0.021063125	0	0.079701402	0	0.143103496	0	0	0	0	0	0.378183487	0	0.15721357	0	0.015	0.244264545	1.00665728
BA2887	0.005944105	0.046778155	0	0.041362029	0.010918534	0.03558083	0	0	0	0.003813194	0	0.05630166	0.409975032	0.017671086	0	0.039944944	0.041845465	0	0.121514291	0	0.1471382	0.021212476	0.002	0.365363412	0.940146712
BA2858	0.028485412	0	0.008160483	0	0	0.020291624	0	0	0.01008479	0.0179667	0.039968742	0	0.61987834	0.093917248	0	0	0	0.000252204	0.008653999	0	0.114187476	0.038152981	0.06	0.144687253	1.10500919
BA2449	0.183189026	0	0.035693253	0.018119874	0	0.11344349	0.000760289	0	0	0	0.067460928	0	0.221455536	0.023856008	0	0.002307296	0	0	0.183397651	0	0.142405494	0.007911155	0.452	0.020182832	1.077397315
BA2360	0	0.10510386	0.098482839	0.02866293	0.045932787	0	0	0	0	0	0.110330402	0	0.300513414	0	0	0.017884267	0	0	0.20751627	0	0.085573232	0	0.006	0.31874875	0.953856986
BA2235	0.016467842	0.021154243	0	0.061114	0.030557555	0.037297474	0	0	0.065202769	0	0.091648906	0	0.306402977	0.032497323	0.004711959	0.051223524	0	0	0.074316276	0	0.10688213	0.100523022	0.008	0.287858832	0.976212304
BA3038	0.022843388	0	0.015630959	0.01997419	0.000859845	0.009712927	0.004203145	0	0.005613073	0	0.03510771	0	0.59758423	0.020056469	0	0	0	0	0.135459792	0	0.088785016	0.044169258	0.043	0.173007653	1.077352783
BA2667	0	0.034889768	0.015529681	0.061773354	0	0.063418194	0.000435505	0	0.002940813	0	0.068255761	0	0.632434415	0	0	0	0	0	0.066731602	0	0.018052155	0.035538752	0	0.624723699	0.780494483
BA2239	0.004390053	0.006150147	0	0.005883801	0	0.044978774	0	0	0.011721116	0	0.040300497	0	0.717713214	0.009289022	0.000146762	0.037704495	0	0	0.036861699	0	0.084860421	0	0	0.562795303	0.832961405
BA2782	0	0.025837712	0	0.004361657	0	0.043261301	0	0	0.002466395	0	0.021489665	0	0.79537999	0.015048747	0	0.000157152	0	0	0.042669203	0	0.023479026	0.025849152	0	0.560563991	0.844126961
BA2649	0.004816928	0.002391119	0.162918842	0.080092479	0	0.093905753	0	0	0.005316966	0	0.080817375	0	0.165755245	0	0	0.002033066	0	0	0.322476222	0	0.075853143	0.003622863	0.073	0.131555582	1.039689765
BA2592	0.00787747	0.011870513	0	0.204742031	0	0.083821123	0	0.028190075	0.025518592	0	0.076016633	0.030767043	0.265408364	0.096978848	0	0	0	0.018139089	0.038812463	0	0.065639764	0.046217991	0.03	0.198726683	1.017290129
BA2861	0.008763529	0	0.017867848	0.007357013	0.015519371	0.01493991	0	0	0.015454144	0	0.015115562	0.000514677	0.757113689	0.030691283	1.65E-05	0	0.000567046	0	0.05573836	0	0.040063415	0.020277645	0	0.462879753	0.916438437
BA2909	0.020914392	0	0.008051027	0.027431891	0.017356939	0.004184514	0.031084705	0	0.022107143	0	0.054797177	0	0.20191392	0.0463737	0	0	0	0	0.173668239	0	0.068440137	0.323676216	0.033	0.188062066	1.072023411
BA2106	0.101399451	0	0.014388383	0.087955045	0	0.17059863	0	0.017641094	0.027968982	0	0.06429315	0	0.05540469	0	0.00230053	0.013698242	0	0	0.238043437	0.013655821	0.192652547	0	0.028	0.202141794	1.010232504
BA2841	0.053906311	0.033828012	0.079217749	0.155028293	0	0.10533136	0.00945309	0	0.00486023	0	0.094891871	0	0.246833529	0.024527281	0	0	0	0.00720441	0.049405301	0	0.104440582	0.03107198	0.008	0.28386138	0.968423364
BA2446	0.032846633	0.002974976	0.003977176	0.078396663	0	0.042918865	0.005120414	0	0.00031408	0	0.025256272	0	0.702804273	0.016383287	0	0	0	0.000590025	0.040003268	0	0.015500567	0.032913501	0.008	0.293083286	1.022537928
BA2025	0.032171125	0.019318959	0	0.099471801	0	0.026126961	0	0	0.004169347	0	0.03144935	0.02254318	0.647266947	0	0	0.080535642	0	0	0.036906748	0	3.99E-05	0	0.054	0.153063144	1.089109674
BA2357	0.122931781	0	0.08721384	0.07570412	0	0.023584961	0.016947235	0	0.01878668	0	0.065745801	0	0.357006854	0.044642759	0	0	0	0	0.012664925	0.019407867	0.082993031	0.072370148	0.142	0.092349512	1.06359784
BA2546	0	0.002711695	0.011656952	0.030032014	0	0.053341763	0	0	0.003088264	0	0.057065861	0	0.701055607	0.020148559	0	0.005280944	0	0	0.039829254	0	0	0.075789087	0	0.569137788	0.829680796
BA2316	0	0.013336497	0.011225755	0.004822307	0	0.025306407	0	0	0.004798585	0	0.008861848	0.006835837	0.75874983	0	0	0.09105398	0	0	0.052024725	0	0.022984228	0	0	0.617319435	0.790949592
BA2329	0.001750508	0	0.000219466	0.008697095	0.012160199	0.009967639	0.01697426	0	0.014147661	0	0.04057694	0	0.604869279	0.026830824	0.000637284	0	0	0	0.174894368	0	0.055216008	0.033058469	0.008	0.285716342	1.01139474
BA2677	0.005621009	0.000722957	0.026996743	0.032808117	0	0.014816727	0.01638553	0	0.004372656	0	0.038890818	0	0.289973333	0	0.002414187	0.021384656	0	0	0.354258101	0	0.166774428	0.024580738	0.018	0.236447717	1.015757983
BA2072	0.002966958	0.017952035	0	0.033783946	0	0.105620248	0	0	0.010791886	0	0.050719769	0	0.672634231	0.014158941	0.000344368	0.007937295	0	0	0.039642056	0	0.043448267	0	0.001	0.38897876	0.949753271
BA2995	0.034014497	0	0.233384948	0	0	0.096853187	0	0	0.031575955	0	0.066800262	0	0.171366307	0.024011126	0	0.01838639	0	0.010524479	0.059361311	0	0.240965601	0.012755938	0.009	0.264818918	0.972117993
BA2069	0.049328153	0	0	0.0155436	0	0.05593459	0	0	0	0	0.0427099	0	0.686031246	0	0	0.120656917	0	0	0.021075934	0	0.00871966	0	0.052	0.159686515	1.101382394
BA2953	0.035627326	0	0.060118785	0.026485856	0	0.039963874	0	0	0.002229319	0	0.019646474	0	0.432240017	0	0	0.040429564	0	0	0.109834636	0	0.233424149	0	0.001	0.423604071	0.910380308
BA2681	0	0.017207938	0	0.041740902	0	0.009275935	0.007065107	0	0.019683889	0	0.044547476	0	0.361354309	0.090225766	0	0	0	0	0.093428617	0	0.069338223	0.246131838	0.001	0.399781992	0.943521705
BA2413	0.028857413	0.038224537	0.211184247	0.044469636	0	0.252233618	0	0	0.041410733	0	0.084841642	0	0.180043911	0.014620256	0	0	0	0	0.027141356	0	0.076972652	0	0.008	0.280329172	0.965851912
BA2937	0.002745657	0	0.01765359	0.008509641	0	0.035857978	0	0	0.004026241	0	0.032340046	0	0.362869194	0.027186267	0.001370172	0	0	0	0.34200205	0	0.06330182	0.102137345	0.007	0.314259486	0.983534505
BA2050	0.050330596	0	0.103936463	0.025805809	0	0.079461429	0.013717496	0	0.01622754	0	0.009545478	0	0.174982692	0.050134295	0.00778338	0	0	0	0.167761139	0	0.250206871	0.050106813	0.034	0.185964731	1.013534248
BA2294	0.010569074	0.033083425	0	0.080500985	0	0	0.01236034	0	0.015071444	0	0.087366515	0	0.134402368	0.038200588	0	0	0	0	0.475275921	0.002467764	0.079261242	0.031440336	0.026	0.209029461	1.041611677
BA2816	0.086733956	0.021640913	0.026484458	0.138795586	0	0.161603168	0.024536256	0	0	0	0.082278944	0	0.30351766	0	0	0.063626494	0	0	0.015548572	0	0.075233993	0	0.001	0.379085874	0.927147078
BA2631	0	0.003715421	0.008257179	0.032321678	0	0.072297242	0	0	0.005094698	0	0.035879554	0	0.358171116	0	0	0.007277526	0	0	0.141065238	0	0.292324059	0.043596289	0.007	0.300865828	0.981528418
BA2023	0	0.021156803	0	0.000812566	0.009052965	0.008312083	0.007118663	0	0.005736384	0	0.066239512	0	0.807232209	0.022234216	0.000684751	0	0	0	0.031900438	0	0.000476889	0.019042521	0	0.480021079	0.911467743
BA2485	0.050105623	0	0.10784467	0.002699868	0	0.077132485	0	0	0	0	0.043685475	0	0.011858147	0	0	0.004028662	0	0	0.319348665	0	0.383296405	0	0.005	0.338467498	0.960957322
BA2156	0.00160483	0.112953191	0.057567868	0.220801197	0	0.09302573	0	0	0.00082303	0	0.178775752	0	0.131783763	0.001843064	0	0	0	0	0.143402585	0.000430919	0.045198623	0.011789448	0.005	0.339958707	0.948723885
BA2655	0.005582538	0	0	0.093819752	0	0.088974269	0.020144542	0	0.039309281	0.008996874	0	0	0.386296947	0.076154248	0	0	0	0	0.123880901	0	0.145514869	0.011325779	0.019	0.230033283	1.004306111
BA2227	0.025390517	0	0.255251284	0	0.02607158	0.092528649	0	0	0.002131774	0.016738212	0	0.023829885	0.123041429	0	0.003699788	0.033419483	0	0	0.251450707	0	0.144730016	0.001716678	0.019	0.227810886	0.989084423
BA2603	0.014317922	0	0.020993645	0.010331505	0	0.037951485	0	0	0.024630391	0	0.055722123	0	0.499106591	0.024477857	0.001824132	0	0	0	0.063594152	0	0.111073327	0.13597687	0.058	0.1479081	1.090103603
BA2482	0.005453739	0.003490093	0.022658447	0	0	0.129262546	0	0	0.014328037	0	0.04388289	0	0.348986369	0.02193071	0	0.006515715	0	0	0.319029664	0.003321162	0.075671362	0.005469266	0.014	0.24619292	1.003035389
BA2594	0.052826564	0	0.029980187	0.072061504	0	0.022910129	8.19E-05	0	0	0	0.032353043	0	0.550334791	0.036211351	0	0	0	0	0.03245055	0	0	0.170789944	0.001	0.409363499	0.942643312
BA2561	0.034449203	0	0.037013954	0.00974024	0	0.018214019	0.000319067	0.001761636	0	0	0	0.011435506	0.62493027	0	0	0.156255476	0	0	0.033944636	0	0.046945235	0.024990757	0.145	0.091333749	1.133616931
BA2474	0.002996057	0.020139264	0	0.030998881	0	0.054587727	0	0	0.035720384	0	0.04877591	0	0.636753292	0.002470165	6.58E-05	0	0	0	0.038968199	0	0.113290738	0.015233534	0.004	0.341406354	0.978509961
BA2065	0.05947964	0	0.042871095	0.051511949	0	0.110715865	0	0	0.018220784	0	0.070404092	0	0.303489674	0	0	0.019533193	0	0	0.105735424	0.013502577	0.195318712	0.009216995	0.009	0.277400898	0.97491039
BA2110	0.002571079	0.002728777	0	0.00584634	0.03143939	0	0.003486117	0	0.014332478	0	0.054026124	0	0.749698887	0.012146853	0	0.017028456	0	0	0.015579057	0	0.07296375	0.01815269	0	0.66385024	0.748303337
BA2992	0.003903614	0.013380862	0	0.035502852	0.013915259	0	0.01804515	0	0.002642195	0	0.037100912	0	0.613405052	0	0.001398232	0.02883532	0	0	0.063255862	0	0.16861469	0	0.007	0.31315471	0.994982218
BA2220	0.004595605	0	0	0.034834397	0	0.175129338	0	0	0	0	0.106739817	0	0.226408226	0.049458596	0.00487702	0	0	0	0.149043164	0.024777364	0.114012135	0.110124338	0.007	0.305345966	0.967074631
BA2720	0.0826083	0	0	0.091007037	0	0.205494537	0.011871776	0	0.01324585	0	0.06820478	0	0.220721695	0.005723933	0	0	0	0.006493747	0.062526213	0	0.131270187	0.100831945	0.041	0.175396515	1.024981995
BA2811	0.072599678	0	0.100642457	0.060179413	0	0.051067407	0	0	0.00606283	0	0.030561775	0.024012588	0.07820702	0	0	0.019485039	0	0	0.518221683	0	0.03896011	0	0.03	0.196357404	1.051515371
BA2540	0.052718618	0	0.0003064	0.038121205	0	0.051044849	0	0	0.002270181	0	0.03290813	0	0.376855719	0	0	0.225777476	0	0	0.058068007	0	0.161929414	0	0.018	0.235799047	1.00744656
BA2651	0.116654377	0	0.060573943	0.058272516	0	0.121870233	0	0.001980234	0	0	0.048516856	0	0.411483517	0	0	0.010971529	0	1.79E-05	0	0.071621959	0.098036911	0	0.087	0.118850174	1.052662829
BA3013	0.000514381	0.002658046	0.071282392	0	0	0.089413224	0	0	0.006922184	0	0.034889786	0.008191473	0.402207015	0	0	0	0	0	0.160990677	0	0.190054655	0.032876167	0.008	0.282058631	0.984569836
BA2377	0	0.040644886	0	0.022682027	0.018160094	0	0.035303481	0	0.012412102	0	0.070941465	0	0.175279327	0.036338357	0.003201474	0.080215082	0	0.000578416	0	0	0.504243288	0	0.023	0.222275456	1.032805991
BA2275	0.015045598	0	0	0.011139286	0	0.028503609	0	0	0.037178265	0	0.047714635	0	0.444322983	0.079520297	0	0	0	0	0.036126582	0	0.11642604	0.184022705	0.007	0.298106856	1.009033135
BA2901	0.011937751	0	0	0.015054813	0	0.014859675	0	0	0.02344261	0	0.055277328	0	0.631841079	0.019677963	0.002854054	0	0	0	0.007625751	0	0.214266899	0.003162076	0.007	0.307005598	1.007615271
BA2221	0.029738953	0	0.00941543	0.119068133	0	0	0.024158967	0	0.016339592	0	0.074060756	0	0.517697918	0.073611549	0	0	0	0	0.042032971	0	0.076707275	0.017168455	0.028	0.201614412	1.036018833
BA2387	0.194529913	0	0.041232665	0.059059989	0	0.160724575	0	0	0.023893864	0	0.08384063	0	0.110787288	0	0	0.181588912	0	0.000393999	0.125106401	0	0.018841763	0	0.012	0.256189831	0.975626118
BA2962	0.091170922	0	0.108722555	0.007760626	0	0.033488037	0	0	0	0	0.012661903	0.003990955	0.341559437	0	0	0.134792029	0	0	0.240402952	0	0.025450582	0	0.008	0.29534208	0.969843366
BA2420	0.061175477	0	0.049876766	0.098836588	0	0.104823885	0	0	0.018755993	0	0.07731727	0.021046945	0.379748179	0	0	0.03971127	0	0	0.124165933	0	0.024541695	0	0.002	0.364732348	0.934915688
BA2756	0.068377641	0	0.012957545	0.137966685	0	0.07344593	0.017400491	0.000144296	0	0	0.071445499	0	0.071806203	0	0	0	0	0	0.412641849	0	0.133813861	0	0.091	0.113346521	1.076053334
BA2122	0.010025922	0	0	0.018346009	0.01725932	0	0	0	0.034718829	0	0.048219778	0	0.333046042	0.143668283	0	0	0	0	0.004827851	0.003150067	0.122736149	0.26400175	0.009	0.269703059	1.037859212
BA2415	0.015775881	0	0	0	0.046280456	0	0.017534076	0	0.017688083	0.009423306	0.048797001	0	0.406803244	0.045041278	0	0	0	0	0.034590801	0	0.012050055	0.346015819	0.002	0.359020885	1.004702045
BA2081	0.078661295	0.00882914	0.068271652	0.047789062	0	0.090613477	0	0	0.016161748	0	0.026392884	0	0.4767048	0	0	0.08999612	0	0	0.027399516	0	0.069180307	0	0.009	0.273673386	0.987361328
BA2354	0.017509935	0	0.049668861	0.050846659	0	0.095184328	0	0	0.031546254	0	0.089922725	0	0.280674022	0.079514935	0.00245874	0.01489784	0	0	0.101447673	0	0.117043692	0.069284336	0.186	0.073960793	1.064626044
BA2893	0.026071536	0	0.135529594	0.026774469	0	0.100337563	0	0	0	0	0.027416607	0	0.060203726	0.001336971	0	0	0	0	0.241506587	0	0.360324876	0.020498072	0.008	0.283338311	0.979855729
BA2044	0.054986189	0	0.025042766	0	0.027773602	0.027131701	0	0	0.001295213	0	0.024061169	0.005896777	0.689319423	0	0	0.003715407	0	0	0.081517908	0	0	0.059259846	0	0.490747624	0.887548721
BA2489	0.098316726	0	0.06897574	0.034512221	0	0.017803074	0.008216132	0	0.023286847	0	0.062871812	0	0.326679839	0.067478316	0	0.006449869	0	0.002345367	0.104242802	0	0.039771132	0.139050123	0.471	0.017267591	1.106352016
BA2908	0.022480052	0.014590386	0.15030306	0.100622799	0.030131397	0.269747127	0	0	0.031317498	0	0.083561742	0.039680668	0.04562034	0	0	0.001665279	0	0	0.152462778	0	0.057816874	0	0.017	0.236948415	0.993470251
BA2054	0.007284223	0.008913992	0.006599242	0.013757876	0.02333318	0	0	0	0.025418544	0.001218043	0.066069277	0	0.485261757	0.05403476	0.004145244	0.020163267	0	0	0.02230551	0	0.182726837	0.078768247	0.012	0.255176316	1.021719039
BA2872	0.005149979	0	0	0.003958777	0.00839147	0	0	0	0.017523579	0.000861664	0.031523688	0	0.618027035	0.05612098	0	0	0	0	0.073574087	0	0.029706826	0.155161915	0.005	0.336487973	1.008293101
BA2041	0.095902563	0	0.058758468	0.037287622	0	0.128787263	0.005962683	0	0.035881705	0	0.067892807	0	0.123333723	0.025467383	0	0.000222466	0	0.004340811	0.107338926	0	0.304584389	0.00423919	0.131	0.095708699	1.050287401
BA2096	0.021595249	0	0.056040299	0.119158239	0	0.25141453	0.001324931	0	0.019210611	0	0	0.034577155	0.202901739	0.042117401	0	0.026703898	0	0	0.060845314	0.006892483	0.119280817	0.037937335	0.237	0.060994648	1.063617903
BA2464	0.019422075	0	0.034680147	0.066291934	0	0.072300807	0	0	0.014402266	0	0.034857746	0.001544531	0.060197309	0	0	0.008139617	0	0	0.643715863	0	0.044447706	0	0.037	0.179888674	1.108517906
BA2902	0.03710741	0	0	0.10628697	0	0.16774005	0.012387665	0	0.006653294	0	0.064661189	0	0.046852243	0.007498913	0	0.009389621	0	0.00110123	0.192847976	0.002733408	0.312341856	0.032398176	0.002	0.367072504	0.936431614
BA2541	0.013488852	0.011563607	0.026754361	0.021451674	0	0.062819805	0	0	0.023425035	0	0.07766086	0	0.462663584	0.051074295	0	0.000117373	0	0	0.099336735	0.014420696	0.104984308	0.030238818	0.002	0.358069125	0.946360513
BA2843	0.212217427	0	0.041889143	0.037385767	0	0.178802752	0	0	0.01721506	0	0.003495927	0.025235995	0.034259032	0.010443449	0	0.039122913	0	0	0.246924881	0	0.124288762	0.028718892	0.004	0.342624013	0.943105463
BA2497	0.00010597	0.027419192	0	0	0.042071337	0	0.011118533	0	0	0.006022575	0.03956906	0	0.801925887	0	0	0.023705698	0	0	0.030980461	0	0.017081288	0	0.007	0.306293828	1.036270535
BA2718	0	0.077983261	0.227362075	0.002590218	0.035528587	0	0	0.007019401	0	0	0.033227346	0	0.162353149	0	0	0.007371824	0	0.007060885	0.426843413	0.000277043	0.012382798	0	0.016	0.23966055	1.006099594
BA2575	0	0.01398948	0	0.002325034	0.01227536	0.007720174	0.00599315	0	0.004908379	0	0.007534408	0	0.840574848	0.001802557	0	0.004929577	0	0	0.079079047	0	0.018867985	0	0	0.611293921	0.802851699
BA3049	0.044626997	0	0	0.074131594	0	0.021486088	0.008923269	0	0.00417756	0	0.070768955	0.020795909	0.198214558	0.019989433	0	0	0	0	0.062326432	0	0.008739467	0.465819737	0	0.441959014	0.949299177
BA2620	0	0.039978209	0.00182949	0.026665235	0.02204495	0.005473095	0	0	0.021993144	0	0.017041889	0	0.35064593	0.005066205	0.003439869	0	0	0	0	0.298476341	0.150860405	0.056485236	0.008	0.288028634	1.006654156
BA2629	0.183714957	0.02027741	0.213537241	0.105877706	0.039843734	0.103700878	0.014257719	0	0.019447055	0	0.014267469	0.03971824	0.077907229	0	0	0.052906457	0	0	0.114543907	0	0	0	0.002	0.368047537	0.92999667
BA2870	0.055191451	0	0.002902308	0.135332538	0	0.151454101	0.000971182	0	0	0	0.04144345	0	0.468270514	0	0	0.12546233	0	0	0.018199052	0	0.000773074	0	0.013	0.252212153	1.002490094
BA2276	0.020753053	0	0.020703873	0.002852045	0	0.000989348	0.001931003	0	0.000883331	0.001381109	0.011442348	0	0.5201643	0	0	0	0	0.001598977	0.301480146	0	0.03610941	0.079711057	0.052	0.16103012	1.089377515
BA2709	0.00921005	0.022973728	0	0	0	0.088286234	0	0	0.023329959	0.004489174	0.101381248	0	0.487859689	0.03714856	0.00551648	0.058810765	0	0	0.019439166	0.031576508	0.109978439	0	0.019	0.229497648	1.017689605
BA2789	0	0.025443437	0.092387986	0.036028511	0	0.028195684	0.007086739	0	0	0	0.038197716	0.008715994	0.113397887	0	0	0.000329252	0	0	0.433841594	0	0.215351808	0.001023392	0.001	0.377402467	0.941623607
BA3051	0.074120018	0	0.001544278	0.027242447	0	0.037895438	0.010204135	0	0.009901451	0	0.045633228	0	0.52026282	0.036879957	0	0	0	0	0.051285447	0	0.108301455	0.076729325	0.027	0.206521498	1.046394083
BA2583	0.073302937	0	0.072272851	0.040191976	0	0.034730689	0	0	0	0	0.062892379	0	0.14897161	0	0	0.065088755	0	0	0.397694656	0	0.104854146	0	0.001	0.381218215	0.931613345
BA2153	0.059835882	0	0.25790952	0.107038568	0	0.256176588	0	0	0.00260897	0	0.068362268	0.045828824	0.101271664	0.00068051	0	0.000201477	0	0	0.061985411	0	0.025655388	0.01244493	0.005	0.33503396	0.945434871
BA2674	0.069448902	0	0.217071015	0.021946513	0	0.126880218	0	0	0.000267015	0	0.070921019	0	0.317574392	0	0	0.003639778	0	0	0.026196066	0	0.016883065	0.129172018	0.005	0.335262317	0.949758215
BA2514	0.065518412	0	0.093812286	0.026770104	0	0.017111559	0	0	0.004763986	0	0.021375173	0	0.485709107	0.040679114	0	0	0	0.005872823	0.155920035	0	0.015200512	0.067266889	0.277	0.050464441	1.10892543
BA2281	0.004363278	0.021110539	0.069688046	0.072042222	0	0.096390389	0	0	0.002064856	0	0.07251557	0	0.074394537	0	0	0.001783692	0	0	0.485358975	0	0.100287895	0	0.03	0.197367902	1.046326018
BA2932	0.025110876	0.013266296	0.2063477	0.005523065	0	0.07044003	0	0	0.001455894	0	0.043893228	0	0.111281856	0	0	0.088481376	0	0	0.169701638	0	0.238106799	0.026391241	0.017	0.236995081	0.98535357
BA2123	0.074780221	0	0.0247278	0.111355379	0	0.111007972	0.002220181	3.90E-05	0	0	0.080897544	0	0.139858575	0.055164049	0.001932282	0.031801612	0	0	0.136998115	0	0.227990388	0.001226854	0.043	0.172134705	1.016235115
BA2660	0.022350211	0.058275711	0.004331836	0.018067466	0.023104622	0.030527525	0.013826337	0	0.021859678	0	0	0.010923871	0.524350758	0	0.002684346	0.056043268	0.009477839	0	0.13594493	0	0.068231603	0	0	0.57314312	0.820163717
BA2952	0.032125809	0	0.014145614	0.007184544	0	0.056123613	0	0	0.002776167	0	0.004505052	0	0.6034425	0	0.000238691	0.089518286	0	0	0.072756203	0	0.117183519	0	0.036	0.181727108	1.069384375
BA2410	0.060290186	0	0.065528682	0.055360553	0	0.11261478	0	0	0.009283666	0	0.027438939	0	0.090982884	0.003702766	0	0	0	0	0.169274861	0	0.381286391	0.024236291	0.006	0.324157148	0.958666468
BA2051	0.011090658	0.025331164	0	0.019203268	0	0.067250871	0	0	0.02553076	0	0.053691887	0	0.566806935	0.014994042	0	0.031482517	0.002702493	0	0.014781165	0	0.16713424	0	0.001	0.411421385	0.926358747
BA2532	0.008335186	0	0.014463703	0.058329002	0	0.023840398	0.01990184	0	0.003379083	0	0.029991812	0	0.194058362	0	0	0.026165006	0	0	0.32939881	0	0.292136798	0	0.013	0.250218231	1.007269289
BA2986	0.004818036	0	0.017622791	0.186243418	0	0.178493072	0.074782083	0	0.010853159	0	0.37100494	0.018748852	0.036672033	0.004495543	0	0.022033525	0	0	0.05318327	0	0.021049276	0	0	0.695595147	0.718072203
BA2515	0.060428577	0	0.026525392	0.056583818	0	0.050041596	0.018246733	0	0.008405489	0	0.063644504	0	0.453417674	0.02528222	0	0	0	0	0.061093272	0	0.171010768	0.005319957	0.207	0.067985978	1.08901767
BA2748	0	0.114242981	0.029355004	0.022430197	0	0.075383799	0	0	0	0	0.082813803	0	0.404055493	0	0	0	0	0.003189053	0.159896854	0.002582017	0.077561028	0.028489771	0.008	0.295724959	0.971997096
BA2577	0.011928799	0.130466311	0.106522245	0.046678682	0	0.063041334	0	0	0	0	0.080346521	0	0.228490842	0	0	0.020688245	0	0	0.212900205	0	0.09771288	0.001223936	0.008	0.295845574	0.961171084
BA2622	0	0.015150023	0.007821667	0.032600645	0.035237172	0.1463423	0.002269431	0	0.004501425	0	0.053337398	0.025923302	0.629023702	0.000105444	0	0	0	0	0.047687492	0	0	0	0	0.793069791	0.64158032
BA2970	0.024981685	0	0	0.030663625	0	0.074596098	0	0	0.011039512	0	0.055697813	0	0.397114149	0.052367883	0.0015954	0	0	0	0.015919234	0.0189398	0.299666695	0.017418106	0.11	0.104085059	1.085707807
BA3011	0.035428753	0	0.025191866	0.055060987	0	0	0.023852108	3.70E-05	0	0	0.023017271	0	0.087367642	0	0	0	0	0.00772965	0.444038475	0	0.298276242	0	0.036	0.181479804	1.064223294
BA2052	0.120014049	0	0.048925294	0.114329065	0	0.051956475	0.025046109	0	0.010413869	0	0.060029583	0	0.19216674	0.021310648	0	0.010589127	0	0	0.037163798	0	0.285297206	0.022758037	0.027	0.208696373	1.005556315
BA2374	0	0.018559556	0.003207065	0.007689527	0.001958483	0.017951921	0	0	0	0	0.040960942	0	0.077158765	0	0	0.056697158	0	0	0.60925574	0	0.154135361	0.012425483	0.049	0.16750441	1.113468845
BA2804	0.00970312	0	0.01635422	0.003314961	0	0.077651623	0	0	0.026844437	0	0.062384387	0	0.515773326	0.053913179	0	0	0	0.006897908	0.02442769	0.009046061	0.12447151	0.069217578	0.088	0.115789249	1.094230925
BA2031	0.001346752	0.049298005	0	0.018251988	0.051324628	0	0.009741443	0	0.010738123	0	0.073521209	0	0.525967692	0	0.00453626	0.115067194	0	0	0.009530391	0	0.130676315	0	0.001	0.398117386	0.930599776
BA2198	0.126184444	0.106973097	0.008796767	0.078268531	0	0.15780563	0	0	0	0	0.028961747	0.013010659	0.34478156	0	0	0.026648689	0	5.30E-05	0.108377598	0	0	0.000138231	0	0.49377349	0.870287754
BA2066	0.073386701	0.006870498	0.006378196	0.009419827	0	0.052987764	0.001037864	0	0	0	0.036498288	0	0.530475247	0	0	0.154041681	0	0	0.059724045	0	0.06917989	0	0.004	0.342931332	0.962908631
BA2534	0	0.302383229	0.317529891	0.051398775	0	0.085815942	0	0	0.051031031	0	0.012210831	0.009550146	0.01425957	0.002290188	0	0.00270756	0	0.000554779	0.043263452	0	0.107004607	0	0.008	0.283931661	0.965707337
BA2559	0.018929997	0	0.002850212	0.018338853	0	0.030050507	0.019873234	0	0.004124723	0	0.040397427	0	0.583093333	0.074039365	0	0.000184334	0	0.00475318	0.032593575	0	0.169955733	0.000815527	0.062	0.142837263	1.087925765
BA2093	0	0.031630237	0.121458343	0.083908978	0	0.240944304	0	0	0	0	0.047023425	0	0.025483419	0.004798724	0	0	0	0	0.344079017	0	0.100673553	0	0.006	0.318214038	0.960571578
BA2304	0	0	0	0	0.001334403	0.002546307	0.006471522	0	0	0	0.013310427	0	0.912096015	0.020845918	0	0	0	0	0.04019233	0	0.003203078	0	0	0.762203812	0.648780434
BA2976	0	0.003604089	0	0.01264152	0	0.066567356	0	0	0.018014697	0	0.018860665	0	0.779964275	0.045729048	0	0	0	0.011935164	0.018734511	0	0.021950499	0.001998176	0	0.508721477	0.881924587
BA2879	0.039175626	0	0	0	0	0.108242786	0.015743946	0	0.018039891	0	0.016048028	0	0.362909231	0.127984828	0	0	0	0	0.036956779	0	0.028353245	0.246545642	0.002	0.371526316	0.961644251
BA2760	0.001733934	0.004538406	0.0248891	0.019883153	0	0.017586422	0.002491331	0	0.018213599	0	0.047038834	0	0.568498764	0.031438057	0	0.023406306	0	0	0.049934111	0	0.107542641	0.082805343	0	0.566419227	0.825086938
BA2201	0	0.027220346	0	0.034134931	0.004061313	0.012148919	0	0	0.01593898	0	0.02287011	0	0.594627766	0	0.000428817	0.070286654	0	0	0.053283459	0	0.164998705	0	0.002	0.360500844	0.963798892
BA2113	0.04998655	0.0268751	0.155111546	0.086616479	0	0.13209869	0.013238672	0	0.016217951	0	0.030458145	0	0.301320987	0	0	0	0	8.45E-08	0.111767133	0	0.071508722	0.004799941	0	0.439346275	0.899365803
BA2155	0	0.008752699	0.273425006	0.130813175	0	0.080586786	0	0.004844984	0	0	0.026882491	0.038701215	0.039665643	0	0	0	0	0.010204581	0.24903016	0.025647835	0.111445424	0	0.008	0.288903267	0.966675501
BA2955	0.003387608	0.008452393	0	0.094569952	0	0.037848991	0	0	0.021416135	0	0.002884344	0.016700289	0.696370596	0	0.00047666	0.053317768	0.0181595	0	0.026731114	0	0.01968465	0	0	0.655591355	0.75487944
BA2322	0.029359131	0	0.039925651	0.024155865	0	0.104635413	0	0	0.006593496	0	0.037304939	0	0.346120027	0.014596148	0	0	0	0	0.253808213	0	0.143501117	0	0.008	0.285223788	0.977819941
BA2020	0.066736499	0	0.0370772	0.138231304	0	0.036766643	0.011066672	0.002188618	0	0.018388521	0	0.003824689	0.30728162	0	0	0	0	0	0.200032294	0	0.169089719	0.00931622	0.026	0.208874456	1.008855508
BA2226	0.030657179	0	0	0.035395995	0	0.022563393	0.001228775	0	0.006051023	0	0.027087741	0	0.675993288	0	0	0	0	0	0.05276511	0	0.092067017	0.05619048	0.003	0.352650776	0.986594718
BA2376	0.004825096	0.004419088	0.000373628	0.005950458	0.016612033	0.001781831	0.001194302	0	0.001682622	0	0.014775988	0	0.887152263	0.001811375	0	0.007654093	0	0	0.042262532	0	0	0.00950469	0	0.752224278	0.659846463
BA2889	0	0	0.044348054	0.051723042	0	0.119467126	0	0	0	0	0.074455357	0	0.261907524	0	0	0	0	0	0.365295139	0	0.082803758	0	0.534	0.010810788	1.114414918
BA2200	0.088223901	0	0.067953547	0.010124561	0	0.071960895	0	0	0.007327804	0	0.018308884	0	0.267786484	0	0	0.001173612	0	0	0.193886567	0	0.147674364	0.125579382	0.004	0.344835517	0.949232594
BA2121	0.015615526	0	0.031817749	0.069335399	0	0.027723938	0.021196017	0	0.020297618	0	0.057743906	0	0.228100939	0	0.002929889	0	0	0	0.25220063	0.015910678	0.135218484	0.121909226	0.08	0.127476974	1.059182769
BA2867	0.002562183	0.00327431	0	0.045265823	0	0.107534311	0	0	0.037735475	0	0.084072289	0	0.346895441	0.105667493	0.001604202	0	0	0	0.06991905	0	0.14053906	0.054930363	0.047	0.170725428	1.034585383
BA2224	0.020695021	0.008484853	0	0.233171503	0	0	0.025584467	0	0.02458979	0	0.048291013	0.017095493	0.225065913	0.045251786	0	0	0	0	0.254053704	0	0.070551391	0.027165065	0	0.456700177	0.888861716
BA2972	0	0.13837348	0.03709336	0.04829793	0	0.161216626	0.004183413	0	0	0	0.063518955	0	0.209151638	0	0	0.005336055	0	0	0.29124936	0	0.041579182	0	0.005	0.334863202	0.947946976
BA2851	0.007063649	0.025317357	0.1231395	0.010639469	0.02091073	0.046628073	0	0	0.02081093	0	0.058452295	0	0.47476518	0	0	0.010927993	0	0	0.113655221	0.021498096	0.046254242	0.019937265	0.042	0.174754754	1.034464291
BA2587	0.011134722	0.000323321	0.018732701	0.002984259	0	0.083922706	0	0	0.018073424	0	0.042470991	0	0.532432948	0	0.000484123	0.006608473	0	0	0.173644371	0	0.090274152	0.018913808	0.013	0.251488828	1.013956264
BA2461	0.005512926	0	0	0.090932583	0	0.101292131	0.002020003	0	0.028198286	0	0	0.040809941	0.422389134	0.0400476	0	0	0	0	0.037992736	0	0.030264491	0.20054017	0.004	0.345268065	0.973086764
BA2024	0.010923792	0	0	0.028983331	0.029778373	0	0.024691714	0	0.011087908	0	0.043499937	0	0.384255087	0.079209599	0	0	0	0.001510241	0.03157218	0	0.088035861	0.266451978	0.006	0.328828304	1.000107709
BA3004	0.007910467	0.001302755	0.037787999	0.035569826	0	0.150168803	0.023417501	0	0.017609432	0	0.066889429	0	0.132812012	0.057516044	0.003921224	0	0	0	0.308798855	0	0	0.156295653	0.001	0.411475264	0.913820051
BA2662	0.004132688	0.012127172	0	0	0	0.047149296	0	0	0.004402252	0.010264718	0.052383369	0	0.659414082	0	0.001511121	0.019628655	0	0	0.035910017	0	0.124074614	0.029002016	0.01	0.260368562	1.040480509
BA2981	0.051644588	0	0.025287083	0.004917629	0	0.036110421	0	0	0	0	0.00833601	0	0.57825629	0	0	0	0	0	0.141682902	0	0.145609042	0.008156036	0.081	0.126850661	1.094458949
BA2539	0.006610826	0	0	0.002679836	0.009988289	0.015232241	0.003306657	0	0.017705889	0.005845517	0.045607358	0	0.581473335	0.06130624	0	0	0	0	0.01770323	0	0.038340937	0.194199645	0.001	0.393429816	0.971105455
BA2256	0.053839227	0.004267526	0.218293626	0.039697464	0	0.052796117	0	0	0.032927452	0	0.052013813	0	0.25236266	0	0.000257163	0.031122846	0	0	0.137799984	0	0.124622122	0	0.042	0.173608647	1.006552058
BA2618	0.022777301	0	0.006625457	0.008825738	0.001961845	0.013677474	0.005677977	0	0.002243938	0	0.027563017	0	0.698722339	0.010782894	0	0	0	0	0.079923073	0	0.051341428	0.069877519	0.095	0.108556618	1.150068655
BA2846	0.005808072	0.002181563	0.014402645	0.041783969	0	0.117857788	0	0	0.009665849	0	0.026849572	0.04824259	0.145752665	0	0.004327778	0.025533533	0	0	0.382623388	0	0.171868607	0.003101982	0.006	0.322159657	0.966131196
BA2521	0.00690339	0	0.026184725	0.009679631	0	0.036294268	0.000152054	0	0.009714558	0	0.023931459	0	0.646836021	0	0	0.021749029	0	0	0.13438807	0	0.083190151	0.000976644	0.004	0.346466601	0.976275235
BA2885	0	0.006083814	0	0.008460523	0.008310062	0	0	0	0.009853876	0	0.040952919	0	0.813673618	0.048955805	0	0.01458593	0	0	0.028509479	0	0.020613976	0	0	0.477285161	0.914714834
BA2399	0.067454567	0.029630256	0.267214972	0.053454772	0	0.183656042	0	0	0.003227694	0	0.004568442	0.01022853	0.061012061	0	0	0.032442313	0	0	0.039378384	0	0.247731967	0	0.017	0.237522827	0.982643316
BA2174	0	0.010473621	0.009233853	0.002294343	0	0.030155347	0	0	0.013325632	0	0	0.01158124	0.613082955	0.01405188	0.000689842	0	0	0	0.068625812	0	0.101255654	0.12522982	0	0.474098846	0.903243334
BA3001	0	0	0.236104486	0.012848555	0.014212387	0.016274529	0	0	0.001100314	0	0.03409214	0	0.028595889	0	0	0	0	0	0.396127983	0.001494952	0.259148766	0	0.008	0.294619942	0.984291121
BA3040	0.003828339	0	0.000880917	0.033128601	0	0.036372029	0.013861194	0	0.029998606	0	0.059402668	0	0.389163455	0.133166249	0	0	0	0	0.120736361	0.014637361	0.147118184	0.017706035	0.03	0.198736108	1.025201079
BA2821	0.091829293	0.045720834	0.067844425	0.025139137	0.022510226	0.005636145	0	0	0	0	0.042792451	0	0.451029929	0	0.00346048	0	0	0	0.046754606	0	0.193774289	0.003508184	0.007	0.301315344	0.975260765
BA2233	0.004436311	0.016110698	0.017140264	0.03004907	0	0.196300196	0	0	0	0	0.007264233	0.050983874	0.043220123	0	0	0.000938082	0.0030196	0	0.590473585	0	0.032021418	0.008042548	0.001	0.378900748	0.964948287
BA2301	0.002830171	0.025331076	0	0.026072976	0.012421807	0	0	0	0.017473464	0	0.04694997	0	0.599071837	0	0	0.046277848	0	0.000109491	0	0.023730745	0.199730616	0	0.001	0.390556959	0.947441994
BA2473	0.048663917	0	0.016083484	0.048597697	0	0.099854329	0.01152385	0	0.000194178	0	0.036198305	0	0.275952334	0	0	0	0	0.000585013	0.177261437	0	0.202796666	0.082288789	0.058	0.148249117	1.044330334
BA2866	0.035093275	0	0.054480186	0.026993383	0	0.025563813	0.00182113	0.001737276	0	0	0.016939652	0	0.314260363	0	0	0	0	0.000460865	0.293606758	0	0.04200723	0.187036069	0.016	0.240732861	1.025018302
BA2212	0.019807096	0	0.06270079	0.042674533	0	0.104460854	0	0	0.000742952	0	0.022153085	0	0.540805563	0.000795059	0	0	0	0	0.080047806	0	0.125812262	0	0.295	0.043449371	1.114706222
BA2477	0.005046036	0.00157924	0.028845539	0.021136429	0	0.081607699	0	0	0.010975038	0	0.028787253	0	0.537169731	0	0	0.021542111	0	0	0.12599758	0	0.12943136	0.007881985	0.051	0.163812007	1.060207881
BA2685	0	0.0199199	0.014526746	0.096473614	0	0.055100284	0	0	0.020356095	0	0.050559355	0	0.255228148	0.034069349	0	0	0	0	0.379409554	0.028853716	0.045503239	0	0.018	0.235885128	1.013596485
BA2659	0.00236647	0	0.013719787	0.017648481	0	0.077248201	0	0	0.01327524	0	0.031172267	0	0.722584491	0.067361177	0	0	0	0.000943296	0.032898466	0	0.020782125	0	0.007	0.31487409	1.00911939
BA2124	0.004625194	0.00469956	0.029502392	0.014054579	0	0.139451809	0.006745872	0	0.024787154	0	0.054407047	0.009518016	0.211530668	0.064690637	0.005435239	0.026653613	0	0	0.288968201	0	0.083339012	0.031591007	0.071	0.13363084	1.040692575
BA2369	0.005322289	0	0	0.015585505	0	0.020930561	0	0	0.015652005	0	0.046464179	0	0.742712001	0.06356285	0	0	0	0	0.030170052	0	0.059600558	0	0.002	0.370976694	0.97923456
BA2400	0.014510891	0.012909473	0.018472143	0.075689344	0	0.315523333	0	0	0.012671742	0.026148704	0	0.072035505	0.263145745	0	0.007427648	0.024522091	0	0	0.071325736	0	0.085617645	0	0.025	0.214371968	1.007410486
BA2813	0.038728702	0	0.133583262	0.032958856	0	0.061337635	0	0	0.04709165	0	0.086357034	0	0.186794913	0.008697531	0	0.008483456	0	0	0.115343325	0	0.26769469	0.012928945	0.013	0.24953556	0.982985073
BA2211	0.063930462	0	0.071615078	0.029757539	0	0.117065104	0	0	0	0	0.051382914	0	0.198149121	0	0	0.041674553	0	0.00971829	0.248906454	0.071533413	0.065155171	0.031111902	0.008	0.295942212	0.968230802
BA2171	0.120140943	0	0	0.05269265	0	0.232510839	0.004538624	0	0.008022858	0	0.040456838	0.041229267	0.144253886	0	0	0.023296836	0	0	0.095727971	0	0.222692779	0.014436508	0.035	0.18376891	1.015615804
BA2746	0.005705012	0.016437826	0	0.018096624	0.039204919	0	0	0	0.019308091	0.000792295	0.051704983	0	0.732483672	0	0	0.022658332	0	0	0.019803927	0	0.07380432	0	0	0.469430451	0.905677002
BA3075	0.130782078	0	0.061481492	0.072870366	0	0.131862746	0.003335785	0	0.020300707	0	0.098783019	0.023330841	0.192402186	0.032128862	0	0.013612973	0	0	0.104813111	0.045661991	0.056841562	0.01179228	0.029	0.201366672	1.001777089
BA2798	0.082602727	0	0.017734019	0.100741675	0	0.134750404	0.002865313	0	0.021448251	0	0.030848909	0	0.122812042	0.016203004	0	0	0	0.00446383	0.258185737	0	0.090455468	0.116888621	0.008	0.295567108	0.968194427
BA2883	0.047889881	0	0.014588305	0.07398109	0	0.026873438	0.010909613	0	0.022454208	0	0.068572739	0	0.295380664	0.057686776	0	0	0	0.007286933	0.139990923	0	0.176248435	0.058136994	0.018	0.231806158	1.000319516
BA2288	0.042538716	0	0.148700646	0.21473761	0	0.071777243	0.024993385	0	0.029121969	0	0.065411299	0	0.106706712	0.080413119	0.006847737	0.061524246	0	0	0.011977535	0	0.129401873	0.005847911	0.148	0.089301214	1.040928637
BA2588	0.008604654	0	0.002009624	0.155132905	0	0.156839438	0.025379251	0	0	0	0.079101248	0	0.060352591	0	0	0	0	0	0.049912424	0.003722588	0.139203222	0.319742056	0.018	0.236678431	1.034488325
BA2296	0.048802372	0.017909078	0.0254928	0.079548507	0	0.077566731	0.006619153	0	0	0	0.066557477	0	0.592073323	0	0	0	0	0	0.028169626	0	0.056653224	0.00060771	0.001	0.386490631	0.939355043
BA2545	0.055095523	0	0.00463543	0.096499662	0	0.089391549	0.037612506	0	0.009017405	0	0.054177555	0	0.479269042	0.025476707	0	0	0	0	0.060994231	0	0.012127598	0.075702791	0.023	0.221272383	1.023778921
BA2840	0	0	0.007638049	0.090834495	0	0.189591443	0.004953302	0.010011796	0.001375598	0	0.007350698	0.097642573	0.097813113	0.001956385	0	0	0	0	0.06631271	0.017271184	0.393327235	0.013921421	0.228	0.064246771	1.100172038
BA2528	0.008793917	0.012679644	0	0.126469812	0	0.07469107	0	0	0.017187033	0	0.053963536	0	0.326697499	0.040837277	0.004218842	0	0	0	0.105998322	0	0.171652336	0.056810713	0.088	0.115045245	1.058416936
BA2646	0.003188625	0	0.030939979	0.016064466	0	0.061993045	0	0.002667365	0	0	0.024538041	0	0.208671913	0	0	0	0	0	0.630137205	0	0.02179936	0	0.022	0.223726596	1.080719273
BA2926	0.059906736	0	0.026698918	0.027914165	0.032268342	0.031331617	0.008110793	0	0.014398415	0.001252081	0.021909366	0	0.520181626	0.085275242	0.002964267	0	0	0	0.049502226	0	0.100569401	0.017716803	0.048	0.168872962	1.053445937
BA2855	0.008770173	0	0.009095432	0.051803023	0	0.032549573	0.009551257	0	0.065404577	0	0.063028697	0	0.337405254	0.217092048	0	0	0	4.87E-05	0.017832607	0	0.041362973	0.146055643	0.008	0.290668722	0.992266288
BA2234	0	0.02193493	0	0.008844019	0.023250729	0.003912131	0.013689641	0	0.010472857	0	0.029331411	0	0.799037928	0	0	0.039886127	0	0	0.033389551	0	0.016250675	0	0.006	0.317275726	1.028592344
BA2228	0.061695565	0	0.010933823	0.048580418	0	0.095350681	0.019746774	0	0.015861548	0	0.036102093	0	0.388525897	0.117553261	0	0	0	0	0.047385973	0	0.109762156	0.048501812	0.091	0.113419609	1.0622325
BA2037	0.080101343	0.034911174	0.067709184	0.09100799	0	0.152922229	0.006509186	0	0.015145602	0	0.091662408	0	0.240093248	0	0	0.002369566	0	0	0.065465913	0	0.117374802	0.034727355	0.006	0.315978376	0.953933895
BA2184	0.055496735	0.139414911	0.136663644	0	0	0.170528909	0	0.006228029	0	0	0.057003578	0	0.192521882	0	0	0.003691847	0	0.004897669	0.140552512	0	0.093000284	0	0.007	0.302908285	0.95580599
BA3009	0.047092298	0	0.037944412	0.075596704	0	0.129415772	0.001452586	0	0	0	0	0.033518024	0.44705825	0.036134242	0	0	0	0.00292441	0.099579176	0	0.081544947	0.007739179	0.009	0.273125163	0.984733219
BA2379	0.020946978	0	0	0.071566741	0	0.002326216	0.020243777	0.005219559	0.019750466	0	0.058875298	0	0.224561404	0.14607305	0	0	0	0	0	0.087964074	0.230941983	0.111530453	0.006	0.321467034	0.968194376
BA2261	0.004066404	0	0	0.004444464	0	0.068654537	0	0	0.0350006	0	0.129994905	0	0.160507067	0.03483273	0.000258511	0	0	0.001143769	0	0.117944158	0.191007801	0.252145053	0.006	0.315751097	0.98815528
BA2728	0	0	0	0.03321795	0	0.036666403	0.007981162	0	0.006055456	0	0.025842898	0	0.600229577	0.038098769	0	0	0	0	0.02797951	0	0.088928095	0.13500018	0	0.667337571	0.744083863
BA2715	0.084991357	0	0.001826418	0.051759029	0	0.092391501	0.009938281	0	0.057274417	0	0.077729639	0	0.260338677	0.056519455	0	0	0	0	0.11758584	0	0.175916945	0.013728441	0.061	0.143652421	1.030485254
BA2469	1.11E-05	0	0	0.133134409	0	0.057789677	0	0	0.034335669	0	0.172860172	0	0.306033924	0	0.002331561	0	0	0	0.009769114	0	0.20201668	0.081717723	0.373	0.030008933	1.120077099
BA2269	0	0	0	0.01150063	0	0.059712172	0	0.017068981	0.02168604	0	0.053950785	0	0.24375053	0.164268088	0	0	0	0.008895316	0	0.181510457	0.11262016	0.12503684	0.001	0.389202302	0.93417833
BA2098	0.019853464	0.025650682	0	0.027635659	0.000972104	0.030310887	0	0	0.04406682	0.004454403	0.079402128	0	0.557957609	0.030903715	0.003502436	0.029653313	0	0	0	0.014342978	0.126491829	0.004801974	0.009	0.267588106	1.00953775
BA2778	0.00975881	0	0	0.032252096	0	0.002168446	0	0	0	0	0.011786886	0	0.916277981	0.007618943	0	0	0	0	0.001193211	0	0.015585127	0.003358499	0	0.801611713	0.597997623
BA2163	0.047260123	0	0.024700769	0.030190581	0	0.281517952	0.00509607	0	0.006926932	0	0.050073751	0	0.202117665	0.017202037	0	0	0	0	0.152904319	0	0.016138051	0.165871751	0	0.483142077	0.87469216
BA2820	0.004508957	0.001000015	0.005910566	0.058475485	0.00484489	0	0	0	0.012227037	0	0.03018901	0	0.7259559	0	0	0.032670736	0	0	0.05999119	0	0.064226215	0	0	0.560551128	0.834682258
BA2704	0.109788297	0	0.155931205	0.015947986	0.012823839	0.151841518	0	0	0.00101714	0	0.060782124	0.000405076	0.150965024	0	0	0.005028846	0	0	0.291846016	0	0.043622929	0	0.005	0.337297466	0.944926574
BA2492	0.008021469	0	0	0.044116898	0	0	0.012050736	0	0.002187313	0	0.053001405	0	0.681448394	0.009034119	0	0.037676881	0	0	0.042631417	0	0.109831368	0	0	0.463564143	0.904573198
BA2088	0.109019055	0	0.018357737	0.193901847	0	0.057733013	0	3.13E-05	0.017680264	0	0.105936606	0.007301903	0.275079426	0.114274993	0	0	0	0.002992386	0.033603768	0	0.03730494	0.026782742	0.243	0.057959897	1.074790924
BA2361	0.052616385	0	0	0.04253236	0	0.111904662	0.01001858	0	0.000558418	0	0.057490853	0	0.545798912	0.03367957	0	0	0	0	0.052161666	0	0.042279113	0.05095948	0.03	0.196784769	1.046961265
BA2472	0.045486919	0	0.009377749	0.058192152	0	0.019663362	0.017103258	0	0.016692089	0	0.043694526	0	0.575212897	0.043203294	0	0	0	0.002421431	0.056998235	0	0.068184116	0.043769972	0.087	0.118237138	1.095915294
BA2563	0.070144598	0	0.133305874	0.018894572	0	0.057946656	0	0	0.012335513	0	0.023794246	0.016587118	0.139278944	0	0	0	0	0	0.5243901	0	0	0.003322379	0	0.548330078	0.837519674
BA2414	0.021584154	0.001253528	0.090050233	0.023206581	0	0.073769312	0	0	0.017933115	0	0.056518468	0	0.37964751	0.035247248	0	0.022459571	0	0	0.14869476	0	0.089885837	0.039749683	0.007	0.302059787	0.966620299
BA2999	0.065145507	0	0.024457541	0.006431319	0	0.046924007	0	0	0.001508542	0	0.031527606	0	0.437962037	0.014333187	0	0	0	0	0.156677611	0	0.066416873	0.148615771	0.005	0.339627415	0.969427072
BA2644	0.010041524	0.037776001	0.007250907	0.031966765	0	0.109587203	0	0	0.027670993	0	0.073276687	0	0.457675572	0.00603193	0	0	0	0.001048438	0.01369615	0	0	0.223977829	0	0.68293095	0.73131107
BA2217	0	0.219799294	0.254249067	0.022325401	0.003059638	0.030847152	0	0.006387771	0	0	0.074193396	0	0.115724231	0	0	0.012453951	0	0	0.220526107	0.019046626	0.021387367	0	0.009	0.270170838	0.970851867
BA2135	0.071023361	0	0.103866231	0.047396776	0	0.205035568	0.016528737	0	0.000755953	0	0.064472937	0	0.257849027	0.050669202	0	0	0	0	0.030086916	0.01153711	0.069314338	0.071463844	0.004	0.349516785	0.939114953
BA2914	0.045405244	0	0	0.018360827	0.030132648	0	0	0	0.026640224	0	0.063002363	0	0.416893896	0.009149988	0	0	0	0	0.020476367	0	0.155649439	0.214289005	0.001	0.402318772	0.944828105
BA2500	0.046251818	0	0.047365585	0	0.019201531	0.023581177	0	0	0.007456926	0	0.103311895	0	0.57259356	0.00323601	0	0	0	0	0.142549659	0	0.033503625	0.000948214	0.092	0.112891393	1.087795505
BA2406	0.005868458	0	0.004049434	0.017928833	0	0.005203332	0.006373027	0	0.022581165	0.005753213	0.043801925	0	0.633689493	0.12899894	0	0	0	0.002630458	0.01839025	0	0.027849537	0.076881936	0.001	0.393690826	0.957285365
